# Supplementary material for: Study on the Differences in Fecal Metabolites and Microbial Diversity of Jiangshan Black-Bone Chickens with Different Earlobe Colors
Source: Animals (Basel). 2024 Oct 23;14(21):3060. doi: 10.3390/ani14213060 (PMC11544832; doi:10.3390/ani14213060)
Supplement: Supplementary file 1 [file animals-14-03060-s001.zip]

Archive with 4 entries (4 files):
- Table S1-The information of LC-MS metabolome in each sample.xlsx
- Table S2-KEGG function of DMs between three groups.xlsx
- Table S3-The information of 16S rDNA sequencing in each sample.xlsx
- Table S4-The correlation between metabolites and microbial communities.xlsx
