# Supplementary material for: Study on the Differences in Fecal Metabolites and Microbial Diversity of Jiangshan Black-Bone Chickens with Different Earlobe Colors
Source: Animals (Basel). 2024 Oct 23;14(21):3060. doi: 10.3390/ani14213060 (PMC11544832; doi:10.3390/ani14213060)
Supplement: Supplementary file 1 [file animals-14-03060-s001.zip › Table S1-The information of LC-MS metabolome in each sample.xlsx]

## Sheet: raw
ID	Metabolite	Metab ID	Library ID	level	KEGG Compound ID	M/Z	Retention time	Mode	Adducts	Formula	Fragmentation Score	Theoretical Fragmentation Score	Mass Error	CAS ID	RSD	Black_1A	Black_2A	Black_3A	Black_4A	Green_1A	Green_2A	Green_3A	Green_4A	Blue_1A	Blue_2A	Blue_3A	Blue_4A	QC01	QC02	QC03
pos_1	6-Oxopiperidine-2-carboxylic acid	metab_0	HMDB0061705	B(ii)	-	144.065	2.0715	pos	M+H-H2O, 2M+NH4, 2M+Na, M+ACN+H, M+CH3OH+H, M+Na, M+H, 2M+H	C6H9NO3	0	45.1	-0.79312	-	0.00103849	1554000	3478000	1491000	1805000	1486000	1376000	2454000	2705000	2147000	2857000	2278000	3964000	1774000	1778000	1778000
pos_10	Threonylleucine	metab_1	HMDB0029065	B(ii)	-	215.139	2.0715	pos	M+H-H2O, M+ACN+Na, M+H, M+Na, M+ACN+H, M+H-2H2O	C10H20N2O4	0	37.1	-0.951077	50299-12-2	0.0215736	909800	2945000	1320000	992700	1256000	1037000	979100	902500	1968000	2574000	1693000	1082000	1125000	1126000	1084000
pos_1005	Fluvoxamino acid	metab_8	HMDB0060950	B(ii)	-	319.128	5.3796	pos	M+H-H2O, M+H	C14H17F3N2O3	0	63.9	5.58245	88699-91-6	0.00500781	404700	277200	226700	1237000	157600	799600	107400	249000	715700	1184000	977400	197100	513400	517800	517800
pos_1010	Vindoline	metab_14	HMDB0259814;MJDBOTE0000982	B(ii)	C01626	457.233	5.4263	pos	M+H, M+Na	C25H32N2O6	0	41.3	-0.694684	2182-14-1	0.0155034	79430	28620	31980	2788	7248	587700	37000	412100	565000	111000	24370	15780	94650	97220	94670
pos_1011	LysoPA(i-14:0/0:0)	metab_15	HMDB0114765	B(ii)	-	383.217	5.4575	pos	M+H, M+Na	C17H35O7P	0	30.3	-6.5205	-	0.00693752	143000	0	270900	414800	233500	451500	284100	162600	117100	4664	675700	285200	385100	381500	386700
pos_1015	Carnosic acid	metab_19	HMDB0002358	B(i)	C21818	371.159	5.5124	pos	M+H, M+K	C20H28O4	48.6	0	-9.37584	3650-09-07	0.0107063	121700	1316000	162900	328600	116100	176900	125600	102600	357800	722900	541000	151300	259500	254700	259500
pos_1020	Atevirdine	metab_24	HMDB0248697	B(ii)	-	380.206	5.6218	pos	M+H, M+Na	C21H25N5O2	0	34.4	-6.35384	-	0.0199657	360400	991.6	985100	671900	694100	303000	243800	214500	104300	10700	227200	359600	311300	300700	311300
pos_1026	N-cyclopentyl-1-(3,4-difluorobenzoyl)piperidine-3-carboxamide	metab_30	-	B(i)	-	359.157	5.692	pos	M+H, M+Na	C18H22F2N2O2	70.2	0	8.60941	-	0.00534683	1973000	204400	2253000	4274000	1296000	3502000	1399000	2041000	3323000	1657000	3326000	1050000	2211000	2232000	2212000
pos_1029	Trans-Piceid	metab_33	HMDB0030564	B(ii)	C10275	408.164	5.7153	pos	M+NH4, M+Na	C20H22O8	0	70.3	-2.59232	27208-80-6	0.0439004	2153	13970	1029	473.6	131.1	0	0	4249	674200	16690	30510	7560	12690	11720	11840
pos_1030	Fluprostenol	metab_35	HMDB0252405	B(ii)	-	459.198	5.7231	pos	M+H, M+Na	C23H29F3O6	0	35.5	-2.44167	-	0.0221123	1015000	1248000	1940000	1430000	1049000	2412000	366600	636900	2798000	810900	1855000	825700	1189000	1235000	1189000
pos_1033	2-Hydroxy-4,7-dimethoxy-2H-1,4-benzoxazin-3(4H)-one	metab_38	HMDB0037264	B(ii)	-	190.05	5.7699	pos	M+H-2H2O, M+ACN+H	C10H11NO5	0	47.5	-1.22496	149182-67-2	0.00666502	198600	13650	116100	44430	104300	33360	98430	124700	7805	8600	335800	42960	83740	84570	84820
pos_1036	Glu Glu Lys	metab_41	-	B(i)	-	405.2	5.7855	pos	M+H, M+Na	C16H28N4O8	62	0	4.16245	-	0.0248186	40420	834800	134400	222600	18120	3445	48760	29830	11650	7811	223000	64400	66760	69660	66740
pos_1037	Cincassiol B	metab_42	HMDB0036855	B(ii)	-	365.193	5.7777	pos	M+H-2H2O, M+Na	C20H32O8	0	53.7	-5.85022	73599-13-0	0.00680764	209200	40390	685700	267200	258900	126900	300500	264600	137300	279400	1232000	412300	294400	292600	290400
pos_1049	Leucomalachite Green	metab_55	HMDB0254033	B(i)	-	331.216	5.9084	pos	M+H, M+Na	C23H26N2	35.4	0	-1.81186	-	0.0140179	306200	1343000	431700	912500	381800	468600	514900	585300	711700	823800	647700	623900	494000	506100	494000
pos_1051	Methyl 2-[[6-(butanoylamino)-3,4-dihydro-2H-chromene-3-carbonyl]amino]acetate	metab_58	-	B(i)	-	335.159	5.9162	pos	M+H, M+Na	C17H22N2O5	31.7	0	-2.69452	-	0.0149636	343800	11960	259300	856900	444000	960300	286700	811300	1388000	2103000	786800	255500	797300	777000	776900
pos_1063	8-Hydroxyhexadecanedioylcarnitine	metab_71	HMDB0241506	B(ii)	-	446.31	5.9702	pos	M+H-H2O, M+H	C23H43NO7	0	42.5	-1.75414	-	0.00171786	8082000	1539000	18760000	7441000	6793000	11480000	10380000	300200	1067000	2769000	10830000	437900	7027000	7027000	7048000
pos_1065	N-Eicosapentaenoyl Phenylalanine	metab_73	HMDB0242077	B(ii)	-	450.296	5.9779	pos	M+H-2H2O, M+H	C29H39NO3	0	58.8	-9.97871	-	0.00796459	2332000	54980	1982000	3194000	1615000	2036000	2073000	2453000	360200	40610	846500	1085000	1503000	1524000	1503000
pos_1066	Cyclo(glycylleucylvalylleucylprolylseryl)	metab_74	HMDB0303709	B(ii)	-	549.342	5.9779	pos	M+H-H2O, M+H	C27H46N6O7	0	45.8	4.36226	-	0.00195369	7622000	462700	1605000	3611000	6173000	17260000	3114000	7521000	1508000	1709000	2725000	1930000	5302000	5290000	5311000
pos_1067	3-(Aminomethyl)-2,5,9-trimethyl-7H-furo[3,2-g]chromen-7-one	metab_75	HMDB0248325	B(ii)	-	258.112	5.9936	pos	M+H, M+Na	C15H15NO3	0	54.6	-1.54282	-	0.0146559	206300	1411000	308100	372100	309800	285600	425600	422700	619800	756500	531600	542900	378100	368700	368600
pos_1068	8-(5-Pentylfuran-2-yl)octanoylcarnitine	metab_76	HMDB0241858	B(ii)	-	441.332	5.9936	pos	M+H-H2O, M+NH4	C24H41NO5	0	37.1	-0.892351	-	0.0552035	51040	52570	33030	61690	91460	86040	136800	645700	38690	2059	25260	240900	71000	78290	78210
pos_108	LY 235959	metab_89	-	B(i)	-	278.113	3.2636	pos	M+H, M+Na, M+NH4, M+H-H2O	C11H20NO5P	57.9	0	-7.74383	-	0.00432376	6041000	63330	6749000	5021000	3118000	3551000	4437000	4035000	603700	129500	2215000	3927000	3642000	3613000	3637000
pos_109	BETAMIPRON	metab_100	HMDB0255085;HMDB0034250	B(i)	-	211.107	2.0715	pos	M+NH4, M+ACN+H, M+Na, M+H	C10H11NO3	31.8	0	-0.968562	3440-28-6	0.0028824	767600	255500	940900	519100	794900	536900	803700	398800	463000	214900	560000	894100	537200	537200	534500
pos_1092	Phenacetin	metab_103	HMDB0256387	B(i)	C07591	180.102	6.1491	pos	M+H, M+Na	C10H13NO2	40.1	0	-1.26349	62-44-2	0.00463915	6914000	1495000	1466000	2551000	5700000	6405000	3854000	5731000	3294000	2327000	2905000	3888000	3772000	3771000	3741000
pos_1094	4-hydroxysphinganine	metab_105	HMDB0304183;LMSP01030001	B(ii)	C12144	318.3	6.1569	pos	M+H, M+Na	C18H39NO3	0	33.5	-1.90746	-	0.00478835	5123000	26200000	6225000	6971000	5649000	6494000	7330000	8086000	12590000	14360000	9341000	8855000	7024000	6966000	6966000
pos_1096	Crustecdysone	metab_107	HMDB0242587;HMDB0030180;MJDBOTE0000903	B(ii)	C02633	503.298	6.1569	pos	M+H-H2O, M+Na	C27H44O7	0	84.6	0.120221	5289-74-7	0.0131215	1268000	45720	2233000	751300	1347000	2064000	1452000	1988000	1297000	1394000	1544000	1511000	1426000	1426000	1394000
pos_1104	Val-Gly-Val-Ala-Pro-Gly	metab_117	HMDB0253033	B(ii)	-	481.277	6.2031	pos	M+H-H2O, M+Na	C22H38N6O7	0	74.6	-0.147001	-	0.0183932	310400	165.7	1390000	213600	359300	353800	382100	354800	167700	89510	1310000	302900	453200	453100	467700
pos_1105	Biliverdin	metab_118	HMDB0001008;PW_C000797	B(i)	C00500	583.254	6.2108	pos	M+H, M+Na	C33H34N4O6	49.9	0	-1.62761	114-25-0	0.0078715	3678000	6641000	153600	37810000	1930000	8493000	264100	1250000	7125000	9392000	10320000	222200	7131000	7230000	7133000
pos_1108	(Z)-15-Oxo-11-eicosenoic acid	metab_121	HMDB0029797	B(ii)	-	363.227	6.2264	pos	M+K, M+2Na-H	C20H36O3	0	36.7	-7.9799	182145-55-7	0.00450755	2277000	10040	1448000	2693000	2956000	4313000	2896000	2683000	1519000	529000	4097000	2209000	3657000	3657000	3629000
pos_1135	2,5-Dimethylbenzaldehyde	metab_150	HMDB0032014	B(i)	-	135.08	6.3419	pos	M+H-H2O, M+H	C9H10O	90.9	0	-1.35198	34341-29-2	0.00517369	614700	1663000	789000	683400	497200	596400	813700	660400	982900	1233000	1189000	932300	643500	643500	649300
pos_1140	Psilostachyin	metab_156	HMDB0302335	B(ii)	-	281.138	6.3573	pos	M+H-H2O, M+H	C15H20O5	0	36	-2.15011	-	0.00626732	1256000	4077000	1593000	1394000	986100	1182000	1681000	1374000	2167000	2589000	2359000	2053000	1352000	1352000	1367000
pos_1146	N,N-Dimethylsphingosine	metab_162	HMDB0013645;LMSP01070001	B(i)	C13914	328.32	6.3725	pos	M+H-H2O, M+H	C20H41NO2	54.7	0	-2.17377	122314-67-4	0.0143816	134600	406500	124500	563100	97100	337700	33980	1091000	114700	371400	268000	207000	260600	260400	254100
pos_1147	Austalide L	metab_163	HMDB0030158	B(ii)	-	446.253	6.3497	pos	M+NH4, M+ACN+H	C25H32O6	0	39	-2.07979	87833-52-1	0.00198353	10400000	78160000	17400000	17900000	10020000	9940000	22300000	11730000	27590000	37150000	25080000	30090000	15260000	15310000	15310000
pos_1157	Cannabigerolate	metab_174	HMDB0304284	B(ii)	C20406	383.222	6.4499	pos	M+H-H2O, M+Na	C22H32O4	0	30.3	6.82307	25555-57-1	0.00259642	648000	0	896600	486500	277000	759000	372200	779300	8045	5706	453300	20690	413100	411200	413100
pos_1162	Trans-EKODE-(E)-Ib	metab_180	-	B(i)	-	333.203	6.4732	pos	M+H, M+Na	C18H30O4	80	0	-2.33672	-	0.0122025	509500	20520	488900	292600	175600	250400	159900	205500	551900	131300	259900	151200	266300	260800	260700
pos_1172	PC(18:3/0:0)	metab_191	HMDB0010388;LMGP01050038	B(i)	-	518.323	6.5197	pos	M+H, M+Na	C26H48NO7P	73	0	-2.58126	-	0.0224216	894400	2153000	344000	314100	722400	767800	1997000	2073000	6506000	4277000	4125000	1050000	1688000	1623000	1688000
pos_1175	Avocadene 4-acetate	metab_194	LMFA05000642;HMDB0031045	B(ii)	-	351.251	6.5431	pos	M+H-H2O, M+Na	C19H36O4	0	36.4	0.716945	59499-18-2	0.017157	967400	295500	1246000	1582000	368600	1340000	506500	583700	3026000	799300	1608000	214000	967600	939200	967800
pos_1176	Deoxycholylisoleucine	metab_195	HMDB0242416	B(ii)	-	506.383	6.5431	pos	M+H, M+Na	C30H51NO5	0	57.8	-2.08895	-	0.016421	47330	43650	203400	1709000	230300	389500	78010	165400	31370	52690	101000	59520	316300	306200	310700
pos_1184	Buprenorphine	metab_204	HMDB0015057;PW_C009368	B(i)	C08007	468.308	6.5893	pos	M+H, M+Na	C29H41NO4	66	0	-6.82256	52485-79-7	0.0148334	452600	6296000	147800	727000	1933000	878300	2599000	1610000	7475000	5616000	1063000	1820000	1645000	1612000	1660000
pos_1187	PC(18:2/0:0)	metab_207	LMGP01050035;LMGP01050034	B(i)	-	520.339	6.62	pos	M+H, M+Na	C26H50NO7P	79.9	0	-1.81079	-	0.0199811	3118000	172400000	1669000	5554000	13210000	17030000	23740000	60880000	179200000	216800000	71110000	27740000	37910000	37920000	39240000
pos_1196	LysoPC(22:4(7Z,10Z,13Z,16Z)/0:0)	metab_217	HMDB0010401	B(ii)	C04230	572.37	6.7279	pos	M+H, M+Na	C30H54NO7P	0	53.7	-1.48548	-	0.0173206	12860	3005000	34270	234500	1146000	518400	669800	1430000	2389000	3226000	2136000	827500	548000	531300	547200
pos_1204	PC(P-20:0/14:1)	metab_226	LMGP01030077	B(i)	-	744.589	6.7816	pos	M+H, M+Na	C42H82NO7P	82.9	0	-2.06167	-	0.401965	3493	1922000	164600	11560000	1265000	25310	5299	67560	38410	1382000	605200	14520000	83010	41920	45300
pos_1216	3-Hydroxyeicosanoylcarnitine	metab_239	LMFA07070040;HMDB0240767	B(ii)	-	510.355	6.9047	pos	M+H, M+K	C27H53NO5	0	31.3	-1.84722	-	0.022407	172900	4707000	284900	708500	591400	258900	999200	957800	1334000	2699000	339800	1282000	507900	515900	530800
pos_1217	PC(20:4(8Z,11Z,14Z,17Z)/16:0)	metab_240	HMDB0008462;PW_C004510	B(ii)	C00157	782.566	6.92	pos	M+H-H2O, M+H	C44H80NO8P	0	81.7	-4.45889	-	0.120266	58280	4470000	1213000	8963000	91650	0	62680	475500	126200	3916000	6468000	11920000	483300	578400	464100
pos_1219	PC(18:3(9Z,12Z,15Z)/18:0)	metab_242	LMGP01011682;PW_C004249;HMDB0008201	B(ii)	C00157	766.57	6.92	pos	M+H-H2O, M+Na	C44H82NO8P	0	72.9	-5.26804	-	0.147506	78880	1781000	43540	2544000	84210	0	499.4	158600	188600	1784000	300800	2185000	113400	90390	87130
pos_1223	1-O-Hexadecyl-sn-glycero-3-phosphocholine	metab_247	HMDB0243890;LMGP01060010	B(ii)	C13903	482.358	6.9818	pos	M+H, M+Na	C24H52NO6P	0	42	-5.07515	-	0.0171389	2529000	71360000	2696000	10580000	2339000	6514000	5487000	7326000	20240000	38520000	6768000	6253000	7733000	7736000	7967000
pos_1224	Goyaglycoside c	metab_248	HMDB0038349	B(ii)	-	726.461	6.9818	pos	M+H, M+ACN+Na	C38H62O9	0	54.2	8.55616	333332-49-3	0.00905162	869300	121900	93000	64720	71260	70320	68100	85790	793500	114000	122800	53020	2216000	2216000	2251000
pos_1225	PC(P-18:0/0:0)	metab_249	HMDB0013122;LMGP01070009	B(i)	C04230	530.357	6.9896	pos	M+H, M+Na	C26H54NO6P	61.6	0	-1.76011	-	0.0184602	688200	44240000	730800	5055000	937700	4503000	3828000	6632000	13500000	23300000	5316000	3521000	4983000	4987000	5146000
pos_1229	PC(18:0/0:0)	metab_252	HMDB0010384;LMGP01050026	B(i)	C04230	546.352	7.028	pos	M+H, M+Na	C26H54NO7P	84.8	0	-1.92938	19420-57-6	0.0335143	5657000	59540000	1983000	161700000	6218000	14340000	6975000	2869000	96490000	38610000	7764000	6604000	20440000	21690000	21650000
pos_1245	(8S,9S,10S,11S,13S,14S,17R)-11,17-Dihydroxy-17-(2-hydroxyacetyl)-10,13-dimethyl-9-nonyl-1,2,6,7,8,11,12,14,15,16-decahydrocyclopenta[a]phenanthren-3-one	metab_269	HMDB0260197	B(ii)	-	521.38	7.1972	pos	M+H, M+CH3OH+H	C30H48O5	0	65.5	-6.6076	-	0.00801632	479900	1009000	620500	712400	387700	515500	472200	436900	704700	881300	854400	505600	496700	503700	503700
pos_1251	PC(18:0/18:4(6Z,9Z,12Z,15Z))	metab_276	HMDB0008042;PW_C004091;LMGP01010773	B(ii)	C00157	782.566	7.1586	pos	M+H, M+Na	C44H80NO8P	0	89.5	-4.03627	-	0.144906	864500	1118000	6293000	2669000	0	40140	44960	190400	1803000	9968000	17210000	1358000	2236000	1816000	2427000
pos_1254	PC(14:1(9Z)/18:0)	metab_279	LMGP01011389;PW_C003954;HMDB0007904	B(ii)	C00157	754.535	7.3277	pos	M+H, M+Na	C40H78NO8P	0	81.2	-1.57758	-	0.0277811	108400	274500	3813000	81560	147600	114700	167600	115900	196000	796100	2748000	312600	156700	156600	164300
pos_1262	SM(d18:0/16:1(9Z))	metab_288	HMDB0013464	B(ii)	C00550	725.555	7.5124	pos	M+H, M+Na	C39H79N2O6P	0	85.3	-2.39933	-	0.168367	31560	9193	3706000	3526	3741	17130	20590	17980	5704	490700	3067000	26780	5250	7117	7182
pos_1269	2-Hydroxy-2,6,6-trimethylcyclohexanone	metab_294	HMDB0037023	B(ii)	-	121.101	7.6432	pos	M+H-2H2O, M+H	C9H16O2	0	34.2	-0.00972824	7500-42-7	0.222167	94820	291500	105200	157600	100000	145200	149300	98550	113500	115500	120300	184800	120800	119900	79290
pos_1270	1-O-Isopentyl-3-O-octadec-2-enoyl glycerol	metab_296	HMDB0302897	B(ii)	-	427.377	7.6432	pos	M+H, M+NH4	C26H50O4	0	52	-1.91101	-	0.0232013	42190000	86180000	42340000	54880000	42360000	50300000	53200000	38860000	50480000	52200000	40540000	59130000	39240000	40490000	38710000
pos_1271	3-Methylazelaic acid	metab_297	HMDB0059754	B(ii)	-	203.127	7.6507	pos	M+H-H2O, M+H	C10H18O4	0	36.7	-1.31069	-	0.0467053	118700	299700	99980	164600	117300	140300	158200	96400	119200	135800	82200	183700	130600	129600	119900
pos_1279	1-Palmitoylphosphatidylcholine	metab_305	HMDB0010382;HMDB0256091	B(ii)	C04230	496.339	7.743	pos	M+H, M+Na	C24H50NO7P	0	73.3	-1.84221	17364-16-8	0.0471596	0	705400	0	652200	23840	62870	16930	6423	2410000	585100	79700	39850	188200	204300	204700
pos_1292	Methylajoene	metab_320	HMDB0302194	B(ii)	-	72.0812	7.7894	pos	M+NH4, 2M+ACN+H	C4H6	0	32.5	8.74454	-	0.00178037	3918000	10920000	4240000	3952000	3692000	4129000	4600000	4880000	5305000	6807000	6216000	4934000	4187000	4174000	4174000
pos_1310	CerP(d19:1/2:0)	metab_341	-	B(i)	-	436.281	6.7129	pos	M+H, M+Na	C21H42NO6P	49.4	0	-1.79602	-	0.011057	67600	68100	138400	696600	155700	404800	159100	50530	2718000	65160	321200	70380	239400	239500	244100
pos_1316	PC(20:3(6,8,11)-OH(5)/2:0)	metab_347	HMDB0288901	B(ii)	-	568.336	6.674	pos	M+H-2H2O, M+H	C30H54NO9P	0	74.3	-5.67271	-	0.0251347	81680	1428000	33200	114900	477400	252600	853100	1334000	2700000	2290000	858600	746100	510400	510400	532900
pos_1320	PC(15:0/0:0)	metab_352	HMDB0010381;LMGP01050016;HMDB0010375	B(i)	C04230	482.323	6.674	pos	M+H, M+Na	C23H48NO7P	75.1	0	-1.82083	-	0.0326331	696900	5331000	35500	1805000	6637000	2460000	6014000	3575000	3728000	6743000	2428000	5060000	2436000	2437000	2576000
pos_1322	PC(22:5/0:0)	metab_354	HMDB0010403	B(i)	C04230	570.354	6.6586	pos	M+H, M+Na	C30H52NO7P	69.7	0	-2.10272	-	0.0293811	135100	2509000	109500	70360	1111000	1151000	1091000	3746000	32790000	18800000	2966000	1547000	2924000	2999000	3100000
pos_1328	Resolvin D2	metab_360	HMDB0002294;LMFA04030001	B(ii)	C18179	409.255	6.6432	pos	M+H-2H2O, M+CH3OH+H	C22H32O5	0	35.2	-9.28092	82864-77-5	0.0104169	737600	1502000	789400	1035000	615900	731200	690500	680700	651500	596500	817500	825500	616200	627500	627400
pos_1332	(S)-[8]-Gingerol	metab_365	HMDB0033615	B(ii)	C17495	345.203	6.6123	pos	M+H, M+Na	C19H30O4	0	41.6	-2.2907	23513-08-8	0.00870652	959400	0	1537000	272900	258200	541500	171200	0	0	0	511600	0	316000	316000	320800
pos_1333	LysoPC(16:1(9Z)/0:0)	metab_366	HMDB0010383	B(ii)	C04230	494.323	6.62	pos	M+H, M+Na	C24H48NO7P	0	78.4	-2.06283	76790-27-7	0.0443439	774900	32690000	598400	1833000	1820000	3425000	9105000	7464000	57400000	23610000	3737000	8131000	6951000	6897000	7467000
pos_1338	(3S,3'S,5R,5'R,6R)-3,6-Epoxy-5,6-dihydro-3',5,8'-trihydroxy-beta,kappa-caroten-6'-one	metab_371	HMDB0037795	B(ii)	-	634.451	6.6046	pos	M+NH4, M+Na	C40H56O5	0	39.2	7.77389	256505-53-0	0.0053456	6764000	17250000	7598000	7691000	7044000	7079000	8628000	7975000	12100000	15400000	10590000	9979000	7900000	7828000	7827000
pos_1340	LysoPC(20:4(8Z,11Z,14Z,17Z)/0:0)	metab_374	HMDB0010396	B(ii)	C04230	544.339	6.5972	pos	M+H, M+Na	C28H50NO7P	0	92.7	-0.942218	-	0.0245662	1246000	47670000	1044000	1442000	7657000	4349000	12930000	24150000	69130000	60760000	14680000	9777000	12860000	12320000	12860000
pos_1343	Annosquamosin A	metab_377	HMDB0031137	B(ii)	-	395.276	6.5972	pos	M+NH4, M+CH3OH+H	C22H34O4	0	54.6	-7.62157	192584-48-8	0.00739146	416000	439300	412100	806600	255700	637700	451000	308100	1276000	807800	2838000	396400	766600	757400	767700
pos_1344	3,3-Bis(carboxymethyl)hexadecanedioic acid	metab_378	HMDB0257897	B(ii)	-	425.214	6.5972	pos	M+H, M+Na	C20H34O8	0	45.1	-2.39451	-	0.0193253	9975000	23310000	11090000	12620000	10040000	10400000	12550000	9482000	8971000	11580000	14570000	15450000	10640000	10290000	10290000
pos_1345	PG(i-13:0/18:2(9Z,11Z))	metab_379	PW_C076290;HMDB0116672	B(ii)	C00344	722.503	6.5893	pos	M+NH4, M+Na	C37H69O10P	0	38.2	9.13343	-	0.00787021	3483000	8645000	3599000	4157000	3627000	3682000	4408000	3889000	6445000	7812000	5101000	5113000	4018000	3964000	3964000
pos_1346	Deuteroporphyrin IX	metab_380	HMDB0000579	B(ii)	-	511.233	6.5816	pos	M+H, M+Na	C30H30N4O4	0	34.9	-1.64712	448-65-7	0.020906	453300	0	0	4844000	16480	3218000	105900	0	165600	12470	550300	22540	662700	639000	662700
pos_1351	Gentamicin B	metab_386	HMDB0252687	B(ii)	-	505.25	6.566	pos	M+H, M+Na	C19H38N4O10	0	45.2	4.80078	-	0.00762228	161400	6371000	10080	1261000	528800	452200	41200	141100	1851000	3449000	526700	14610	846900	847200	835900
pos_1354	CAY10590	metab_389	-	B(i)	-	370.238	6.5506	pos	M+H, M+Na	C21H33NO3	31.2	0	7.26119	-	0.018437	14200	56180	2051000	440000	15070	20760	40400	31670	34790	19090	833800	47730	178600	184400	184400
pos_1355	MG(0:0/18:1(9Z)-O(12,13)/0:0)	metab_390	HMDB0260544	B(ii)	-	353.267	6.5353	pos	M+H-H2O, M+NH4	C21H38O5	0	42.7	-4.21323	-	0.0787267	145500	107400	258300	439400	62620	275200	353400	168400	2122000	650800	474600	100600	371200	322800	371200
pos_1361	Corosin	metab_397	HMDB0035699	B(ii)	-	483.308	6.4964	pos	M+H-2H2O, M+K	C30H46O7	0	39.7	-5.11389	53527-49-4	0.0461005	564300	402100	628300	1008000	380600	574700	952900	312500	47500	212900	219300	83700	661600	657000	608100
pos_1372	13-L-Hydroperoxylinoleic acid	metab_409	HMDB0003871	B(ii)	C04717	277.216	6.4499	pos	M+H-2H2O, M+2Na-H	C18H32O4	0	78.2	-1.80323	33964-75-9	0.0494607	559500	102800	552500	515900	364500	385400	367000	441200	589600	236700	468700	223100	375000	374600	407900
pos_1374	Valnemulin	metab_411	HMDB0259752	B(ii)	C12066	565.37	6.4421	pos	M+H-2H2O, M+H	C31H52N2O5S	0	47.4	6.15068	101312-92-9	0.028502	2150000	0	1810000	739700	1216000	2170000	564800	856300	329300	1600	1378000	133600	899700	945600	945600
pos_1386	9,10-DHOME	metab_424	HMDB0004704	B(ii)	C14828	337.234	6.4267	pos	M+H-H2O, M+Na	C18H34O4	0	64.9	-2.3441	125356-86-7	0.00702899	4464000	47280	3253000	5187000	2636000	3613000	2215000	2867000	1156000	164700	2915000	497800	2808000	2808000	2842000
pos_1403	Vertilmicin	metab_443	HMDB0242753	B(ii)	-	553.334	6.2959	pos	M+CH3OH+H, M+ACN+Na	C22H43N5O7	0	75.2	4.14155	-	0.0283895	2715000	389600	5577000	2844000	2157000	2859000	1735000	1639000	613300	647800	3825000	1199000	2268000	2382000	2269000
pos_1408	9,12,13-TriHOME	metab_448	LMFA02000014;HMDB0004708	B(ii)	C14833	353.23	6.2959	pos	M+H-H2O, M+Na	C18H34O5	0	41.4	-0.12949	-	0.0126485	633700	476400	303500	720500	715700	667000	828300	5191000	1020000	700900	1438000	732500	1003000	1025000	1025000
pos_1414	Bentazepam	metab_455	HMDB0248964	B(ii)	-	279.093	6.2573	pos	M+H-H2O, M+H	C17H16N2OS	0	66.5	-7.72739	-	0.00677839	1527000	8601000	2249000	2357000	1775000	1813000	2788000	2281000	3719000	4824000	3136000	3472000	2170000	2170000	2145000
pos_1431	Erinacine D	metab_474	HMDB0031896	B(ii)	-	479.298	6.2264	pos	M+H, M+Na	C27H42O7	0	57.4	-5.96701	157397-40-5	0.021357	1319000	27470	1659000	648700	1623000	1148000	1161000	1152000	661200	556400	1184000	1184000	1029000	1068000	1068000
pos_1433	10-Hydroperoxy-H4-neuroprostane	metab_476	HMDB0062274	B(ii)	-	393.224	6.2264	pos	M+H, M+CH3OH+H	C22H32O6	0	43.2	-7.75548	-	0.00920159	2540000	370200	2423000	1441000	2413000	1646000	2911000	3370000	1519000	1334000	5493000	2856000	2297000	2296000	2260000
pos_1434	Dhv-PGE2	metab_477	HMDB0251112	B(ii)	-	379.246	6.2264	pos	M+H, M+NH4	C22H34O5	0	83	-6.11821	-	0.015792	1110000	0	658600	275000	927500	611200	2312000	1721000	444400	205000	597900	2402000	845400	822500	845400
pos_1435	3-Hydroxyoctanedioylcarnitine	metab_478	HMDB0241735	B(ii)	-	351.214	6.2264	pos	M+NH4, M+ACN+H	C15H27NO7	0	50.6	4.46936	-	0.00575792	971800	400900	784700	811600	989300	721500	1614000	2337000	1696000	891600	1936000	1486000	1047000	1058000	1058000
pos_1446	Adimolol	metab_489	HMDB0248012	B(ii)	-	461.251	6.2031	pos	M+Na, M+ACN+H	C25H29N3O3	0	59.2	-9.92546	-	0.0145605	236200	8609	565300	73030	199700	254000	239400	372900	231700	258300	381800	195200	225300	231100	225500
pos_1448	Morphinone	metab_491	HMDB0003563	B(ii)	C01735	301.154	6.2031	pos	M+H, M+NH4	C17H17NO3	0	33.6	-2.01886	467-02-7	0.0076689	602600	182700	416500	719700	343200	1316000	261800	785800	2224000	1692000	1189000	338100	879300	891200	879600
pos_1449	Ganoderic acid alpha	metab_492	HMDB0033024	B(ii)	-	575.318	6.1953	pos	M+H-H2O, M+H	C32H46O9	0	59.5	-5.78309	220181-81-7	0.00856972	991100	18390	2906000	575400	1295000	1292000	1012000	1259000	1123000	958500	2222000	979200	1023000	1023000	1008000
pos_145	(2S,4S)-Pinnatanine	metab_493	HMDB0029439;LMFA01050445	B(ii)	-	227.102	1.2971	pos	M+H-H2O, M+CH3OH+H, M+H	C10H16N2O5	0	53.2	-1.4675	35214-74-5	0.00709974	1675000	1761000	1489000	1232000	2118000	2545000	1581000	2612000	4140000	9954000	3673000	3167000	2358000	2388000	2388000
pos_1451	Lovastatin	metab_495	HMDB0014372;PW_C008769;HMDB0248085;MJDBOTE0001458	B(ii)	C07074	405.262	6.1953	pos	M+H-H2O, M+H	C24H36O5	0	35.6	-3.80372	75330-75-5	0.00586657	1037000	60990	2510000	319400	985400	1630000	985300	1010000	1178000	2032000	1626000	856700	991100	1003000	996900
pos_1454	4-Hydroxy-alprenolol	metab_498	HMDB0061122	B(ii)	-	266.174	6.1953	pos	M+H, M+Na	C15H23NO3	0	57.6	-3.97046	-	0.00147804	228000	1108000	274300	382800	264500	262300	383500	367000	611000	732300	446200	477300	311200	311200	310400
pos_1455	5-Hexyl-2-furanoctanoic acid	metab_499	HMDB0112099	B(ii)	C13798	277.216	6.18	pos	M+H-H2O, M+Na	C18H30O3	0	55.6	-1.82402	-	0.00231499	1405000	192800	1189000	789800	1092000	877100	1080000	1250000	554900	260400	1029000	765800	924500	924500	920800
pos_1457	N-Arachidonoyl Methionine	metab_501	HMDB0242000	B(ii)	-	436.289	6.18	pos	M+H-H2O, M+H	C25H41NO3S	0	34.9	2.55016	-	0.00207341	824400	228000	842400	490800	445100	746500	363000	275800	177100	95210	90090	127500	347300	348500	348500
pos_146	3-ureido-isobutyrate	metab_504	HMDB0304156	B(ii)	C05100	147.076	1.3751	pos	M+H, 2M+NH4, M+Na	C5H10N2O3	0	36.7	-0.885894	-	0.00446598	221600	413700	120100	200200	1022000	345300	333900	358700	920900	1989000	683400	705700	462900	466500	462900
pos_1462	Palmitic acid	metab_507	HMDB0000220;PW_C000145;LMFA01010001;HMDB0303203	B(ii)	C00249	274.274	6.1569	pos	M+NH4, M+ACN+H	C16H32O2	0	50.9	-2.19877	1957-10-03	0.00396044	10150000	52090000	13250000	14290000	12320000	13490000	16030000	16850000	27030000	28800000	19420000	19720000	14690000	14590000	14680000
pos_1476	Alpha-Methyltyrosine methyl ester	metab_521	HMDB0248234	B(ii)	-	210.112	6.1336	pos	M+H, M+Na	C11H15NO3	0	33	-1.24748	-	0.00339526	2105000	64430	1303000	3161000	2939000	4334000	3550000	3005000	2455000	992400	4496000	2454000	4089000	4089000	4065000
pos_1481	Asebotoxin	metab_527	HMDB0248654	B(ii)	-	395.24	6.1181	pos	M+H-H2O, M+Na	C22H36O7	0	58.7	-6.12757	-	0.00308715	4982000	360600	4977000	2552000	4461000	2996000	7050000	5596000	2387000	1875000	6315000	6800000	4110000	4088000	4088000
pos_1486	Normorphine	metab_532	HMDB0041959;PW_C022710	B(ii)	C11785	272.128	6.0947	pos	M+H, M+NH4	C16H17NO3	0	56	-1.76557	466-97-7	0.0381577	30630	3716	3393	16280	12950	24080	0	25850	15290	10990	577400	2642	56090	59910	56130
pos_1517	Pro Val Ala Glu Val	metab_567	-	B(i)	-	514.283	6.0247	pos	M+H, M+K	C23H39N5O8	38.4	0	-8.95081	-	0.0329938	1351000	22990	36990	76070	502000	90240	271700	121100	53450	126900	76150	18160	145700	154400	154400
pos_1518	Spiperone	metab_568	HMDB0258423	B(ii)	-	360.183	6.0247	pos	M+H-2H2O, M+Na	C23H26FN3O2	0	33.7	-9.66615	-	0.0264373	324700	35430	230900	436400	232600	482000	146000	350600	190000	65180	372700	276700	229700	240300	229700
pos_1526	2-Propenyl 3-methylbutanoate	metab_577	HMDB0038036;LMFA07010742	B(ii)	C19318	302.232	6.0091	pos	M+H, 2M+NH4	C8H14O2	0	32.9	-2.50975	2835-39-4	0.0284877	19820	463900	25640	12830	14670	15500	20040	16160	9820	28770	13100	21830	14750	14740	14030
pos_1529	5-Hydroxytrtradeca-7,9-dienoylcarnitine	metab_580	HMDB0241381	B(ii)	-	425.3	6.0013	pos	M+Na, M+ACN+H	C21H37NO5	0	66.4	-1.3256	-	0.00360217	6273000	100200	6379000	953500	3540000	2255000	4763000	630100	194000	182400	642300	749600	2567000	2567000	2551000
pos_1531	Isofumonisin B1	metab_583	HMDB0032719	B(ii)	-	722.395	5.9858	pos	M+H, M+Na	C34H59NO15	0	53	-1.5113	203259-29-4	0.00684222	769900	0	5397000	20930000	93910	2335000	594800	119100	4724000	0	1202000	1929000	2952000	2988000	2987000
pos_1539	N-butyl-3-[1-[6-(cyclopropylamino)pyrimidin-4-yl]piperidin-4-yl]propanamide	metab_591	-	B(i)	-	346.258	5.9624	pos	M+H-H2O, M+H	C19H31N5O	56.4	0	-6.18051	-	0.0119563	223400	65570	695800	334700	219100	289100	354700	661100	242800	40740	428300	996600	322100	322200	328900
pos_1540	Oxonol	metab_593	HMDB0256000	B(ii)	-	178.086	5.9624	pos	M+CH3OH+H, M+ACN+H	C8H8O2	0	49.9	-1.20034	-	0.0206135	105300	8375	100700	101800	70780	142700	89400	83840	55280	30250	87080	50880	90210	90220	93480
pos_1547	Mupirocin	metab_600	HMDB0014554;MJDBOTE0001685	B(ii)	C11758	518.332	5.9469	pos	M+NH4, M+ACN+H	C26H44O9	0	88.4	-0.94318	12650-69-0	0.0407442	426800	2347	1202000	329300	289700	433600	362300	329100	143400	49800	186900	361600	330100	329900	353900
pos_1552	DN-isobutylamide	metab_606	HMDB0251551	B(ii)	-	500.263	5.8928	pos	M+H, M+ACN+Na	C20H32N6O5	0	37.2	9.58831	-	0.122096	12330	0	172000	33880	773.1	44980	48110	434.6	39140	60390	941700	39380	12310	12060	14950
pos_1555	Diferuloylputrescine	metab_609	HMDB0033468	B(ii)	-	441.201	5.8243	pos	M+H, M+Na	C24H28N2O6	0	44	-1.679	42369-86-8	0.0105809	32910	790800	85690	19990000	43080	207400	47680	6144	1591000	2197000	2208000	12080	1504000	1477000	1477000
pos_1556	Zanamivir	metab_610	HMDB0014698	B(ii)	C08095	333.144	5.8243	pos	M+H, M+Na	C12H20N4O7	0	64.1	9.32364	139110-80-8	0.0113905	598700	101700	363200	6992000	88840	1603000	65280	142500	1968000	2073000	2492000	66680	1145000	1145000	1168000
pos_1560	5-methoxy-2-(4-methoxyphenyl)-1-benzofuran-3-carboxylic acid	metab_615	-	B(i)	-	299.091	5.8088	pos	M+H, M+Na	C17H14O5	47.2	0	-2.03548	-	0.00509639	401400	14150	311000	581700	653700	464200	1308000	757800	47340	16790	149900	242900	368700	372000	372000
pos_1561	ANISODAMINE	metab_616	HMDB0244793	B(i)	C10842	328.155	5.8011	pos	M+H, M+Na	C17H23NO4	32.3	0	9.69727	55869-99-3	0.00813438	48370	568400	79240	172400	18100	5140	32090	125500	672600	304600	150200	20140	97470	98850	98860
pos_1565	His His	metab_620	-	B(i)	-	293.136	5.7777	pos	M+H, M+Na	C12H16N6O3	36.8	0	1.8874	-	0.0280414	125200	84780	67920	283800	192800	44040	290100	277700	149400	108800	72250	227200	132000	132000	125700
pos_1569	Leu Thr Ser Lys Tyr	metab_624	-	B(i)	-	611.343	5.7153	pos	M+H, M+Na	C28H46N6O9	52	0	4.4516	-	0.00574489	18950000	73440	3281000	5087000	20750000	16950000	5757000	22250000	4581000	592600	5149000	14540000	9003000	9094000	9004000
pos_1570	Strophanthidin	metab_626	LMST01120005;HMDB0258516	B(ii)	C19988	387.22	5.7153	pos	M+H-H2O, M+CH3OH+H	C23H32O6	0	44.6	7.45305	66-28-4	0.0162983	114100	7004	468300	352700	284400	233100	113900	247500	125500	194000	2821000	268000	351300	361300	351300
pos_1580	Dolasetron	metab_637	HMDB0014895	B(i)	C07866	325.152	5.6452	pos	M+H, M+Na	C19H20N2O3	47.4	0	-6.72856	115956-12-2	0.0138964	278500	147300	213800	164200	199600	233900	395900	640300	310700	241800	169500	370300	205900	210900	210900
pos_1588	(2Z,4Z)-Octa-2,4-dienedioylcarnitine	metab_645	HMDB0241731	B(ii)	-	314.159	5.6218	pos	M+H, M+Na	C15H23NO6	0	47	-2.60538	-	0.00897085	2762000	84830	244000	415900	1489000	1943000	502100	3465000	1451000	1276000	440000	424400	927800	913500	928000
pos_1593	Dansylamidohexamethylamine	metab_650	HMDB0254853	B(ii)	-	382.215	5.5984	pos	M+H, M+CH3OH+H	C18H27N3O2S	0	33.4	-2.29888	-	0.0118046	122800	26.64	84260	22290	124300	99970	57360	297900	91040	37.98	31790	91330	71960	72250	73570
pos_1597	2-Hydroxyestradiol	metab_654	HMDB0244190;LMST02010027;HMDB0000338	B(ii)	C05301	311.159	5.5514	pos	M+H, M+Na	C18H24O3	0	41.8	-8.51892	362-05-0	0.00644048	395000	0	408200	160600	240900	293600	410600	92180	41610	80.09	74360	74000	164400	162500	164300
pos_1598	Cichorioside N	metab_655	HMDB0302058	B(ii)	-	409.219	5.5358	pos	M+H-H2O, M+H	C22H34O8	0	44.5	-7.11246	-	0.00280972	1887000	225100	4248000	2399000	2069000	1766000	1767000	2054000	1274000	924500	5034000	2677000	2035000	2024000	2030000
pos_1608	Indole-3-Acetyl-L-Valine	metab_667	-	B(i)	-	275.139	5.4263	pos	M+H, M+Na	C15H18N2O3	54.4	0	-1.67484	-	0.0534821	128800	0	23720	1928	214900	30130	173000	167.1	23780	3477	6013	4936	57040	57050	51920
pos_1610	Pegaptanib	metab_670	HMDB0256200	B(ii)	-	542.285	5.3718	pos	M+H, M+Na	C22H44N3O10P	0	31.1	3.03114	-	0.0156193	59480	0	162.7	523.1	118700	66540	100400	269000	89620	4641	66.01	963900	75970	77970	75830
pos_1614	2-Hydroxy-4-[(1R)-1-hydroxy-8-methyl-6-oxononyl]-3-methyl-2H-furan-5-one	metab_674	HMDB0258463	B(ii)	-	307.151	5.3562	pos	M+Na, M+H-2H2O	C15H24O5	0	61.2	-1.2284	-	0.00183786	385500	1663	409900	252600	335100	178100	597900	1612000	65070	1842	179700	1036000	369000	369000	367800
pos_1616	P-Coumaroyl 3-hydroxytyrosine	metab_676	HMDB0029296	B(ii)	-	326.101	5.3484	pos	M+H-H2O, M+CH3OH+H	C18H17NO6	0	30.9	-2.892	77201-64-0	0.0241166	141800	507.4	116000	130700	74980	72220	126400	1745	95410	15710	2569	7174	63820	66530	63830
pos_162	N-Acetyl-dl-penicillamine	metab_680	HMDB0255055	B(ii)	-	192.069	2.9755	pos	M+H-H2O, M+Na, M+H	C7H13NO3S	0	37.5	0.301408	-	0.010295	39190	8770	36540	1287	9829	7867	73960	223100	1749	8564	22210	457000	46570	45740	45750
pos_1627	(3R,5Z)-5-Octene-1,3-diol	metab_688	LMFA05000556;HMDB0030368	B(ii)	-	186.149	5.1677	pos	M+ACN+H, 2M+ACN+H	C8H16O2	0	40.4	-1.469	130272-38-7	0.0316751	134000	178900	209800	144800	146100	154100	170600	170600	165500	144900	193400	333900	154600	146500	146400
pos_1629	N-Myristoyl Asparagine	metab_690	HMDB0242047	B(ii)	-	325.252	5.1521	pos	M+H-H2O, M+H	C18H34N2O4	0	48.7	9.6284	-	0.0220787	0	547	0	0	0	0	0	1259	971.3	992900	155.6	1233	37610	39080	39090
pos_163	5-Aminosalicylic Acid	metab_691	HMDB0014389	B(i)	-	307.095	3.0067	pos	2M+H, 2M+Na, M+H	C7H7NO3	80.7	0	8.80412	89-57-6	0.0165073	153300	291600	46210	16640	249600	107900	137300	86490	123100	461300	171700	359700	134400	138300	138300
pos_1630	Cyclocalopin C1	metab_692	HMDB0039812	B(ii)	-	297.131	5.1521	pos	M+H, M+Na	C15H20O6	0	43.4	-6.23929	-	0.0190936	468200	9330	233800	162000	495300	157900	387100	381100	110000	14830	195200	322100	234900	227200	234900
pos_1634	N-Eicosapentaenoyl Asparagine	metab_696	HMDB0242066	B(ii)	-	439.253	5.1209	pos	M+H, M+Na	C24H36N2O4	0	30.3	-9.96389	-	0.00911837	9175	0	140300	32320	16140	207200	32720	9893	2949000	702400	137600	14810	169700	172400	169700
pos_1640	Arginyl-Gamma-glutamate	metab_703	HMDB0028723	B(ii)	-	325.162	4.8941	pos	M+NH4, M+Na	C11H22N6O4	0	41.6	8.19891	-	0.000966665	282200	26180	391400	244900	347300	184100	278000	1744000	100500	19620	257700	4833000	483700	482900	483700
pos_165	1-Acetamidocyclopentanecarboxylic acid	metab_713	-	B(i)	-	172.097	3.0696	pos	M+H, M+Na, M+H-H2O	C8H13NO3	49.4	0	-1.10678	-	0.00118561	1029000	310900	279500	215100	681600	220200	1119000	762000	195100	245200	321900	959100	474300	474400	475300
pos_1654	Ser Leu Leu	metab_718	-	B(i)	-	332.217	4.7772	pos	M+H, M+Na	C15H29N3O5	57	0	-3.59619	-	0.0263222	10790	12370	9280	29630	65500	42340	57650	63340	280700	311900	89750	42670	60490	60500	57780
pos_167	Phenylacetylglycine	metab_735	HMDB0000821;MJDBOTE0000576	B(ii)	C05598	235.107	3.1092	pos	M+ACN+H, M+ACN+Na, M+H-H2O	C10H11NO3	0	41	-1.75946	500-98-1	0.00389123	598800	138800	408000	253600	697900	351100	461500	606400	398900	199000	185700	756300	381400	378900	381400
pos_1670	KAPA	metab_736	HMDB0240687	B(i)	C01092	210.11	4.6914	pos	M+H, M+Na	C9H17NO3	65.7	0	-0.377795	682799-71-9	0.0139732	332300	2463000	615900	621300	469600	738200	391800	1223000	1430000	1203000	1391000	1044000	662000	667500	680200
pos_1684	Glu Ala His	metab_751	-	B(i)	-	356.16	4.5285	pos	M+H, M+Na	C14H21N5O6	39.3	0	9.20574	-	0.0146796	49030	1413000	96750	75510	22310	62580	41810	19980	374600	7955000	1534000	2754	765000	760200	743900
pos_1685	Pyridinoline	metab_752	HMDB0000851	B(ii)	-	429.201	4.5207	pos	M+H, M+Na	C18H28N4O8	0	36	7.53626	63800-01-1	0.0055005	2910000	76930	1828000	304500	7787000	3565000	1759000	3894000	754400	63750	3180000	73700	2577000	2578000	2553000
pos_1688	(Z)-3-Methyl-2-(2-pentenyl)-2-cyclopenten-1-one	metab_755	HMDB0035601	B(ii)	C08490	147.117	4.505	pos	M+H-H2O, M+H	C11H16O	0	38.6	-1.07874	488-10-8	0.000533268	1969000	37790	929300	320500	763600	363500	1610000	417500	42410	33000	408800	717900	653200	652600	653200
pos_1692	Epinepetalactone	metab_760	HMDB0035063	B(i)	-	167.107	4.4894	pos	M+H-2H2O, M+H	C10H14O2	65.4	0	-1.09714	17257-15-7	0.0050847	249300	55080	156500	74360	143100	80390	378600	103100	48440	37420	103300	136800	123300	122300	123300
pos_1693	Piperitenone	metab_761	LMPR0102090056;HMDB0036999	B(ii)	C01951	133.101	4.4894	pos	M+H-H2O, M+H	C10H14O	0	44.5	-0.204908	491-09-8	0.00308217	622700	7969	318500	119600	260500	132800	503400	179100	30050	12880	151000	271700	224200	224200	225400
pos_1694	2-Hydroxycampholonic acid	metab_762	HMDB0301821	B(ii)	-	223.094	4.4816	pos	M+H, M+Na	C10H16O4	0	53.7	-1.5712	-	0.00633016	663800	525100	330400	52140	1825000	153600	728000	1914000	545600	127600	378700	707000	576500	569500	574800
pos_1704	(2E)-Hept-2-enoylcarnitine	metab_774	HMDB0241684	B(ii)	-	272.185	4.388	pos	M+H, M+Na	C14H25NO4	0	34.6	-1.82691	-	0.00931792	602000	130900	6509000	190500	1702000	2979000	5280000	1144000	3112000	515200	372500	5895000	1920000	1920000	1889000
pos_1708	2-ethyl-N-[4-(4-fluorophenyl)-1,3-thiazol-2-yl]hexanamide	metab_778	-	B(i)	-	321.144	4.3251	pos	M+H, M+Na	C17H21FN2OS	30.9	0	2.52219	-	0.00182696	962700	313500	502600	435100	777200	1564000	128800	859000	525800	461900	577400	354400	609400	607500	607500
pos_1710	His Ser Phe	metab_781	-	B(i)	-	412.157	4.3173	pos	M+H, M+Na	C18H23N5O5	62.1	0	-4.94692	-	0.0108538	729800	0	1165000	654000	423900	683600	916600	25510	41980	3328	213600	70940	473300	473300	464400
pos_1711	4-Hydroxydecanedioylcarnitine	metab_782	HMDB0241131	B(ii)	-	362.217	4.2939	pos	M+H, M+Na	C17H31NO7	0	55.1	-1.29345	-	0.0066128	1789000	6368	5572000	1363000	750500	784100	757900	93640	155900	117800	755700	105900	954400	944900	942500
pos_1714	2-Hydroxyfelbamate	metab_785	PW_C040524;HMDB0060670	B(ii)	C16582	255.097	4.2939	pos	M+H, M+Na	C11H14N2O5	0	48.1	-1.59879	-	0.0095006	561200	0	771300	323300	433300	477800	631500	49640	94420	34640	165000	197800	344300	344300	338700
pos_1718	N-gamma-Glutamyl-S-propylcysteine	metab_789	HMDB0039096	B(ii)	-	293.116	4.2154	pos	M+H, M+Na	C11H20N2O5S	0	44.8	-2.48193	91212-00-9	0.00198129	143300	6342	100200	849400	131800	134200	33970	52600	106900	72080	153700	82070	162100	162300	161600
pos_172	Indoleacrylic acid	metab_791	HMDB0000734	B(ii)	-	188.07	3.1871	pos	M+H, M+NH4, M+H-H2O	C11H9NO2	0	32.8	-1.13872	29953-71-7	0.00818783	3140000	86950000	1558000	14470000	11560000	11740000	10830000	18400000	36200000	104300000	18060000	29620000	19600000	19320000	19600000
pos_1720	Phe Ile	metab_792	-	B(i)	-	279.17	4.1758	pos	M+H, M+CH3OH+H	C15H22N2O3	60.7	0	-3.02685	-	0.00565955	114700	7244	43940	77590	125800	115400	196500	158100	663900	357100	162400	118100	129400	130700	130700
pos_1721	1,1'-(Tetrahydro-6a-hydroxy-2,3a,5-trimethylfuro[2,3-d]-1,3-dioxole-2,5-diyl)bis-ethanone	metab_793	HMDB0032527	B(ii)	-	241.106	4.1758	pos	M+H-H2O, M+H	C12H18O6	0	36.3	-2.54666	18114-49-3	0.00621235	733000	80310	761200	333700	744700	383900	410600	335900	316500	84540	355400	706700	395700	394700	391100
pos_1724	6-[(1R,2R,3S,5S)-2-[(Z)-4-Carboxybut-2-enyl]-3,5-dihydroxycyclopentyl]-4-oxohexanoic acid	metab_796	HMDB0256370	B(ii)	-	311.146	4.1056	pos	M+H-H2O, M+Na	C16H24O7	0	37.9	-8.48087	-	0.00477847	1954000	279700	2358000	2472000	1759000	1568000	2274000	6112000	1128000	510900	2348000	5260000	2186000	2168000	2168000
pos_1725	Ile Val Val	metab_797	-	B(i)	-	330.238	4.1212	pos	M+H, M+Na	C16H31N3O4	67.5	0	-2.65604	-	0.0705561	74680	58760	15620	24630	120200	79920	31040	62760	293600	489500	271800	32060	104900	92570	104800
pos_1734	2-(p-Acetamidophenyl)-2-ethylglutarimide	metab_807	HMDB0247904	B(ii)	-	275.139	3.9814	pos	M+H-H2O, M+H	C15H18N2O3	0	32.8	-1.73417	-	0.0110484	1825000	109600	1477000	1592000	1877000	1543000	1167000	443500	565400	136300	733500	806800	1073000	1053000	1053000
pos_1735	Serylarginine	metab_808	HMDB0029033	B(ii)	-	300.107	3.9736	pos	M+K, M+ACN+Na	C9H19N5O4	0	51.1	1.40732	13261-11-5	0.0124913	203700	2221	401000	172600	134400	163400	257400	16380	14990	6477	71730	50140	118800	116400	116100
pos_1736	DL-4-Hydroxyphenyllactic Acid	metab_809	-	B(i)	-	224.091	3.9814	pos	M+CH3OH+H, M+ACN+H	C9H10O4	53.6	0	-1.46928	-	0.00500554	350700	7661	326700	321600	215500	184500	280500	39530	63790	22720	112500	104900	160900	160900	159500
pos_1737	2-Cyclohexylidenecyclohexanone	metab_810	HMDB0245090	B(ii)	-	161.132	3.9814	pos	M+H-H2O, M+H	C12H18O	0	30.9	-0.886877	-	0.0156048	10450	1452	23760	82190	6335	2381	28560	106500	12560	509	17950	132200	26540	26270	25740
pos_174	8-Isoquinoline methanamine (hydrochloride)	metab_813	-	B(i)	-	190.122	3.1796	pos	M+CH3OH+H, 2M+ACN+Na, M+H	C11H11N	54.7	0	-1.72464	-	0.010614	106900	171300	70300	315600	186800	179800	215800	197500	867400	216700	235100	247000	189500	192400	193400
pos_1747	(Z)-3-Oxo-2-(2-pentenyl)-1-cyclopenteneacetic acid	metab_821	HMDB0030197	B(ii)	-	209.117	3.8481	pos	M+H-H2O, M+H	C12H16O3	0	45	-1.06611	120282-76-0	0.00368897	256800	94680	258400	150700	402600	118500	285200	1161000	164900	71510	231800	658100	257700	256000	257700
pos_1748	1H-Pyrrole-3-carboxamide, 5-((5-fluoro-1,2-dihydro-2-oxo-3H-indol-3-ylidene)methyl)-N-((2S)-2-hydroxy-3-(4-morpholinyl)propyl)-2,4-dimethyl-	metab_822	HMDB0258521	B(ii)	-	460.238	3.8715	pos	M+NH4, M+Na	C23H27FN4O4	0	58.8	5.83907	-	0.0347598	52000	4207	171900	10350	2529000	40780	36840	19030	4437000	38970	50970	185800	394900	395100	419300
pos_175	(+/-)-Tryptophan	metab_824	HMDB0030396	B(ii)	C00806	237.123	3.0618	pos	M+CH3OH+H, 2M+ACN+Na, M+H-H2O	C11H12N2O2	0	41.1	-1.4069	1954-12-06	0.00188163	293300	2978000	391300	616800	253100	314700	336300	329100	1754000	3113000	1278000	248600	655700	657900	657900
pos_1761	5-Pyridoxolactone	metab_837	HMDB0004291	B(ii)	C06052	148.039	3.7616	pos	M+H-H2O, 2M+H	C8H7NO3	0	30.7	-0.932172	4543-56-0	0.0569895	25570	41990	21750	65820	29690	32340	38710	280100	67470	48450	27230	90550	47000	51990	51940
pos_1764	(-)-Epinephrine	metab_840	HMDB0000068	B(i)	C00788	184.097	3.7222	pos	M+H, M+Na	C9H13NO3	78.7	0	-0.754549	51-43-4	0.00203937	939600	75800	742300	366000	528100	426300	620100	402300	175100	137200	445100	545300	473900	473500	475400
pos_1766	3-oxo-2,11-dioxatricyclo[5.4.0.04,8]undeca-5,9-Diene-10-Carboxamide	metab_842	-	B(i)	-	437.095	3.6989	pos	M+K, 2M+Na	C10H9NO4	63.5	0	-0.577792	-	0.00454033	88240	41470	45360	43470	56530	82010	203300	4952000	151500	15830	29380	1531000	141200	141200	142300
pos_177	Isovalerylglutamic acid	metab_846	HMDB0000726	B(ii)	-	232.118	3.3018	pos	M+H, M+Na, M+H-H2O	C10H17NO5	0	46.7	-1.52212	80154-63-8	0.00463279	14760000	531700	5287000	1396000	6815000	7825000	6383000	4823000	2467000	874300	1365000	1933000	5449000	5406000	5406000
pos_1771	6-Hydroxy-5-methoxy-1h-indole-2-carboxylic acid	metab_848	HMDB0245714	B(ii)	-	208.06	3.6989	pos	M+H, M+NH4	C10H9NO4	0	52.5	-1.03968	-	0.00250895	4722000	2481000	2353000	2956000	3839000	1630000	11980000	58840000	5345000	1735000	2071000	44090000	8915000	8876000	8915000
pos_1772	4-Hydroxyindole	metab_849	-	B(i)	C02040	134.06	3.6989	pos	M+H, M+ACN+H	C8H7NO	61.8	0	-0.441412	2380-94-1	0.00727844	48220	134100	35930	62400	42630	37320	79850	412800	75990	51000	93440	250200	75650	75760	76660
pos_1774	Glu Phe Ser	metab_851	-	B(i)	-	382.16	3.6912	pos	M+H, M+Na	C17H23N3O7	55.9	0	-3.15967	-	0.00200007	10300	3392000	22490	56110	37300	54860	44260	112600	183900	1672000	97080	98660	224400	224600	225300
pos_1776	Swainsonine	metab_853	-	B(i)	C10173	174.112	3.6912	pos	M+H, 2M+Na	C8H15NO3	78.3	0	-0.818753	72741-87-8	0.0124105	752600	141900	546700	657100	627000	852300	608600	472400	337000	172000	462300	430800	465600	475700	475800
pos_1779	Pafenolol	metab_856	HMDB0256082	B(ii)	-	401.254	3.6834	pos	M+H-2H2O, M+ACN+Na	C18H31N3O3	0	36.7	4.64864	-	0.0851463	15390	269.5	25950	3103	16110	8248	9106	2304	385000	3579	23070	67100	11460	11730	9979
pos_1785	L-alpha-Amino-1H-pyrrole-1-hexanoic acid	metab_863	HMDB0040551	B(ii)	-	197.128	3.6287	pos	M+H, M+NH4	C10H16N2O2	0	50.4	-0.821787	156539-32-1	0.00474848	8890	15720	11710	108600	33520	27250	24490	970400	99570	19170	76020	613400	97260	98060	98080
pos_1787	Herierin III	metab_865	HMDB0038760	B(ii)	-	212.091	3.5664	pos	M+ACN+H, 2M+NH4	C8H10O4	0	46.4	-1.50869	131123-56-3	0.00343664	1378000	91040	1222000	536300	518100	855600	588000	3174000	3090000	544200	609400	1109000	948900	948900	943300
pos_1789	Gamma-Glu-Leu	metab_867	HMDB0011171	B(i)	-	261.144	3.5509	pos	M+H, M+Na	C11H20N2O5	69.5	0	-1.85259	2566-39-4	0.0133561	431300	3011000	268900	587700	1046000	653700	1043000	1079000	5244000	4896000	342900	4202000	1357000	1357000	1326000
pos_179	3-(7-methyl-2-oxo-1H-quinolin-3-yl)propanoic acid	metab_868	-	B(i)	-	249.123	3.2943	pos	M+H, M+NH4, M+H-H2O	C13H13NO3	41	0	-1.91933	-	0.000868125	342200	4445000	278500	379200	259000	324500	199000	291700	7891000	1280000	687200	251100	794300	794300	793100
pos_1794	Val Val Val	metab_873	-	B(i)	-	316.223	3.5198	pos	M+H, M+Na	C15H29N3O4	70.4	0	-1.95227	-	0.0166499	42340	28070	16780	31690	90030	71450	20820	53120	302400	566200	209600	18990	79150	79150	76890
pos_1802	Hydroxyphenyllactic acid	metab_883	HMDB0000755	B(ii)	C03672	224.091	3.3638	pos	M+CH3OH+H, M+ACN+H	C9H10O4	0	38.6	-1.49088	306-23-0	0.0261241	170300	28790	243300	121600	246300	119000	176500	185300	153800	38510	203500	283300	136900	137000	130800
pos_1810	N-Acetyl-DL-methionine	metab_892	-	B(i)	-	192.069	3.3325	pos	M+H, M+Na	C7H13NO3S	61.1	0	-0.551952	-	0.0100554	79700	869900	16800	93310	211100	171600	226900	376700	342800	1359000	131100	383500	215600	211800	215600
pos_1813	Gravacridonediol	metab_895	HMDB0029326	B(ii)	-	374.162	3.3018	pos	M+NH4, M+CH3OH+H	C19H19NO5	0	56.9	6.68521	37551-75-0	0.0543992	31460	27200	66310	29370	39050	26010	150300	116300	21240	28.53	914800	0	74600	74690	81900
pos_182	Prolylhydroxyproline	metab_902	HMDB0006695;HMDB0256781	B(ii)	-	261.144	3.3638	pos	M+CH3OH+H, M+2Na-H, M+Na	C10H16N2O4	0	33.7	-2.16125	18684-24-7	0.00510084	186000	559800	124600	271000	431900	266100	343700	1340000	1543000	600800	251900	1807000	429400	433300	429500
pos_1822	Piperalol	metab_905	HMDB0035767	B(ii)	-	291.135	3.2103	pos	M+Na, M+K	C15H24O3	0	61.7	-4.82786	100288-35-5	0.00185748	434100	636400	421200	336400	340300	442600	238200	136700	103000	37620	255500	333900	240400	239600	240400
pos_1831	1,2,3,4,5,6-Hexahydro-5-methyl-7H-cyclopenta[b]pyridin-7-one	metab_915	HMDB0039658	B(ii)	-	152.107	3.1796	pos	M+H, M+Na	C9H13NO	0	33.1	-1.05677	104704-29-2	0.00886779	47870	14080	72560	28840	66930	45180	46180	10960	256300	1951	17800	21900	42120	41470	42110
pos_1833	4-Coumaroylputrescine	metab_917	HMDB0033461	B(ii)	-	235.144	3.1559	pos	M+H, M+CH3OH+H	C13H18N2O2	0	44.7	-1.65344	34136-53-3	0.0280677	34670	16410	27320	140700	67400	40240	62910	24180	87720	99450	16850	45000	45450	45500	47720
pos_1836	Azacitidine	metab_920	HMDB0248552;HMDB0015063	B(ii)	C11262	245.09	3.1248	pos	M+H, M+NH4	C8H12N4O5	0	39.9	6.40551	320-67-2	0.000746911	22140	1081000	20790	22300	28040	23290	11800	43100	162200	1483000	74450	41170	105600	105700	105600
pos_1843	Coriandrone E	metab_928	HMDB0029971	B(ii)	-	266.1	3.1092	pos	M+NH4, M+ACN+H	C13H12O5	0	45.7	-9.30905	177795-34-5	0.0225969	144700	14900	190800	153500	102700	165800	209600	101000	41880	0	75720	111500	109500	105200	109500
pos_1854	Thr-Leu	metab_940	HMDB0259044;HMDB0029065	B(ii)	-	255.133	3.054	pos	M+Na, M+ACN+H	C10H20N2O4	0	41.1	8.47641	50299-12-2	0.0025446	166000	89260	241700	195000	241000	177700	202400	3910000	419100	203800	208000	1122000	405300	407300	406700
pos_1855	2-Hydroxy-3-(4-hydroxyphenyl)propenoic acid	metab_941	PW_C003007;HMDB0006915	B(ii)	C05350	222.076	3.054	pos	M+CH3OH+H, M+ACN+H	C9H8O4	0	37	-1.73686	-	0.018227	108300	19230	126500	59010	99330	44890	186200	158000	38220	2505	60140	186000	69470	71690	69480
pos_1858	Trp Ser Gly	metab_944	-	B(i)	-	349.153	3.015	pos	M+H, M+Na	C16H20N4O5	41.3	0	6.8367	-	0.00631456	9214	591400	53710	9254	14630	23860	25290	43720	18400	530200	6575	73030	43100	43090	43570
pos_1865	Ethylmethylmaleimide	metab_952	-	B(i)	-	140.071	2.9833	pos	M+H, M+ACN+H	C7H9NO2	40.3	0	-0.823168	-	0.00966052	161700	75820	83840	70310	183500	85890	144200	101900	143200	187400	68080	121000	96920	98560	98560
pos_1870	L-3-(3-Hydroxy-4-pivaloyloxyphenyl)alanine	metab_958	HMDB0255476	B(ii)	-	282.133	2.9599	pos	M+H-H2O, M+H	C14H19NO5	0	34.3	-1.48869	-	0.00330131	1154000	76800	1723000	1098000	1305000	1256000	1317000	373300	606900	89390	612600	956100	869700	864700	864700
pos_1879	(1R,3S)-3-(6-Aminopurin-9-yl)cyclopentan-1-ol	metab_967	HMDB0242329	B(ii)	-	261.144	2.9365	pos	M+ACN+H, 2M+NH4	C10H13N5O	0	41.4	-6.88637	-	0.00585899	731400	500200	131300	250800	381500	537100	353100	211000	1254000	1701000	1319000	357500	542700	537200	542700
pos_1881	Phenylalanylarginine	metab_970	HMDB0028989	B(ii)	-	304.176	2.9287	pos	M+H-H2O, M+ACN+Na	C15H23N5O3	0	34.7	-3.86372	1238-09-1	0.0138114	467300	473500	488900	382500	1140000	723600	789500	383800	226900	466600	717900	242900	451500	440800	451500
pos_1883	Estreptoquinasa	metab_972	HMDB0258508	B(ii)	-	230.175	2.9287	pos	M+Na, M+CH3OH+H	C11H19NO2	0	31.1	-1.66466	-	0.019382	92880	27740	280800	73470	191800	136200	158200	92310	151700	8048	260200	215200	120000	120000	116000
pos_1887	2-Methyl-3-methoxy-4-phenylbutyric acid	metab_976	HMDB0245218	B(ii)	-	253.082	2.8892	pos	M+NH4, M+2Na-H	C12H16O3	0	37.7	2.15583	-	0.0144057	55600	8817	144200	65510	55450	45000	29960	49560	51530	18220	55540	189700	53660	52330	53650
pos_189	4-ethyl-N-(4-phenylbutan-2-yl)thieno[3,2-b]pyrrole-5-carboxamide	metab_979	-	B(i)	-	349.137	3.5664	pos	M+Na, 2M+Na, M+H	C19H22N2OS	46.9	0	7.34959	-	0.000283461	708300	168200	1370000	862100	603500	1688000	720600	34370000	4017000	1035000	1226000	7748000	2690000	2690000	2689000
pos_1897	Thromboxane B2	metab_987	PW_C001820;HMDB0003252;LMFA03030002	B(ii)	C05963	409.196	2.8271	pos	M+Na, M+K	C20H34O6	0	63.3	-7.80142	54397-85-2	0.00754017	159800	2675	179600	311200	103900	169800	298800	700800	27410	25220	22310	118700	127400	127400	129000
pos_1901	Cinanserin	metab_993	HMDB0250258	B(i)	-	341.17	2.8117	pos	M+H-H2O, M+H	C20H24N2OS	62.9	0	5.81823	-	0.00130224	3226000	660100	4743000	3161000	2254000	3194000	4405000	1178000	762600	418000	1219000	905400	2136000	2140000	2136000
pos_1907	6-Acetamidohexanoic acid	metab_999	HMDB0247031	B(ii)	-	156.102	2.7961	pos	M+H-H2O, M+H	C8H15NO3	0	31.8	-0.465869	-	0.00986165	315500	197400	453500	220600	337700	302900	370100	219500	358500	197200	252100	324300	259600	264100	264100
pos_1911	17-beta-Estradiol-3-glucuronide	metab_1004	HMDB0006224;PW_C002671	B(ii)	C05503	481.24	2.7728	pos	M+H, M+CH3OH+H	C24H32O8	0	32.8	-7.23376	15270-30-1	0.0648776	903.8	307400	0	433700	595.4	13250	22590	200400	147700	1054000	161100	42440	91940	92210	102800
pos_1924	Porphobilinogen	metab_1018	HMDB0000245;PW_C000166	B(ii)	C00931	249.087	2.7494	pos	M+NH4, M+Na	C10H14N2O4	0	57	8.69815	487-90-1	0.00479979	263600	107300	267900	201100	309400	190200	147800	93340	53230	20700	123900	136200	159200	159900	158400
pos_1925	Tryptophyl-Serine	metab_1019	HMDB0029092	B(ii)	-	324.155	2.7416	pos	M+Na, M+CH3OH+H	C14H17N3O4	0	41.3	-0.888704	-	0.0128418	250000	267500	157800	205600	90570	149300	165000	87640	262500	1078000	252200	53330	227700	232800	227700
pos_1927	4-[(S)-Amino(carboxy)methyl]-3-methylbenzoic acid	metab_1021	HMDB0254239	B(ii)	-	227.103	2.7416	pos	M+NH4, M+ACN+H	C10H11NO4	0	35.4	-0.335335	-	0.00662466	306000	1595000	432400	617000	448700	326900	211000	337000	480400	356200	1040000	510300	401000	401000	396400
pos_1936	1-(3,4-dimethoxyphenyl)-3-[[1-(hydroxymethyl)cyclopropyl]methyl]urea	metab_1031	-	B(i)	-	281.149	2.7339	pos	M+H, M+CH3OH+H	C14H20N2O4	56	0	-1.57034	-	0.00862506	2440000	590700	3216000	2593000	2723000	2637000	3491000	1121000	3189000	1467000	2196000	1499000	2100000	2072000	2066000
pos_1941	Salsolinol-1-carboxylic acid	metab_1037	HMDB0013068;HMDB0243842	B(ii)	-	256.117	2.7339	pos	M+H, M+CH3OH+H	C11H13NO4	0	52.8	-2.36418	57256-34-5	0.00345095	250800	82450	397200	334500	451100	347700	319500	810300	372300	88390	267800	1210000	370800	368800	368500
pos_1943	3'-Hydroxyamobarbital	metab_1039	HMDB0246097	B(ii)	-	243.134	2.7339	pos	M+H, M+H-2H2O	C11H18N2O4	0	43.2	-0.511085	-	0.00310269	215800	77180	316900	432700	332000	304800	209200	289400	317500	479400	377300	375800	270200	268800	268800
pos_1952	3-Hydroxyhexanedioylcarnitine	metab_1049	HMDB0241674	B(ii)	-	270.133	2.7263	pos	M+H-2H2O, M+ACN+Na	C13H23NO7	0	62.5	-1.07352	-	0.0178073	737800	1619	1621000	505700	412700	527200	531400	136700	159300	35590	174700	231100	454100	440200	454000
pos_1953	N-(3-Oxohexanoyl)homoserine Lactone	metab_1050	LMFA08030003	B(i)	C11839	231.134	2.7263	pos	2M+H, M+NH4	C10H15NO4	43.6	0	-1.06559	76924-95-3	0.0114063	299100	2212000	304700	1344000	256500	293700	274100	257200	821900	1669000	3115000	440900	749400	749400	734700
pos_1956	Thymine	metab_1053	HMDB0000262;PW_C000179;MJDBOTE0000713	B(i)	C00178	127.05	2.7263	pos	M+H, 2M+ACN+Na	C5H6N2O2	80	0	0.339454	65-71-4	0.0184943	240300	40690	217200	164000	434800	232800	205300	365700	498100	100000	117500	274500	184400	184400	190400
pos_196	Cysteinyl-Histidine	metab_1057	HMDB0028777	B(ii)	-	300.111	3.6989	pos	M+H-H2O, M+NH4, M+ACN+H	C9H14N4O3S	0	32.4	-6.80408	-	0.00452417	881200	31050	557000	172100	431900	591200	235000	147600	80810	22380	241000	82880	314100	311600	314100
pos_197	Ptaquiloside	metab_1068	HMDB0242690	B(ii)	C19515	381.19	3.7616	pos	M+H-H2O, M+Na, M+NH4	C20H30O8	0	53.9	-2.65717	87625-62-5	0.0106515	785300	62940	1449000	790900	624800	702800	1146000	176600	301900	253700	444800	272600	606600	595500	606600
pos_1972	Delta-Valerolactam	metab_1071	HMDB0011749	B(i)	-	100.076	2.6421	pos	M+H, 2M+H	C5H9NO	38	0	2.7135	675-20-7	0.00375548	2175000	19980000	2443000	7428000	3412000	14050000	5013000	12240000	43210000	16990000	21140000	4207000	9800000	9736000	9736000
pos_1976	Allopurinol riboside	metab_1075	HMDB0000481	B(ii)	-	269.088	2.5726	pos	M+H, M+Na	C10H12N4O5	0	32.9	-1.5386	16220-07-8	0.00807905	177300	45470	109100	705400	127200	168000	56060	115900	101400	6724	207300	79270	145100	145100	147100
pos_1984	1-beta-D-Arabinofuranosyl-5-fluoro-(1H,3H)-pyrimidine-2,4-dione	metab_1084	HMDB0244535	B(ii)	-	263.069	2.4322	pos	M+H, M+Na	C9H11FN2O6	0	36.3	7.00619	-	0.0234468	0	2911000	833.7	426.4	0	0	0	10760	9175	492700	9221	23050	60040	57680	57650
pos_1993	6-Maleimidocaproic acid	metab_1094	-	B(i)	-	212.091	2.0715	pos	M+H, M+ACN+H	C10H13NO4	71.5	0	-0.997906	-	0.00728128	1125000	459900	1663000	804200	847700	717100	1002000	663400	546000	382600	687100	982300	758500	758500	749000
pos_2	4-Oxododecanedioic acid	metab_1101	-	B(i)	-	267.12	4.8006	pos	M+H-H2O, M+NH4, M+Na, M+2Na-H, M+H, M+K, M+H-2H2O	C12H20O5	66.3	0	-1.32895	-	0.00358661	12440000	1167000	10720000	9730000	9491000	9335000	17340000	28940000	2713000	1210000	5038000	11890000	9476000	9418000	9418000
pos_20	3-(2-Hydroxyethyl)histidine	metab_1102	HMDB0245773	B(ii)	-	200.103	2.4478	pos	M+H, 2M+Na, M+Na, M+K, M+H-H2O	C8H13N3O3	0	32.7	-1.11132	-	0.00948972	10960000	8360000	5408000	5331000	15080000	9263000	4388000	11160000	3492000	5548000	7079000	17070000	7688000	7688000	7562000
pos_200	4-[(2,4-Dihydroxy-3,3-dimethylbutanoyl)amino]butanoic acid	metab_1103	HMDB0246316	B(ii)	-	234.133	3.5664	pos	M+H, 2M+Na, M+Na	C10H19NO5	0	61.5	-1.42486	-	0.0157431	2989000	598800	1088000	3427000	1703000	4804000	1295000	1680000	15300000	2448000	2701000	853600	2737000	2661000	2666000
pos_2006	Oxidized Glutathione	metab_1110	PW_C001847;HMDB0003337;HMDB0011691;MJDBOTE0000407	B(i)	C00127	613.158	1.8789	pos	M+2H, M+H	C20H32N6O12S2	93.6	0	-1.76004	15718-51-1;27025-41-8	0.00601268	3731	231600000	1902	54740	5574	0	8085	26040	0	9279000	19080	0	5093000	5040000	5093000
pos_2014	Malvidin 3-(6-malonylglucoside) 5-glucoside	metab_1119	HMDB0038822	B(ii)	-	742.201	2.0637	pos	M+2H, M+H	C32H37O20+	0	52.4	7.62882	-	0.876502	0	2677000	0	0	0	0	0	0	0	24460	0	0	0	1962	1638
pos_2019	P-Tolualdehyde	metab_1124	HMDB0029638	B(i)	C06758	121.065	1.9324	pos	M+H, M+NH4	C8H8O	66.7	0	0.273273	104-87-0	0.00261128	1114000	1575000	519300	5095000	1296000	8945000	810900	3273000	163300000	1972000	20340000	4305000	16020000	15970000	15940000
pos_2027	Isomugineic acid	metab_1133	HMDB0033555	B(ii)	-	303.118	1.9704	pos	M+H-H2O, M+H	C12H20N2O8	0	65.5	-2.10989	74281-81-5	0.0052673	1345000	0	1317000	1272000	1159000	1413000	1437000	73520	105300	8424	410300	295600	804300	811600	804200
pos_2048	Methyl L-leucinate	metab_1155	HMDB0254597	B(ii)	-	184.073	0.6677	pos	M+CH3OH+H, M+K	C7H15NO2	0	31.2	-2.51494	-	0.00354128	28600	20750000	65610	16430	20040	67250	12550	671700	58850	5689000	704400	78030	1070000	1071000	1077000
pos_2049	Tuliposide B	metab_1156	HMDB0303141;LMFA13010038	B(ii)	C08570	317.082	0.6677	pos	M+Na, M+K	C11H18O9	0	53.8	-7.10072	19870-33-8	0.0148589	626800	0	694000	9483	631900	135900	750500	609300	0	0	0	1231000	93010	95400	92960
pos_2050	Oxiracetam	metab_1158	HMDB0255986	B(ii)	-	176.103	0.6751	pos	M+H, M+NH4	C6H10N2O3	0	52.1	-1.56579	-	0.00581129	11620000	31270000	7685000	13860000	17530000	15660000	14970000	15630000	27080000	44220000	18560000	33600000	17500000	17500000	17680000
pos_2055	3-(Hydroxymethyl)-5-oxopentanoic acid	metab_1163	HMDB0255410	B(ii)	-	164.092	0.6677	pos	M+NH4, 2M+NH4	C6H10O4	0	38.1	-1.07389	-	0.0141946	182700	52300	233300	465300	263900	220500	229500	510800	763200	78400	430300	442500	234900	241100	240500
pos_2059	Flavonol 3-O-D-glucoside	metab_1167	HMDB0252295	B(ii)	C03946	365.105	0.682	pos	M+H-2H2O, M+NH4	C21H20O8	0	39.2	6.60838	-	0.0169617	0	689200	9442	181800	256300	444300	110700	1681000	284200	1262000	204900	116700	413700	413800	401700
pos_2062	Cndac	metab_1171	HMDB0250381	B(ii)	-	285.119	0.66	pos	M+CH3OH+H, M+ACN+Na	C10H12N4O4	0	49.8	-3.14757	-	0.0223489	47410	157500	61930	10690	5285	30700	79170	63690	78420	532200	3727	55790	65550	68100	65510
pos_2064	3h-Sialic acid	metab_1173	HMDB0246275	B(ii)	-	348.069	0.6889	pos	M+Na, M+K	C11H19NO9	0	36.8	-1.43031	-	0.00617886	283200	7130000	53310	3237000	653100	1851000	581900	568700	3019000	1289000	4521000	704700	1414000	1414000	1429000
pos_2068	1-(Hydroxymethyl)-5,5-dimethyl-2,4-imidazolidinedione	metab_1176	HMDB0031670	B(ii)	-	141.066	0.696	pos	M+H-H2O, M+CH3OH+H	C6H10N2O3	0	34.5	-1.29764	116-25-6	0.00475017	1747000	6659000	852700	1248000	663400	624900	617100	21620000	5929000	5049000	3131000	28810000	4743000	4704000	4704000
pos_2078	Glycyl-D-proline	metab_1187	HMDB0252876	B(ii)	-	155.081	0.711	pos	M+H-H2O, M+CH3OH+H	C7H12N2O3	0	58.5	-1.30017	-	0.00157158	3319000	670000	1808000	1558000	4874000	3157000	2317000	4224000	2830000	1494000	2249000	6491000	2495000	2495000	2489000
pos_208	D-Biotin	metab_1189	HMDB0000030	B(i)	C00120	245.095	4.0901	pos	M+H, M+Na, M+H-H2O	C10H16N2O3S	64.3	0	-1.16473	58-85-5	0.00316258	1443000	94960	1147000	2784000	1402000	1426000	1147000	428100	40580	221100	563700	687800	944800	950000	950000
pos_2082	N-Methylglutamic acid	metab_1192	HMDB0062660	B(i)	C01046	162.076	0.7185	pos	M+H, M+Na	C6H11NO4	53	0	-1.72441	35989-16-3	0.00227289	1143000	1237000	1046000	1255000	1136000	1367000	1037000	1576000	2062000	1137000	1363000	1623000	1053000	1049000	1049000
pos_209	Avenanthramide C	metab_1199	HMDB0038576	B(ii)	-	316.081	4.1291	pos	M+H, M+Na, M+H-H2O	C16H13NO6	0	43.4	-1.81662	-	0.00519439	1267000	14940	1698000	270400	367100	748900	265800	19460	12340	0	171200	48710	469400	473600	469400
pos_2092	(1r,2s)-2-Aminocyclopentanecarboxylic acid	metab_1202	HMDB0242326	B(ii)	-	130.086	0.7334	pos	M+H, M+ACN+H	C6H11NO2	0	34.5	-0.34627	-	0.00397777	1136000	2884000	1078000	1342000	1924000	1434000	1785000	2845000	3643000	3293000	2527000	2282000	1719000	1708000	1708000
pos_211	Dihydroferulic acid	metab_1222	HMDB0062121	B(ii)	-	238.107	4.1998	pos	M+ACN+H, 2M+NH4, M+ACN+Na	C10H12O4	0	35.7	-1.58058	1135-23-5	0.000993644	241300	163300	137500	84110	99740	65500	84580	44570	2228000	122600	216700	45170	171800	171500	171800
pos_2125	N2-Ethyl-2'-deoxyguanosine	metab_1239	HMDB0255293	B(ii)	-	278.123	0.7259	pos	M+H-H2O, M+H	C12H17N5O4	0	68.2	-6.48418	-	0.0077408	528600	0	903500	744400	419700	516400	678700	154900	64810	0	528400	162400	363000	363100	368000
pos_2131	Histidyllysine	metab_1246	HMDB0028890	B(ii)	-	266.159	0.7185	pos	M+H-H2O, M+2Na-H	C12H21N5O3	0	43.5	-6.75462	37700-85-9	0.0179641	1653000	10160	4334000	3084000	855200	2078000	5119000	697700	59940	3619	684200	393100	1334000	1334000	1293000
pos_2137	3,4-Dihydroxy-2-hydroxymethyl-1-pyrrolidinepropanamide	metab_1252	HMDB0039948	B(ii)	-	187.107	0.7185	pos	M+H-H2O, M+Na	C8H16N2O4	0	59.1	-1.21501	-	0.0113798	1399000	1758000	1427000	731100	1318000	1249000	882600	1306000	1910000	3631000	1867000	1095000	1294000	1269000	1269000
pos_214	(3S,5R,6R,7E)-3,5,6-Trihydroxy-7-megastigmen-9-one	metab_1255	HMDB0038736	B(ii)	-	207.138	4.3017	pos	M+H-2H2O, M+H-H2O, M+H	C13H22O4	0	40.1	-1.0292	-	0.0215278	201000	12460	128800	77790	135700	96950	222500	196400	47070	23360	118500	396400	119600	124100	119600
pos_2140	3-Hydroxyvaleric acid	metab_1256	HMDB0000531	B(ii)	-	160.096	0.7185	pos	M+H-H2O, M+ACN+H	C5H10O3	0	51.2	-6.32837	10237-77-1	0.00481429	1083000	2077000	997900	1354000	1029000	1135000	1296000	1807000	2539000	2256000	1292000	2471000	1321000	1309000	1318000
pos_215	(2-oxo-2,3-Dihydro-1H-Indol-3-yl)acetic Acid	metab_1265	-	B(i)	-	192.065	4.3017	pos	M+H, M+Na, M+2Na-H	C10H9NO3	66.6	0	-1.02076	-	0.0149074	240100	29720	62810	36650	140900	38410	810200	1666000	77930	29600	24180	893600	271500	267700	263500
pos_2157	[(2S,3R)-2-Amino-3-hydroxybutanoyl] (2S)-pyrrolidine-2-carboxylate	metab_1273	HMDB0257877	B(ii)	-	239.102	0.9807	pos	M+Na, M+ACN+H	C9H16N2O4	0	34.9	9.10566	-	0.00545844	287400	7925	205600	210500	159200	135000	161100	166300	19180	65810	97140	216900	136000	137300	137300
pos_216	Merodesmosine	metab_1276	HMDB0030407	B(ii)	-	403.255	4.3646	pos	M+H, M+Na, M+H-H2O	C18H34N4O6	0	35.8	-1.53026	17096-97-8	0.00713733	81790	216200	125700	92630	135700	247800	434500	168500	17150000	3834000	1427000	22520	1146000	1146000	1132000
pos_2177	N-(2-Aminoethyl)maleimide	metab_1295	HMDB0244488	B(ii)	-	141.066	1.027	pos	M+H-H2O, M+H	C6H8N2O2	0	38.2	-1.35333	-	0.00554388	1917000	5399000	1571000	3729000	880800	1539000	1650000	1719000	5265000	2992000	9266000	2884000	2458000	2458000	2482000
pos_2199	Suberylglycine	metab_1319	HMDB0000953	B(ii)	-	264.144	1.0578	pos	M+H, M+CH3OH+H	C10H17NO5	0	50	-2.63473	60317-54-6	0.0018652	1813000	17060	2324000	1731000	1291000	1829000	2130000	621900	161600	54040	802500	651600	1068000	1065000	1065000
pos_22	Pantothenic Acid	metab_1320	PW_C000136;HMDB0000210;HMDB0250782;MJDBOTE0000845	B(i)	C00864	220.118	2.8271	pos	M+H, 2M+Na, M+Na, M+K, M+H-H2O	C9H17NO5	91.3	0	-1.0619	79-83-4	0.00331033	13270000	27890000	9734000	12980000	14900000	17620000	15130000	21730000	38110000	25850000	12890000	28870000	15120000	15210000	15120000
pos_2204	Para-Phenylenediamine	metab_1326	HMDB0256055	B(i)	C19499	109.076	1.0655	pos	M+H, M+NH4	C6H8N2	38.3	0	1.65378	106-50-3	0.00357618	174700	1107000	137400	217500	345500	117700	362300	180400	165900	189200	656800	315200	219000	220300	220400
pos_2205	N-Formyl-L-methionine	metab_1327	HMDB0001015	B(ii)	C03145	178.053	1.0655	pos	M+H, M+Na	C6H11NO3S	0	38.9	-1.15145	4289-98-9	0.0178667	10390	181100	3824	19820	25520	27620	0	58090	148000	559600	7617	26000	47220	48700	47210
pos_2206	(2R,3R,4R,5R)-2-Amino-4,5,6-trihydroxy-3-[(2R)-1-oxopropan-2-yl]oxyhexanal	metab_1328	HMDB0255309	B(ii)	-	277.139	1.0655	pos	M+ACN+H, M+2Na-H	C9H17NO6	0	40.4	-2.25812	-	0.0212323	65620	0	115700	126000	281500	72550	54960	855400	153000	0.023	67900	282500	110100	114800	113400
pos_2209	Methylene bisacrylamide	metab_1331	HMDB0254632;HMDB0255276	B(ii)	-	155.081	1.0732	pos	M+H-H2O, M+H	C7H10N2O2	0	56.4	-1.457	-	0.000647756	743300	726500	410200	793300	1049000	571800	1018000	5368000	1936000	334100	1634000	8261000	1426000	1424000	1424000
pos_2211	(1R,2R)-2-Amino-1-(4-nitrophenyl)propane-1,3-diol	metab_1334	HMDB0247315	B(ii)	-	245.113	1.0578	pos	M+NH4, M+CH3OH+H	C9H12N2O4	0	40	-1.85321	-	0.00615735	672900	1473000	1255000	688500	734800	692700	819500	744700	826700	1788000	812800	969400	747600	739600	739600
pos_2220	Urocanic Acid	metab_1344	HMDB0000301;PW_C000205;HMDB0062562;MJDBOTE0000716	B(i)	C00785	139.05	1.0884	pos	M+H-H2O, M+H	C6H6N2O2	76.4	0	-1.25229	3465-72-3;104-98-3	0.00337536	4596000	3663000	3443000	6549000	4870000	6105000	5135000	5244000	3606000	3221000	4603000	8623000	4087000	4111000	4087000
pos_2221	Pipecolic Acid	metab_1345	HMDB0000070;HMDB0000716;MJDBOTE0000664	B(i)	C00408	130.086	1.0502	pos	M+H, M+ACN+Na	C6H11NO2	55.7	0	-0.355333	535-75-1;3105-95-1	0.00569016	1021000	3901000	1071000	1935000	1877000	1730000	1569000	2652000	2078000	4353000	2811000	2221000	1727000	1735000	1747000
pos_2225	N-Acetyl-DL-Aspartic Acid	metab_1349	-	B(i)	-	176.055	1.1038	pos	M+H-H2O, M+H	C6H9NO5	63.2	0	-1.19453	-	0.00490881	491800	58240	84450	211700	247100	509300	188700	100100	120100	65910	297700	144600	205500	205500	203800
pos_2227	Hallacridone	metab_1351	HMDB0029826	B(ii)	-	308.09	1.1116	pos	M+H, M+Na	C18H13NO4	0	34.9	-4.60196	109897-77-0	0.00100931	65130	47330000	67400	51900	50320	38290	114000	0	0	43110	2548	698.2	23100	23100	23060
pos_223	N-Lauroylglycine	metab_1354	HMDB0013272	B(ii)	-	258.206	4.8006	pos	M+H, 2M+H, M+Na	C14H27NO3	0	61.7	-1.69652	-	0.0071779	266500	13730	40170000	49330	106700	153500	2013000	117100	53070	8749	109200000	329000	11370000	11240000	11230000
pos_2235	Gamma-Glu-Cys	metab_1360	HMDB0001049	B(i)	C00669	251.069	1.1573	pos	M+H-H2O, M+H	C8H14N2O5S	79.2	0	-1.93915	636-58-8	0.906168	1743	1143000	1662	999.2	2098	0	0	0	0	94370	5558	4293	0	1695	1183
pos_2243	2-amino-3,7-dideoxy-D-threo-hept-6-ulosonate	metab_1369	HMDB0304057	B(ii)	-	156.065	1.1807	pos	M+H-2H2O, M+Na	C7H13NO5	0	53.3	-1.00721	-	0.00242345	880300	380800	921800	2370000	1632000	1924000	3633000	2640000	311800	218800	749600	2215000	1298000	1292000	1292000
pos_225	Boc-D-phenylalanine	metab_1376	HMDB0249332	B(ii)	-	266.138	4.8863	pos	M+H, M+Na, M+CH3OH+H	C14H19NO4	0	45.9	-4.10843	-	0.0121962	273200	237900	360300	219100	241000	203200	273300	345000	1787000	84560	231700	181600	286300	280300	280300
pos_2252	1,2,4-Benzotriazin-3-amine 1-oxide	metab_1379	HMDB0243493	B(ii)	-	163.061	1.2195	pos	M+H, M+NH4	C7H6N4O	0	54.9	-1.07366	-	0.0069223	281400	23120	163000	210800	225500	213800	170400	109500	59420	22060	244700	120700	151600	149800	151600
pos_2263	Succinylcarnitine	metab_1391	HMDB0255869;HMDB0061717;LMFA07070101	B(ii)	-	262.128	1.2584	pos	M+H-H2O, M+H	C11H19NO6	0	35.1	-1.89206	256928-74-2	0.00116442	6819000	2570000	11830000	7613000	4876000	5870000	8710000	1042000	769600	1829000	5185000	1644000	4809000	4809000	4819000
pos_2270	5,6-dihydrothymine	metab_1399	HMDB0000079;HMDB0304210	B(ii)	C00906	129.066	1.2893	pos	M+H-H2O, M+H	C5H8N2O2	0	34.6	-0.174166	696-04-8;19140-80-8	0.00350429	79200	211100	99240	98000	112600	72950	187800	861800	252300	221800	163400	1994000	240900	239400	240900
pos_2278	Glycylhydroxyproline	metab_1407	HMDB0011173	B(ii)	-	230.113	1.3439	pos	M+Na, M+ACN+H	C7H12N2O4	0	55.1	-1.7966	24587-32-4	0.0078869	679400	263100	885900	782700	886600	910300	1123000	486300	1177000	454600	430900	878000	655000	646100	655000
pos_2280	2',4'-Dihydroxyacetophenone	metab_1410	HMDB0029659	B(ii)	C03663	170.081	1.3517	pos	M+NH4, M+ACN+H	C8H8O3	0	33.3	-1.3405	89-84-9	0.00455369	652500	346500	810100	839700	896400	799400	2192000	1280000	415400	221500	638300	1042000	710700	716300	710700
pos_2288	ISOVALERYLUREA	metab_1417	HMDB0253706	B(ii)	-	127.087	2.0792	pos	M+H-H2O, M+H	C6H12N2O2	0	44.6	0.113993	-	0.00608309	66710	75140	40070	25390	41880	46590	39400	270200	68560	83670	44710	764500	77760	76940	76940
pos_2314	Fenoprofen	metab_1446	HMDB0014713;PW_C009066	B(ii)	C06997	306.109	2.0715	pos	M+ACN+Na, 2M+Na	C15H14O3	0	44.4	-6.06215	31879-05-7;34597-40-5	0.00810034	85320	931500	51570	514400	37600	217500	37650	54580	75960	262300	190900	19280	109900	108400	108400
pos_2315	Guanidylic acid (guanosine monophosphate)	metab_1447	-	B(i)	-	364.065	2.0715	pos	M+H, M+NH4	C10H14N5O8P	69.5	0	-2.02079	-	0.132476	54980	1651000	24940	49200	14900	53770	139300	191300	2959	155100	121800	0	71060	71280	56000
pos_2317	2-(azepan-1-yl)-5-(thiophene-2-carbonylamino)benzoic acid	metab_1449	-	B(i)	-	345.129	2.0715	pos	M+H, M+CH3OH+H	C18H20N2O3S	44.7	0	6.19251	-	0.0175137	433000	0	815800	516300	272500	352400	561200	24790	54880	0	168800	93380	244500	237300	237200
pos_232	Cinnamoylglycine	metab_1452	HMDB0011621	B(ii)	-	247.107	5.1755	pos	M+ACN+H, M+ACN+Na, M+H-H2O	C11H11NO3	0	52.9	-2.00939	16534-24-0	0.0139082	47440	1482000	41720	281200	57940	34290	55030	54890	150700	137300	291500	56070	113000	115500	116000
pos_2327	Zidovudine	metab_1459	PW_C008998;HMDB0246088;HMDB0014638	B(ii)	C07210	268.104	2.2432	pos	M+H, M+Na	C10H13N5O4	0	43.2	-1.71005	30516-87-1	0.00566948	1256000	486500	1184000	955800	3532000	1622000	2107000	2515000	5021000	1053000	945400	4142000	1614000	1598000	1598000
pos_2332	MG(24:1(15Z)/0:0/0:0)	metab_1465	HMDB0011589	B(ii)	-	458.42	0.028	pos	M+NH4	C27H52O4	0	42.1	-2.04083	-	0.00496867	3555000	9352000	4018000	4151000	3829000	4008000	4159000	4024000	5133000	5462000	5264000	4939000	3545000	3545000	3514000
pos_2336	Dimethylethanolamine	metab_1469	HMDB0032231	B(ii)	C04308	90.0917	0.061	pos	M+H	C4H11NO	0	37.3	3.92968	108-01-0	0.0172473	20550	59850	25050	23020	22340	25180	31770	26750	34470	30220	39320	27160	21570	20940	20940
pos_2395	Beta-nicotinate D-ribonucleotide	metab_1530	HMDB0304543;HMDB0001132	B(ii)	C01185	397.042	0.5606	pos	M+ACN+Na	C11H12NO9P-2	0	61.5	3.99759	321-02-8	0.00491296	194500	577700	31520	408800	285200	312100	230500	163800	163800	553400	271600	725700	355400	355400	358400
pos_2397	Histamine	metab_1532	HMDB0000870;PW_C000693;MJDBOTE0000422	B(i)	C00388	112.087	0.5681	pos	M+H	C5H9N3	90.2	0	1.3941	51-45-6	0.00426252	180400	6379000	152100	161900	41250	1035000	121600	1069000	779400	289500	1110000	1567000	515700	519600	515800
pos_2403	Histidylserine	metab_1539	HMDB0028894	B(i)	-	243.108	0.5681	pos	M+H	C9H14N4O4	55.4	0	-1.25702	21438-60-8	0.0345617	0	172900	0	0	0	0	0	2197	0	220600	2492	0	9542	10220	9854
pos_241	2,3-Dimethoxy-5-methyl-6-(9'-carboxynonyl)-1,4-benzoquinone	metab_1545	HMDB0258087	B(ii)	-	375.177	5.5514	pos	M+H-H2O, M+Na, M+NH4	C19H28O6	0	42.1	-2.17346	-	0.0172136	1589000	16430	2569000	1643000	1559000	1612000	2493000	2242000	395600	62320	1301000	1657000	1461000	1418000	1461000
pos_2410	N1-Acetylspermine	metab_1546	HMDB0001186	B(i)	C02567	245.233	0.583	pos	M+H	C12H28N4O	55	0	-1.55143	25593-72-0	0.0285185	29940	137200	0	13340	53660	44020	143300	83870	155600	235900	40290	15790	52640	55300	52660
pos_2432	2,4-Toluenediamine	metab_1565	HMDB0041799	B(ii)	C14401	140.118	0.6062	pos	M+NH4	C7H10N2	0	53.6	-1.1613	95-80-7	0.0180189	14440	0	0	12670	227800	15760	43420	9440	5734	1856	5670	0	24940	24930	24160
pos_2459	4-Methyl-5-Thiazoleethanol	metab_1592	HMDB0032985	B(i)	C04294	144.048	0.6525	pos	M+H	C6H9NOS	72.5	0	-1.01114	137-00-8	0.114287	43800	0	74510	47680	20430	24760	24980	22800	18910	0	27660	9518	16590	16630	13530
pos_2469	L-Glycine	metab_1601	-	B(i)	C00037	76.0398	0.66	pos	M+H	C2H5NO2	36.1	0	6.01109	-	0.0348163	51250	594900	39220	95330	94510	96180	106500	117600	78670	298700	113300	270200	112600	119700	119700
pos_2470	2,3-Diaminopyridine	metab_1603	-	B(i)	-	110.072	0.66	pos	M+H	C5H7N3	65.8	0	1.67201	-	0.0050564	39310	759600	18450	70560	30830	68100	36660	69780	224200	901600	131000	135100	147600	147600	148900
pos_2474	L-Alanine	metab_1606	HMDB0062251;HMDB0000161;PW_C000105;MJDBAA00000185	B(i)	C00041	90.0553	0.6677	pos	M+H	C3H7NO2	64	0	3.94695	302-72-7;56-41-7	0.00278054	1784000	7410000	1654000	3113000	3088000	2934000	2910000	3164000	3938000	6829000	4035000	6578000	3152000	3167000	3167000
pos_2479	Aspartyl-Histidine	metab_1610	HMDB0028755	B(ii)	-	271.104	0.6677	pos	M+H	C10H14N4O5	0	60	2.60661	-	0.00863251	0	637100	1824	0	11930	9046	0	38570	0	763600	18350	0	72280	72600	73490
pos_2487	Citrulline	metab_1617	PW_C000723;HMDB0000904;MJDBOTE0000481	B(i)	C00327	351.198	0.6751	pos	2M+H	C6H13N3O3	71.9	0	-2.38358	372-75-8	0.0436436	85180	0	51550	30150	183800	139800	142500	119100	304400	634300	0	653600	167400	155100	167500
pos_2488	Inosinic acid	metab_1618	HMDB0000175;HMDB0257686;PW_C000114	B(ii)	C00130	381.078	0.6751	pos	M+CH3OH+H	C10H13N4O8P	0	32	-6.25751	131-99-7	0.0028532	251400	718200	151400	434200	389400	464000	278600	4404000	217500	954900	656800	212000	648200	648200	651400
pos_2491	Pro Lys	metab_1622	-	B(i)	-	244.165	0.682	pos	M+H	C11H21N3O3	40.6	0	-1.82676	-	0.00632386	399300	254900	31860	154300	341100	624300	204200	795800	1356000	3537000	660900	171600	642300	642300	635300
pos_2493	N-Acetyl-b-glucosaminylamine	metab_1624	HMDB0001104	B(ii)	C01239	221.113	0.6889	pos	M+H	C8H16N2O5	0	76.1	-1.51175	-	0.00876795	128300	61630	64520	425000	120300	193500	70950	61770	938200	595900	862800	37860	267300	263300	263200
pos_2494	L-Aspartate-semialdehyde	metab_1625	HMDB0012249	B(ii)	C00441	235.092	0.6889	pos	2M+H	C4H7NO3	0	54	-1.64489	2338-03-06	0.0161133	216900	1774000	43100	120400	80630	307200	129700	169300	405800	1392000	702700	248000	346700	356500	346800
pos_2501	N-formimidoyl-glutamic acid	metab_1632	HMDB0255140;HMDB0000854	B(ii)	C00439	175.071	0.696	pos	M+H	C6H10N2O4	0	61.3	-1.1072	816-90-0	0.00318679	4365000	1107000	1342000	13860000	7802000	6055000	7592000	4336000	5768000	1713000	3486000	9063000	4697000	4672000	4672000
pos_2502	3-Deoxy-D-glycero-D-galacto-2-nonulosonic acid	metab_1633	HMDB0000425	B(ii)	-	269.087	0.696	pos	M+H	C9H16O9	0	32.4	2.8016	22594-61-2	0.016541	1447000	19630	1250000	1964000	1643000	842200	258900	485600	606600	18150	398400	586700	660900	642300	642300
pos_2504	Judeol	metab_1635	HMDB0034607	B(ii)	-	457.165	0.696	pos	M+K	C23H30O7	0	50.2	7.4026	-	0.0162691	38230	742200	19180	1852000	204100	618100	109100	78550	528100	18300	1530000	257000	437700	425600	425500
pos_2509	Prolyl-Arginine	metab_1640	HMDB0029011	B(ii)	-	272.171	0.7035	pos	M+H	C11H21N5O3	0	71.8	-2.48186	-	0.0150726	92520	71080	0	22840	41590	159000	36580	327800	852700	1815000	246000	0	273600	266500	266500
pos_2528	5-Aminolevulinic acid	metab_1657	PW_C000894;HMDB0001149	B(ii)	C00430	114.055	0.7334	pos	M+H-H2O	C5H9NO3	0	38.8	1.11593	106-60-5	0.00312348	289300	996700	297500	476800	530300	467000	444000	474300	411000	579100	541600	650100	389100	391500	390700
pos_253	(2S)-2-[[2-(5-methoxyindol-1-yl)acetyl]amino]-4-methylpentanoic acid	metab_1659	-	B(i)	-	319.165	5.847	pos	M+H, M+CH3OH+H, M+H-H2O	C17H22N2O4	32.1	0	-2.14223	-	0.0016873	5277000	2123000	8119000	9952000	4049000	14560000	3734000	8988000	17220000	9678000	12380000	5125000	9695000	9725000	9721000
pos_2530	N-Methylanthranilic Acid	metab_1660	HMDB0032609	B(i)	C03005	152.07	0.7334	pos	M+H	C8H9NO2	79.4	0	-1.09683	119-68-6	0.00740543	442600	134300	411900	326700	524300	373400	518300	477000	210600	96270	422800	579500	324200	328400	324200
pos_2531	5-Hydroxyvalproic acid	metab_1661	HMDB0013898;PW_C008640	B(ii)	C16650	202.143	0.7334	pos	M+ACN+H	C8H16O3	0	40.5	-1.79328	53660-23-4	0.00992121	191000	25420	469000	223100	108400	173000	213600	68780	4301	13220	110000	73130	114800	114800	112800
pos_2532	Leu His	metab_1662	-	B(i)	-	269.16	0.7334	pos	M+H	C12H20N4O3	60.7	0	-2.19508	-	0.0957643	0	111700	282.9	0	0	214.3	0	0	199200	1040000	19810	0	26110	30980	30980
pos_2537	Asparagine-betaxanthin	metab_1667	HMDB0304648	B(ii)	-	308.09	0.741	pos	M+H-H2O	C13H15N3O7	0	55.8	8.16976	-	0.125662	2.052	15230000	4436	4857	747.4	0	0	0	0	0	0	466.4	1283	1065	1019
pos_2540	1,3-Butadiene	metab_1669	HMDB0041792	B(ii)	C16450	72.0813	0.7485	pos	M+NH4	C4H6	0	39.6	8.99344	106-99-0	0.00618088	905600	4006000	692900	1095000	1488000	1740000	1448000	1385000	7069000	4630000	1436000	2148000	1819000	1797000	1811000
pos_2570	Artemidiol	metab_1694	HMDB0030648	B(ii)	-	298.107	0.8332	pos	M+ACN+Na	C13H14O4	0	61.9	7.79713	54963-30-3	0.0150148	2279	50980	20710	2950	313700	0	5056	0	282600	2690	2831	26510	28040	28070	28790
pos_2572	Pyridin-4-ylmethyldiazene	metab_1696	HMDB0257681	B(ii)	-	122.071	0.841	pos	M+H	C6H7N3	0	33	0.301515	-	0.00279007	237700	76590	167300	299500	183600	246000	232900	214500	60340	55740	228400	174600	155900	155900	156600
pos_2587	5'-CMP	metab_1712	HMDB0000095	B(i)	C00055	324.058	0.8954	pos	M+H	C9H14N3O8P	76.6	0	-2.2819	63-37-6	0.0543279	0	556500	2174	0	0	3059	0	10960	0	381800	3024	3107	28440	30570	31680
pos_2594	Didanosine	metab_1720	HMDB0015037;PW_C009350	B(i)	C06953	254.124	0.9187	pos	M+NH4	C10H12N4O3	54.8	0	-2.36359	69655-05-6	0.00191303	188700	3646000	101300	129200	170500	387900	189500	411400	681500	1422000	54420	327200	444800	446400	445100
pos_2601	2,6-Diaminopurine 2',3'-dideoxyriboside	metab_1729	HMDB0250896	B(ii)	-	273.108	0.9497	pos	M+Na	C10H14N6O2	0	39.4	2.05374	-	0.0135296	45040	29010	72770	32240	65600	34660	65340	104700	28930	27440	37090	238700	56840	56860	55530
pos_2604	Spongothymidine	metab_1732	MJDBOTE0000613	B(i)	C16744	259.092	0.9575	pos	M+H	C10H14N2O6	44	0	-2.22046	605-23-2	0.00743254	81790	659700	81710	122900	110300	58050	58820	44910	124800	311700	279100	136400	108400	109900	108600
pos_2605	Homo-L-arginine	metab_1733	HMDB0000670	B(ii)	C01924	252.144	0.9651	pos	M+ACN+Na	C7H16N4O2	0	41.7	3.03593	156-86-5	0.00980637	78700	0	152400	76370	52300	59680	126600	37840	0	0	75930	26680	59470	59450	60480
pos_2606	Imidazolepropionic acid	metab_1734	HMDB0002271	B(ii)	C20522	322.149	0.9651	pos	2M+ACN+H	C6H8N2O2	0	58.1	-6.65025	1074-59-5	0.00697671	482800	12090	839900	681000	357200	612400	1025000	69530	28940	7252	203500	132500	348900	348900	344700
pos_2610	Alanylglutamic acid	metab_1739	HMDB0028686	B(ii)	-	219.097	0.9729	pos	M+H	C8H14N2O5	0	38.5	-1.41024	13187-90-1	0.00348437	480300	1318000	392500	521400	564300	864300	424800	517100	1186000	1227000	1508000	1309000	656900	653000	656900
pos_2612	5-Hydroxypentanoic acid	metab_1741	HMDB0061927	B(ii)	C02804	160.096	0.9807	pos	M+ACN+H	C5H10O3	0	64.3	-8.15167	13392-69-3	0.0144685	701200	404600	689400	833000	759600	684900	850500	1409000	735700	533600	555600	1955000	669900	669800	653200
pos_2615	Linustatin	metab_1744	HMDB0303673	B(ii)	C08333	442.191	0.9807	pos	M+CH3OH+H	C16H27NO11	0	92.4	-2.21307	72229-40-4	0.0489342	319100	0	226000	491200	225000	516700	673500	5146	0	0	73740	4864	193000	193100	209900
pos_2623	7,8-Dihydro-2'-deoxyguanosine	metab_1753	HMDB0247293	B(ii)	-	333.128	0.9962	pos	M+ACN+Na	C10H15N5O4	0	59.1	1.2984	-	0.0225314	98050	58060	197100	33840	106900	96710	54540	40660	68240	213500	66000	244800	98340	94600	94600
pos_2626	2,4-Thiazolidinedicarboxylic acid, 2-methyl-	metab_1756	HMDB0244750	B(ii)	-	192.032	1.004	pos	M+H	C6H9NO4S	0	34.4	-1.67176	-	0.0236585	570.1	892200	0	1981	0	0	0	11250	0	388600	1480	69070	41020	42710	40990
pos_2634	(2R,5R)-2-[6-(Cyclopentylamino)-8-(methylamino)purin-9-yl]-5-(hydroxymethyl)oxolane-3,4-diol	metab_1764	HMDB0255318	B(ii)	-	387.175	1.0117	pos	M+Na	C16H24N6O4	0	54.1	0.525442	-	0.00837761	848200	10000	961600	1026000	601600	1026000	1605000	114300	50330	0	254100	134100	528200	520500	528100
pos_2643	Ile His	metab_1773	-	B(i)	-	269.16	1.027	pos	M+H	C12H20N4O3	69.8	0	-2.2215	-	0.00769628	5310	376300	0	7187	6000	10900	0	15810	580200	2480000	162600	9356	211000	213100	214300
pos_2644	Lys Met	metab_1774	-	B(i)	-	278.153	1.027	pos	M+H	C11H23N3O3S	63.9	0	-1.81042	-	0.0133329	6185	40770	20520	7183	20600	932	1330	16350	121400	625100	956.3	5722	30520	29830	30530
pos_2645	Pindolol	metab_1775	HMDB0015095;PW_C009401;MJDBOTE0000319	B(ii)	C07445	287.117	1.027	pos	M+K	C14H20N2O2	0	41.1	5.66368	13523-86-9	0.0573362	56920	121400	129600	45090	62380	68750	65050	35420	71590	667400	35330	73500	66580	60120	66450
pos_2649	L-Glutamic gamma-semialdehyde	metab_1779	PW_C001415;HMDB0002104	B(ii)	C01165	173.092	1.0348	pos	M+ACN+H	C5H9NO3	0	47.5	-1.41808	496-92-4	0.0028093	469600	1163000	150100	407400	707800	982800	437500	1099000	1524000	5048000	1786000	421700	994300	989500	989500
pos_265	Geranyl Acetate	metab_1780	HMDB0035157;MJDBOTE0001728	B(i)	C09861	214.18	6.1569	pos	M+H-H2O, M+NH4, M+H-2H2O	C12H20O2	38.9	0	-1.47515	105-87-3	0.0165509	243000	589600	325600	263800	254000	342900	340300	351600	801700	470800	464200	429700	352600	352500	362700
pos_2650	(R)-Propyl 2-amino-3-mercaptopropanoate	metab_1781	HMDB0243697	B(ii)	-	205.1	1.0348	pos	M+ACN+H	C6H13NO2S	0	34.5	-1.27105	-	0.0494712	223100	22060	166000	231800	168300	123600	136500	176600	0	89660	76480	187600	114200	107300	118400
pos_2651	Ketone Ester	metab_1782	HMDB0253792	B(ii)	-	218.138	1.0348	pos	M+ACN+H	C8H16O4	0	42.6	-2.0465	-	0.00202769	576900	97290	1229000	490100	433900	546400	627700	246900	69330	36740	346700	346400	346400	345200	346400
pos_2652	Dimethylpropiothetin	metab_1783	HMDB0251405	B(ii)	C04022	269.087	1.0348	pos	2M+H	C5H10O2S	0	33.7	-0.332602	7314-30-9	0.0220844	192400	0	216100	77020	173900	125100	133200	363300	75070	0	193600	160700	118000	122700	122600
pos_2656	FAPy-adenine	metab_1786	HMDB0004816	B(ii)	C06502	136.062	1.0424	pos	M+H-H2O	C5H7N5O	0	46.3	-0.800972	5122-36-1	0.00158373	209200	3061000	243400	290700	113000	462200	160300	519200	241700	491700	592300	132500	310500	310500	309700
pos_2658	Saccharopine	metab_1787	PW_C000189;HMDB0000279	B(ii)	C00449	241.118	1.0424	pos	M+H-2H2O	C11H20N2O6	0	60.3	-1.75075	997-68-2	0.0202152	183200	2483	191600	69400	338300	103600	176400	115100	154100	1208	83850	1272000	178000	171900	171900
pos_2659	(R)-3-hydroxybutyrylcarnitine	metab_1788	HMDB0062735	B(ii)	-	248.149	1.0424	pos	M+H	C11H21NO5	0	32.4	-1.87715	-	0.0200413	733600	571100	1277000	671700	402300	607400	834100	157700	25130	75660	349600	203600	426400	411900	411900
pos_266	Nigakihemiacetal B	metab_1789	HMDB0035922	B(ii)	C08771	423.235	6.1723	pos	M+NH4, M+CH3OH+H, M+H	C22H30O6	0	30.6	-7.3265	76-77-7	0.00441035	1335000	89070	1863000	887100	1475000	920600	1668000	1427000	983300	763500	4109000	1846000	1322000	1332000	1332000
pos_2680	Alanyllysine	metab_1811	HMDB0028692	B(ii)	-	182.129	1.0732	pos	M+H-2H2O	C9H19N3O3	0	32.4	-0.768203	6366-77-4	0.00242705	12380000	4261000	4697000	17380000	15910000	16320000	6908000	10270000	12110000	4275000	7687000	13260000	9257000	9227000	9213000
pos_269	Aclacinomycin N	metab_1820	HMDB0247948;HMDB0247946;HMDB0247949	B(ii)	C18637	796.353	6.2108	pos	M+H-H2O, M+H, M+Na	C42H55NO15	0	38	-0.65159	-	0.0524701	7930000	707000	55060	25870	3022000	628200	629200	2434000	45830	34820	0	46660	500100	500100	456000
pos_2692	Cytarabine	metab_1822	HMDB0248553;HMDB0015122	B(ii)	C02961	226.082	1.0884	pos	M+H-H2O	C9H13N3O5	0	46.4	-1.65731	147-94-4	0.00810657	83150	4658000	149300	150100	25120	90340	30120	150500	568900	1462000	449100	137100	289100	285100	285100
pos_2695	Solerol	metab_1825	HMDB0002173	B(ii)	-	188.091	1.0961	pos	M+ACN+H	C6H10O4	0	47.4	-1.49344	27610-27-1	0.00126546	771200	528600	1200000	1032000	1483000	725800	903200	1188000	2239000	414600	811400	2067000	916200	914200	916200
pos_2696	(2S,3'S)-alpha-Amino-2-carboxy-5-oxo-1-pyrrolidinebutanoic acid	metab_1826	HMDB0033436;HMDB0039110	B(ii)	-	231.097	1.0961	pos	M+H	C9H14N2O5	0	51.2	-1.5209	96562-85-5	0.0034191	402500	599800	216400	455900	578300	646700	452800	225700	758700	2936000	868600	818500	625500	625500	621800
pos_2704	Cotinine glucuronide	metab_1836	PW_C000801;HMDB0001013	B(ii)	C00190	385.163	1.1192	pos	M+CH3OH+H	C16H20N2O7	0	43	6.6969	139427-57-9	0.040645	205600	0	3456	470000	506100	556700	241900	138800	0	166200	201300	154300	241500	258900	241400
pos_2706	Thiomorpholine 3-carboxylate	metab_1838	HMDB0059611	B(ii)	C03901	148.042	1.1265	pos	M+H	C5H9NO2S	0	32.2	-1.86428	20960-92-3	0.0726737	822.6	710200	867.9	7018	1128	3814	1060	9004	57980	101800	4643	22520	14740	16680	14750
pos_271	2-Carboxy-4-dodecanolide	metab_1841	HMDB0030987	B(ii)	-	507.293	6.2418	pos	M+ACN+H, 2M+Na, M+ACN+Na	C13H22O4	0	38.1	-0.704379	-	0.0337443	838100	0	1810000	616100	930000	1004000	631200	788800	190800	393500	2064000	722800	880700	933600	881400
pos_2711	L-Dopa	metab_1843	HMDB0000181;PW_C000117	B(ii)	C00355	215.102	1.1496	pos	M+NH4	C9H11NO4	0	32.8	-1.21615	59-92-7	0.00863738	205900	72790	452100	279500	242100	159700	143500	768700	176000	63910	264000	1191000	258700	254900	254800
pos_2713	Cyclic 6-Hydroxymelatonin	metab_1845	HMDB0060810	B(ii)	-	264.134	1.1573	pos	M+NH4	C13H14N2O3	0	46.3	-1.4296	-	0.00325162	358500	0	669300	235300	236200	273500	392700	391200	17140	0	119800	305000	218800	218800	220000
pos_2714	Glycyl-prolyl-glutamic acid	metab_1846	HMDB0252832	B(ii)	-	343.16	1.1573	pos	M+ACN+H	C12H19N3O6	0	70	-2.78912	-	0.0127913	690.6	446000	3092	135800	1236	4899	1056	126.6	105800	79640	680800	5965	71130	72700	71090
pos_2725	2-[(2S)-2,6-Diaminohexanoyl]oxyacetic acid	metab_1858	HMDB0257672	B(ii)	-	169.097	1.1885	pos	M+H-2H2O	C8H16N2O4	0	45.9	-1.06102	-	0.00409045	396800	328000	446800	282900	617000	402500	561200	619900	421200	269400	526400	950500	384100	384100	386800
pos_2728	2',3'-Dideoxyuridine	metab_1861	HMDB0245547	B(ii)	-	254.113	1.1962	pos	M+ACN+H	C9H12N2O4	0	59.4	-2.46807	-	0.00493496	703500	0	1497000	771800	466800	228100	788300	778700	72050	0	642900	379100	501100	496700	497000
pos_2739	L-Carnitine	metab_1873	HMDB0000062;PW_C000044;MJDBOTE0000806	B(ii)	C00318	144.102	1.2428	pos	M+H-H2O	C7H15NO3	0	53.1	-0.918642	541-15-1	0.000246467	1062000	1251000	814400	981300	1583000	1127000	1921000	2235000	4412000	945900	1159000	2429000	1482000	1482000	1482000
pos_2742	3-O-Methyl-D-glucopyranose	metab_1877	HMDB0245958	B(ii)	-	239.051	1.2428	pos	M+2Na-H	C7H14O6	0	36.9	6.41763	-	0.0136013	75060	7507	1094	57560	71620	98230	39320	125900	428800	122000	55920	29480	76910	76910	75110
pos_2746	N6-Methyladenosine	metab_1881	HMDB0004044	B(i)	-	282.119	1.2584	pos	M+H	C11H15N5O4	47.4	0	-2.29863	1867-73-8	0.0150297	139600	837900	61670	53610	370500	314900	362400	760900	709200	1034000	315100	1365000	386600	376700	376700
pos_2752	N-(3-Hydroxypropyl)valine	metab_1888	HMDB0255001	B(ii)	-	176.128	1.2737	pos	M+H	C8H17NO3	0	52.2	-1.16721	-	0.00290094	720600	89520	531900	2183000	367600	2924000	520500	1867000	539400	650100	2069000	1876000	1051000	1046000	1046000
pos_2753	Hypoxanthine	metab_1889	HMDB0000157;PW_C000102	B(i)	C00262	273.084	1.2737	pos	2M+H	C5H4N4O	76	0	-2.20314	68-94-0	0.00240102	484300	10220000	343400	217800	426200	1101000	691500	1587000	633800	1980000	42050	751700	745400	742400	745500
pos_2754	4-Hydroxy-L-Proline	metab_1890	HMDB0000725;MJDBOTE0000547	B(i)	C01157	114.055	1.2815	pos	M+H-H2O	C5H9NO3	42.1	0	1.07905	51-35-4	0.00811516	289800	638700	252400	519800	682100	514100	510100	434800	410200	476000	524500	775000	392800	398400	398400
pos_2760	Peramine	metab_1895	HMDB0256303	B(ii)	-	230.138	1.2893	pos	M+H-H2O	C12H17N5O	0	37.3	-6.64455	-	0.00554746	619800	225300	991000	817800	655200	761300	825400	1104000	420600	297400	610900	788100	576000	570900	570100
pos_2762	S-(2-carboxypropyl)-Cysteamine	metab_1897	HMDB0002169;LMFA01020395	B(ii)	-	164.073	1.2971	pos	M+H	C6H13NO2S	0	35.1	-3.30761	80186-81-8	0.00620017	3383	8210	6680	3280	3345	4003	4981	22110	20570	5787	9449	8285	7463	7462	7543
pos_2774	3-Methylpyridazine	metab_1910	-	B(i)	-	112.087	1.3517	pos	M+NH4	C5H6N2	51.1	0	1.66679	-	0.0364662	2555	113600	2674	2349	302.1	12170	4123	134500	19960	9447	14000	92930	17260	17270	18370
pos_2776	Trans-p-Menthane-1,7,8-triol 8-glucoside	metab_1912	HMDB0034784	B(ii)	-	383.228	1.3517	pos	M+CH3OH+H	C16H30O8	0	36.6	1.36264	217962-29-3	0.0775424	0	920.5	0	0	0	0	0	876000	0	0	0	87470	20560	23590	23580
pos_2777	(E)-3-(2,3-Dihydroxyphenyl)-2-propenoic acid	metab_1913	HMDB0032057	B(ii)	C12623	222.076	1.3595	pos	M+ACN+H	C9H8O4	0	32	-3.05402	38481-04-8	0.00710414	18600	0	35100	9552	376300	9096	46070	18020	271600	0	1769	214300	58950	59670	58940
pos_2778	5-hydroxy saxagliptin	metab_1914	HMDB0061099	B(ii)	-	354.176	1.3595	pos	M+Na	C18H25N3O3	0	43.2	-7.28703	-	0.0243171	107500	2620000	73660	1122000	13000	37110	0	16790	1501000	270600	576800	13470	280000	292100	292100
pos_2780	1-(D-3-Mercapto-2-methyl-1-oxopropyl)-L-proline	metab_1917	HMDB0247169	B(ii)	-	250.111	1.3829	pos	M+CH3OH+H	C9H15NO3S	0	45.3	-1.02439	-	0.00318743	122700	907.1	127100	80030	98510	150200	213500	42550	1348	2117	29920	19050	77160	76740	76740
pos_2785	Dihydromaleimide beta-D-glucoside	metab_1922	HMDB0030277	B(ii)	-	226.071	1.3985	pos	M+H-2H2O	C10H15NO7	0	30.1	-1.36718	26696-59-3	0.00715379	66590	0	192500	124300	56400	56160	73690	347200	87380	0	127800	269900	86010	87090	87090
pos_2787	Rutinose	metab_1924	HMDB0247100;HMDB0302439	B(ii)	C08247	327.127	1.4141	pos	M+H	C12H22O10	0	74.2	-5.84819	90-74-4	0.0253724	14010	855000	26920	30430	7050	12730	12510	24500	0	447200	6890	26380	43580	45550	43630
pos_2788	Herierin IV	metab_1925	HMDB0038761	B(ii)	-	212.091	1.4302	pos	M+ACN+H	C8H10O4	0	44.3	-1.51272	131123-57-4	0.00519282	561200	28930	569300	987400	536400	409400	719100	694800	218000	42470	251100	597900	410100	406400	406400
pos_2789	Creatine ethyl ester	metab_1926	HMDB0250523	B(i)	-	160.108	1.438	pos	M+H	C6H13N3O2	33.4	0	-1.18829	-	0.000762678	102900	58790	53680	81060	105900	140600	338300	1784000	302200	82640	191400	1410000	280100	280500	280500
pos_279	Dimethylsphingosine	metab_1927	HMDB0251406	B(ii)	-	338.266	6.4267	pos	M+H, M+K, M+H-H2O	C20H37NO4	0	65.8	-8.17274	-	0.0059861	230300	623300	397300	351400	248400	242900	262300	374600	393100	468600	425100	337400	305900	305900	309100
pos_2791	5,6-Dihydroxyindole	metab_1929	HMDB0004058;PW_C002040	B(ii)	C05578	167.081	1.4535	pos	M+NH4	C8H7NO2	0	40.7	-1.20051	3131-52-0	0.00825097	359400	73870	370100	207000	831000	302400	460300	356200	290800	157800	510500	1356000	356300	361500	361500
pos_2799	3-Furanmethanol glucoside	metab_1937	HMDB0032924	B(ii)	-	278.123	1.5003	pos	M+NH4	C11H16O7	0	52.4	-2.66219	86425-28-7	0.00712654	420500	0	652900	429600	328700	418000	715200	39380	30400	0	205700	130800	270100	270100	273400
pos_2800	5-Hydroxylysine	metab_1940	HMDB0000450;HMDB0245508	B(ii)	C16741	204.134	1.5081	pos	M+ACN+H	C6H14N2O3	0	36.1	-1.43562	1190-94-9	0.00118729	45860	2393000	88530	516000	126000	228900	18840	87520	4107000	3072000	393900	4545	591400	591400	590200
pos_2803	Phe Lys	metab_1943	-	B(i)	-	294.181	1.5237	pos	M+H	C15H23N3O3	63.4	0	-2.09508	-	0.00259593	108800	375600	24620	174900	166600	158300	135300	165700	374100	1403000	227100	116600	188500	189400	188500
pos_2804	Lupinic acid	metab_1944	HMDB0302524	B(ii)	C01513	389.239	1.5315	pos	2M+Na	C10H17NO2	0	60.7	-6.82422	67392-79-4	0.00183584	55340	188700	0	5779	130500	247400	64700	117700	239800	964900	204400	208600	132500	133000	132500
pos_2806	L-4-Hydroxyglutamate semialdehyde	metab_1946	HMDB0006556;PW_C002808	B(ii)	C05938	189.087	1.5393	pos	M+ACN+H	C5H9NO4	0	62.5	-1.41067	-	0.015118	185500	12780	383900	38630	225200	129800	187800	33990	96270	16130	57190	70770	115900	112900	115900
pos_2807	1-Deoxy-1-morpholino-D-fructose	metab_1947	HMDB0243858	B(ii)	-	267.154	1.5471	pos	M+NH4	C10H19NO6	0	53.8	-2.25258	-	0.00135664	1550000	10470	1253000	2205000	1863000	1950000	1867000	1448000	522200	101800	891600	886600	1092000	1089000	1092000
pos_2810	N-Methyl-L-Glutamic Acid	metab_1951	HMDB0062660	B(i)	C01046	144.065	1.5549	pos	M+H-H2O	C6H11NO4	48.5	0	-0.902718	35989-16-3	0.00148377	1010000	615500	436000	1743000	1627000	1603000	1331000	1139000	1151000	515300	1045000	981000	994900	994900	997400
pos_2811	Simmondsin	metab_1952	HMDB0030394	B(ii)	-	417.186	1.5549	pos	M+ACN+H	C16H25NO9	0	53.9	-2.37206	51771-52-9	0.00364473	360000	47290	18460	1464000	1225000	1095000	701300	719800	163700	548300	483400	634400	736600	732000	732000
pos_2819	Ascorbalamic acid	metab_1959	HMDB0029944	B(ii)	-	228.05	1.594	pos	M+H-2H2O	C9H13NO8	0	33.7	-1.40858	41679-87-2	0.0112527	78910	0	38000	48630	70880	107500	183700	102600	14610	0	13180	82980	46500	47410	46500
pos_282	Corchorifatty acid A	metab_1960	HMDB0032664	B(ii)	-	331.187	6.4964	pos	M+H, M+Na, M+H-H2O	C18H28O4	0	56.9	-2.67475	-	0.0175677	1014000	0	2211000	1017000	330700	996600	382100	242500	45420	27090	884500	19390	632000	613100	613200
pos_2826	1-(beta-D-Ribofuranosyl)-1,4-dihydronicotinamide	metab_1967	HMDB0011643;HMDB0011648	B(ii)	C15497	221.092	1.6329	pos	M+H-2H2O	C11H16N2O5	0	51.6	-1.88858	-	0.0145331	47940	445600	73600	139700	76080	58710	86400	89220	698000	273800	229700	141500	139200	135800	139200
pos_2831	Tyrosyl-Gamma-glutamate	metab_1973	HMDB0029119	B(ii)	-	310.139	1.664	pos	M+H	C14H19N3O5	0	72.7	-2.51569	-	0.0101614	3272	409800	21260	0	6016	3498	1804	25330	116100	920700	34290	53510	91960	90360	90350
pos_2837	O-Succinyl-L-homoserine	metab_1978	HMDB0255868	B(ii)	C01118	184.06	1.7026	pos	M+H-2H2O	C8H13NO6	0	69.8	-0.972336	1492-23-5	0.00525361	1789000	112900	1047000	834800	1678000	368700	6153000	4505000	106500	20740	589500	2597000	1464000	1451000	1451000
pos_2845	N2-Acetylornithine	metab_1987	HMDB0003357	B(ii)	C00437	175.107	1.7485	pos	M+H	C7H14N2O3	0	57.4	-1.12398	6205-08-09	0.00295462	400700	2937000	129100	371000	497900	659800	373600	667200	4351000	4530000	1260000	675300	1013000	1008000	1008000
pos_2847	Prostaglandin C1	metab_1989	HMDB0060104;LMFA03010160	B(ii)	C04686	375.19	1.7638	pos	M+K	C20H32O4	0	32.9	-8.33042	35687-86-6	0.0621454	1831	10390	417.6	11530	6004	7410	7354	522700	0	74250	13640	57750	23580	26700	25050
pos_2848	Phenylacetic acid	metab_1990	HMDB0000209;PW_C000135	B(ii)	C07086	137.06	1.7791	pos	M+H	C8H8O2	0	42.6	-0.709761	103-82-2	0.0185793	89800	369800	72920	167200	130700	187400	110900	192800	1836000	373300	413100	216300	253400	253400	245300
pos_2849	O-Tyrosine	metab_1991	HMDB0006050	B(ii)	-	363.154	1.7791	pos	2M+H	C9H11NO3	0	36.1	-4.03062	2370-61-8	0.00785489	53340	2328000	8735	250500	266900	179300	147300	200500	23120	2480000	179700	484200	361300	356400	361300
pos_285	11-Hydroxyandrosterone	metab_1992	HMDB0002984;LMST02020086	B(ii)	C14606	339.252	6.5583	pos	M+H, M+CH3OH+H, M+H-H2O	C19H30O3	0	58.2	-2.91124	57-61-4	0.0173165	98480	0	182900	88710	3054	37250	4083	40190	509200	807000	99470	4081	168100	162800	163600
pos_2855	Formyl-5-hydroxykynurenamine	metab_1998	HMDB0012948;PW_C008135	B(ii)	C05647	226.118	1.8022	pos	M+NH4	C10H12N2O3	0	34.2	-2.24125	958733-17-0	0.00986042	338200	0	92150	128500	199100	286900	187300	541800	488800	14850	207000	379300	187600	187600	184400
pos_2857	(2S,3R)-3-hydroxy-2-methylpentanedioylcarnitine	metab_2000	HMDB0241035	B(ii)	-	306.154	1.8098	pos	M+H	C13H23NO7	0	39	-2.14091	-	0.153481	4306	59970	26600	63430	2222	1667	4688	0	14.5	32.32	209400	0	16670	16940	21700
pos_2859	4,6-O-Ethylidene-D-glucose	metab_2002	HMDB0246615	B(ii)	-	248.112	1.8252	pos	M+ACN+H	C8H14O6	0	36.9	-2.09987	-	0.0678322	37970	0	71910	30450	48380	25910	35010	16190	0	0	15900	16900	20270	18120	18000
pos_286	LysoPA(22:5(7Z,10Z,13Z,16Z,19Z)/0:0)	metab_2003	HMDB0114754	B(ii)	-	517.291	6.566	pos	M+CH3OH+H, M+ACN+H, M+ACN+Na	C25H41O7P	0	37.5	-3.10355	-	0.0112094	390800	1910000	127100	1057000	163100	219200	647000	1461000	3824000	1443000	539300	323400	699300	697900	712200
pos_2860	Carnosine	metab_2004	PW_C000023;HMDB0000033;MJDBOTE0000496	B(ii)	C00386	209.103	1.8328	pos	M+H-H2O	C9H14N4O3	0	40.9	-1.29948	305-84-0	0.0297366	53240	21810	12550	56390	52330	33830	12710	56550	0	0	7811	2439	22380	23560	22390
pos_2861	Dihydrozeatin-O-glucoside	metab_2005	HMDB0012214	B(ii)	C16448	384.187	1.8402	pos	M+H	C16H25N5O6	0	43.6	-2.50672	62512-96-3	0.194397	0	0	0	0	0	6678	164.3	0	0	301800	28890	8786	17620	12600	18410
pos_2864	6-Guanidino-2-oxocaproic acid	metab_2008	HMDB0247067	B(ii)	-	170.092	1.8479	pos	M+H-H2O	C7H13N3O3	0	45.9	-1.26975	-	0.0149701	32540	8223	35140	31320	111900	85430	59450	218500	6553	0	91380	66560	57350	57330	55870
pos_2868	5,6-Dihydroxyindole-2-carboxylic acid	metab_2012	PW_C000968;HMDB0001253	B(ii)	C04185	226.071	1.9019	pos	M+CH3OH+H	C9H7NO4	0	39.2	-2.18823	4790-08-03	0.00873072	161500	0	287400	125900	133600	110200	267700	183800	0	0	61300	182200	104700	104700	106300
pos_2869	2-Amino-3-methylbenzoate	metab_2013	PW_C040581;HMDB0060680	B(ii)	C16571	193.097	1.9094	pos	M+ACN+H	C8H9NO2	0	54	-1.28054	4389-45-1	0.0416909	90340	0	169300	44980	106800	71930	136000	85390	11130	0	42710	152300	50890	47320	50930
pos_2870	Alpha-AMINO-3-HYDROXY-5-METHYL-4-ISOXAZOLEPROPIONIC ACID	metab_2015	HMDB0248356	B(ii)	C13672	373.134	1.9094	pos	2M+H	C7H10N2O4	0	55.8	-2.5291	77521-29-0	0.00440137	763700	0	1482000	388600	556400	782500	1160000	0	399.2	0	145600	73230	451900	448500	451900
pos_2872	Cyclohexa-2,4-dienylmethanol	metab_2017	HMDB0250648	B(ii)	-	93.0702	1.9246	pos	M+H-H2O	C7H10O	0	48.9	2.80658	-	0.00465333	14010	15560	14550	23160	12190	35410	14720	19190	183900	7127	67710	22900	50280	49880	49880
pos_2874	Leucopelargonidin	metab_2019	HMDB0032322	B(ii)	C03648	308.115	1.9246	pos	M+NH4	C15H14O6	0	36.1	8.62174	98919-66-5	0.0257389	94740	0	71070	21980	50810	28780	45360	0	0	0	8685	0	15870	16600	16600
pos_2877	N-Acetylalliin	metab_2022	HMDB0242184	B(ii)	-	242.048	1.9324	pos	M+Na	C8H13NO4S	0	40.5	8.99039	-	0.0130788	24680	0	61740	5720	173900	22540	26980	24410	132600	0	5824	139900	36720	35780	36330
pos_288	LysoPE(0:0/14:0)	metab_2025	HMDB0011470	B(ii)	-	426.261	6.5972	pos	M+H, M+Na, M+2Na-H	C19H40NO7P	0	39.8	-2.07463	-	0.00440494	294300	94470	25000	577100	889500	479200	1071000	358100	2566000	72480	321400	629900	422800	422800	426000
pos_2880	Homocitrulline	metab_2026	HMDB0000679	B(ii)	C02427	172.108	1.9402	pos	M+H-H2O	C7H15N3O3	0	53.2	-1.40718	1190-49-4	0.0103124	384100	0	394700	134000	449300	306600	849500	620900	4734	0	102200	361600	245300	249800	245500
pos_2886	S-(2-Carboxyethyl)-L-cysteine	metab_2032	HMDB0246645	B(ii)	-	176.037	1.986	pos	M+H-H2O	C6H11NO4S	0	31	-1.21512	-	0.0687062	488.6	466700	0	9804	0	1832	0	41990	8551	68410	0	0	9353	8295	9381
pos_2887	Glutaminylproline	metab_2033	HMDB0028805	B(ii)	-	226.118	1.9938	pos	M+H-H2O	C10H17N3O4	0	48	-1.81054	139370-58-4	0.00825787	133800	6827	65130	100700	93500	229500	118300	317800	326000	20970	122900	249800	130100	130100	128200
pos_2889	5-[(2R)-2-Aminopropyl]cyclohexa-1,5-diene-1-carboxylic acid	metab_2035	HMDB0257834	B(ii)	-	164.107	2.0093	pos	M+H-H2O	C10H15NO2	0	32.4	-0.653585	-	0.00749491	26020	8497	142100	44180	19510	59330	24140	55690	20150	8134	160700	45970	36810	37300	37300
pos_289	PE(20:4/0:0)	metab_2036	HMDB0011517;LMGP02050009	B(i)	-	502.292	6.62	pos	M+H, M+Na, M+2Na-H	C25H44NO7P	63.6	0	-1.5088	652149-09-2	0.00416382	257000	16460000	90380	491300	842600	1182000	2403000	6454000	7201000	10320000	4411000	2659000	2805000	2827000	2810000
pos_2900	1-(2-Hydroxyethoxy)methyl-5-methyluracil	metab_2049	HMDB0247200	B(ii)	-	418.192	2.0715	pos	2M+NH4	C8H12N2O4	0	38.5	-1.86883	-	0.111503	0	250200	6559	0	0	0	0	2254	2686	619300	0	3445	32490	39050	32250
pos_2905	4-Pyridoxic Acid	metab_2054	HMDB0000017;PW_C000011	B(i)	C00847	184.06	2.0792	pos	M+H	C8H9NO4	90.7	0	-0.772457	82-82-6	0.00197006	185000	452800	187500	144500	128100	99790	177600	1821000	150900	45160	152000	3666000	421200	419800	421300
pos_292	N-Docosahexaenoyl Cysteine	metab_2070	HMDB0242011	B(ii)	-	449.287	6.6818	pos	M+H, M+NH4, M+Na	C25H37NO3S	0	60.1	8.58507	-	0.00678602	2999000	4930000	3898000	3535000	2554000	3241000	2763000	2677000	4575000	3065000	3590000	2842000	1972000	1995000	1972000
pos_2928	Osthenol	metab_2078	HMDB0034130	B(ii)	C18080	253.082	2.1415	pos	M+Na	C14H14O3	0	36.6	-8.65037	484-14-0	0.0125205	617500	9339	550700	369500	646200	513500	550300	259500	133400	28000	248200	468500	343300	350800	350800
pos_2933	Pro-Pro-Pro	metab_2084	HMDB0256689	B(ii)	-	310.175	2.1493	pos	M+H	C15H23N3O4	0	50.9	-2.33434	-	0.00261862	1051000	44080000	210000	1165000	7270000	4265000	2425000	10090000	14830000	88430000	7451000	4318000	10970000	10970000	10920000
pos_2935	Geranic acid	metab_2086	LMFA01030784;HMDB0036103;HMDB0304369	B(ii)	C16461	213.087	2.1571	pos	M+2Na-H	C10H16O2	0	30.4	2.96719	459-80-3	0.013223	117700	58710	68700	143300	187700	259000	118200	82460	83200	74140	94290	186500	98390	100700	98370
pos_2947	9-Ethylguanine	metab_2099	HMDB0247591	B(ii)	-	180.088	2.2198	pos	M+H	C7H9N5O	0	46.1	-1.5223	-	0.00317002	87020	2342000	71770	180100	86310	134100	138800	174600	79290	663700	979700	231400	221700	221700	222900
pos_295	[3-[2-Aminoethoxy(hydroxy)phosphoryl]oxy-2-hydroxypropyl] hexadecanoate	metab_2102	HMDB0256030	B(ii)	-	454.292	6.7816	pos	M+H, M+Na, M+2Na-H	C21H44NO7P	0	45.5	-2.13785	-	0.00443171	1179000	10620000	822300	9944000	3648000	2905000	4244000	2149000	9654000	7311000	1457000	4583000	3699000	3712000	3732000
pos_2954	Norepinephrine	metab_2107	PW_C000142;HMDB0000216;MJDBOTE0001316	B(ii)	C00547	211.107	2.2432	pos	M+ACN+H	C8H11NO3	0	42.3	-1.47821	51-41-2	0.00673908	441300	175500	359500	217900	418800	241200	498000	237000	182100	78820	271700	380700	268100	268100	265000
pos_2956	MG(22:5(7Z,10Z,13Z,16Z,19Z)/0:0/0:0)	metab_2109	HMDB0011586	B(ii)	-	214.143	2.2671	pos	M+H+Na	C25H40O4	0	35.7	-5.48947	-	0.0121002	25570	27740	30210	135600	21510	29520	30350	41490	17680	12330	39140	42160	31430	31440	32100
pos_296	PE(18:1(9Z)/0:0)	metab_2113	LMGP02050004	B(i)	-	480.308	6.7972	pos	M+H, M+Na, M+2Na-H	C23H46NO7P	89.1	0	-1.44277	-	0.02142	372100	34510000	434800	2466000	1445000	2980000	3216000	10030000	8956000	17070000	12250000	5309000	5093000	5093000	5285000
pos_2960	L-Proline	metab_2114	HMDB0251528;HMDB0000162;PW_C000106;MJDBOTE0000527	B(ii)	C00148	253.118	2.2827	pos	2M+Na	C5H9NO2	0	45.8	9.04813	147-85-3	0.00913836	158500	595500	241700	125000	150500	148500	161600	120900	567700	1261000	297800	175900	239200	239200	235400
pos_2962	Arginylproline	metab_2116	HMDB0028717	B(ii)	-	254.161	2.2905	pos	M+H-H2O	C11H21N5O3	0	53.7	-1.73658	2418-69-1	0.0123452	16560	451800	246.8	96400	12380	32810	1.176	10730	221100	269900	196600	1587	56210	55020	55020
pos_2963	2-Amino-4-oxo-6-(1',2',3'-trihydroxypropyl)-diquinoid-7,8-dihydroxypterin	metab_2117	HMDB0012144	B(ii)	C05253	328.067	2.2983	pos	M+K	C9H15N5O6	0	44.3	5.45702	-	0.0030452	198800	0	60890	400200	73240	47490	39540	218600	71250	3455	109400	61490	95790	96300	95790
pos_2965	Allyl cysteine	metab_2119	HMDB0034323;HMDB0248164	B(ii)	C16759	144.048	2.306	pos	M+H-H2O	C6H11NO2S	0	38.7	-0.672835	21593-77-1	0.00486913	126100	229300	105400	275700	330200	353100	310500	292900	296200	177300	441800	384400	217200	217200	215400
pos_2966	Dethiobiotin	metab_2120	HMDB0003581	B(ii)	C01909	467.224	2.306	pos	2M+K	C10H18N2O3	0	44.8	-5.65335	533-48-2	0.0155673	68480	10420	0	33890	81620	159400	29570	183400	701900	433100	16520	17210	148100	148100	144100
pos_2969	9-O-Acetylneuraminic acid	metab_2123	HMDB0255839	B(ii)	-	274.091	2.3138	pos	M+H-2H2O	C11H19NO9	0	46.2	-3.96291	-	0.009358	89820	89990	67720	119600	67500	81900	77380	96720	107400	66310	131500	146700	71710	73000	72700
pos_2970	4-Amino-2,2,6,6-tetramethylpiperidin-1-ol	metab_2125	HMDB0246342	B(ii)	-	173.165	2.3295	pos	M+H	C9H20N2O	0	39.7	-0.73117	-	0.0158417	4434	10820	656.4	5185	22700	7131	35560	948100	1104000	5294	42830	52460	112600	111600	109200
pos_2971	Muramic acid	metab_2126	HMDB0248237;HMDB0003254	B(ii)	C06470	234.097	2.3295	pos	M+H-H2O	C9H17NO7	0	73.8	-0.737685	1114-41-6	0.00558131	79320	52420	105800	82720	77000	92040	78350	147200	188600	115300	123700	158200	87580	87580	86730
pos_2973	Turicine	metab_2128	HMDB0029409	B(ii)	C21513	360.212	2.3295	pos	2M+ACN+H	C7H13NO3	0	37.1	-2.21709	515-24-2	0.00483746	4779	0	10890	3712	339800	17400	17440	90490	690700	18650	75050	477500	96400	95600	95590
pos_2975	1-Ethoxymethyl-5-fluorouracil	metab_2130	HMDB0243872	B(ii)	-	230.092	2.3373	pos	M+ACN+H	C7H9FN2O3	0	30.4	-7.46759	-	0.0268239	5376	0	0	0	68080	2906	25830	1360	43930	0	0	236200	20740	21720	20750
pos_2981	BUTHIONINE SULFOXIMINE	metab_2137	HMDB0249462	B(ii)	C04543	245.092	2.3535	pos	M+Na	C8H18N2O3S	0	35	-6.58744	5072-26-4	0.013208	141200	35480	162400	788100	233500	142900	175300	332500	358100	51010	140200	249000	197400	197800	193200
pos_2985	Hydrazinonicotinamide	metab_2141	HMDB0253240	B(ii)	-	194.104	2.3691	pos	M+ACN+H	C6H8N4O	0	47.5	-0.364059	-	0.0113696	57080	585000	25260	331400	51500	37600	23630	71030	209100	225700	389600	22710	117000	117000	114700
pos_2986	Supinine	metab_2142	HMDB0302362	B(ii)	C10403	322.139	2.3691	pos	M+K	C15H25NO4	0	57.8	-8.29683	551-58-6	0.0338165	7430	49110	21940	17900	15550	6267	14240	1087	416700	19160	31010	10720	35090	33060	35070
pos_2989	Abeado	metab_2145	HMDB0247746	B(ii)	-	391.218	2.3769	pos	M+ACN+H	C15H23N7O3	0	49.8	-5.83024	-	0.0105073	0	0	0	0	0	0	0	1666	29560	484700	2061	0	26950	26460	26950
pos_2992	Quinol glucuronide	metab_2149	HMDB0259508	B(ii)	-	573.144	2.3847	pos	2M+H	C12H14O8	0	67.6	-0.835919	-	0.00811902	20670	555900	0	0	65560	68780	12780	62770	18890	194500	61230	12720	45730	45730	45090
pos_2993	Hydroxyphenylacetylglycine	metab_2150	HMDB0000735	B(ii)	C05596	242.102	2.3925	pos	M+CH3OH+H	C10H11NO4	0	57.6	-2.09021	28116-23-6	0.00652463	1062000	65090	998600	755200	1226000	914200	1669000	487200	162700	78230	461700	313200	658500	665900	658400
pos_2997	L-Furosine	metab_2154	HMDB0029390	B(ii)	-	287.159	2.4003	pos	M+CH3OH+H	C12H18N2O4	0	52.7	-2.43843	19746-33-9	0.00455664	609200	67120	1194000	448300	438400	454900	531100	182600	248000	20750	276200	502500	368600	368500	365600
pos_2998	N6-Acetyl-L-lysine	metab_2155	HMDB0000206	B(ii)	C02727	418.265	2.4003	pos	2M+ACN+H	C8H16N2O3	0	74	-2.29306	692-04-6	0.0432378	0	25890	0	0	0	0	0	15880	32110	606900	0	0	20380	18890	20370
pos_2999	3-Hydroxy-alpha-methyl-DL-tyrosine	metab_2156	HMDB0251525	B(ii)	-	212.091	2.4081	pos	M+H	C10H13NO4	0	36.1	-0.947938	-	0.00323725	3528000	346400	4061000	2436000	3307000	2693000	3752000	1432000	706200	445000	1711000	1270000	2057000	2057000	2046000
pos_30	Glutaminylarginine	metab_2158	HMDB0028791	B(ii)	-	325.162	5.3562	pos	M+H-2H2O, M+Na, M+2Na-H, M+H-H2O, M+H	C11H22N6O4	0	40	7.98418	126590-89-4	0.00857804	587400	546600	666500	349200	485100	448000	466100	9287000	488100	225800	477100	3627000	931000	944900	945100
pos_300	LysoPE(P-18:1(9Z)/0:0)	metab_2159	HMDB0240599	B(ii)	-	464.313	6.8895	pos	M+H, M+2Na-H, M+Na	C23H46NO6P	0	66.4	-0.626282	1425046-04-3	0.0148861	133700	26720000	112000	2961000	311500	1524000	1235000	2246000	7804000	11790000	1834000	1246000	2353000	2415000	2414000
pos_3007	Nonylurea	metab_2167	HMDB0255713	B(ii)	-	231.145	2.4478	pos	M+2Na-H	C10H22N2O	0	32.9	2.71646	-	0.00905358	617000	580500	263300	292700	707300	477700	264600	552300	134400	270200	395100	850200	408400	408400	402000
pos_3013	Leu Thr Asp	metab_2174	-	B(i)	-	348.176	2.479	pos	M+H	C14H25N3O7	72.9	0	-2.44672	-	0.0103974	29210	0	6729	30260	47070	117300	26070	44850	156500	223700	325900	16300	63640	63640	64790
pos_3015	16-Ketoestradiol	metab_2176	LMST02010047;HMDB0000406	B(ii)	C14383	309.144	2.4868	pos	M+Na	C18H22O3	0	58.8	-7.47132	566-75-6	0.012873	106300	209100	164100	142300	114200	148300	163600	117000	433300	357800	247600	106600	151400	151400	148000
pos_302	LysoPE(P-18:0/0:0)	metab_2181	HMDB0240598	B(ii)	-	488.31	6.9278	pos	M+Na, M+2Na-H, M+H	C23H48NO6P	0	92.7	-1.67091	174062-73-8	0.0860758	0	1084000	1517	446100	5644	58340	42950	45110	1236000	857100	63070	31650	114200	114300	132200
pos_3020	N,N'-METHYLENEBISACRYLAMIDE	metab_2182	HMDB0254632;HMDB0255276	B(ii)	-	350.182	2.5024	pos	2M+ACN+H	C7H10N2O2	0	43.6	-2.58233	-	0.0243346	3077	41200	3021	10390	13430	57550	83510	93140	47990	579700	40580	124000	72540	72510	69510
pos_3029	Decarbamoylsaxitoxin	metab_2190	HMDB0038319	B(ii)	C20021	274.164	2.5492	pos	M+NH4	C9H16N6O3	0	41.7	8.65073	58911-04-9	0.00998124	32650	3347	747700	11580	18640	25940	18740	16670	900.8	0	200500	52730	73040	73030	71780
pos_303	Pyropheophorbide a	metab_2191	HMDB0256993	B(ii)	C18064	535.269	6.974	pos	M+H, M+Na, M+2Na-H	C33H34N4O3	0	67.5	-1.99519	-	0.0616768	2407000	15000	5057000	2192000	22000	367700	50710	24340	7701	0	13870000	165100	1310000	1405000	1482000
pos_3033	Oxypurinol	metab_2195	HMDB0000786	B(i)	C07599	153.041	2.557	pos	M+H	C5H4N4O2	73.7	0	-0.994354	2465-59-0	0.00690601	1949000	1172000	1249000	4644000	1689000	2228000	942300	1602000	1950000	1380000	2156000	1380000	1704000	1725000	1725000
pos_3038	PS(22:6(4Z,7Z,10Z,13Z,16Z,19Z)/20:3(8Z,11Z,14Z))	metab_2200	LMGP03010838;HMDB0012448;PW_C007975	B(ii)	C02737	440.758	2.557	pos	M+H+Na	C48H76NO10P	0	41.5	-0.937437	-	0.518957	0	46060	0	0	0	0	0	26790	0	282900	0	5132	2951	7061	3244
pos_304	LysoPC(15:0/0:0)	metab_2202	HMDB0010381;HMDB0010375	B(ii)	C04230	482.324	6.9818	pos	M+H, M+Na, M+2Na-H	C23H48NO7P	0	42.1	-1.25508	-	0.0213088	435900	17130000	185800	9215000	734900	2016000	1987000	1719000	14230000	9977000	1354000	2854000	3556000	3560000	3691000
pos_3044	Cis-Acetylacrylate	metab_2207	HMDB0060461	B(ii)	C07091	246.097	2.5804	pos	2M+NH4	C5H6O3	0	52.7	-1.36509	-	0.0243935	59410	19020	70050	41290	41410	59890	35390	40520	434800	53660	73870	40840	60930	60950	58400
pos_3048	Butanoyl (2S)-2-amino-5-(diaminomethylideneamino)pentanoate	metab_2211	HMDB0257690	B(ii)	-	308.171	2.5882	pos	M+ACN+Na	C10H20N4O3	0	50.3	6.71345	-	0.0146297	1253000	1971000	305800	579600	471500	330300	85580	55820	2331000	8853000	1605000	72590	1257000	1289000	1257000
pos_3049	Glu Lys Phe	metab_2212	-	B(i)	-	423.223	2.5882	pos	M+H	C20H30N4O6	48	0	-2.30902	-	0.0174047	9028	1718000	5996	279400	1716	13720	701	9548	484200	316000	317200	3650	98670	98730	101700
pos_305	PE(P-16:0/0:0)	metab_2213	LMGP02070001	B(i)	-	438.297	6.8663	pos	M+H, M+Na, M+2Na-H	C21H44NO6P	67.6	0	-1.74061	-	0.0112648	227600	19600000	219100	3392000	847500	1220000	1003000	1067000	8114000	6049000	1047000	972900	1896000	1934000	1933000
pos_3050	[(2R,5R)-5-(2-Amino-6-oxo-1H-purin-9-yl)-3,4-dihydroxyoxolan-2-yl]methyl [(2R,5R)-5-(4-amino-2-oxopyrimidin-1-yl)-3,4-dihydroxyoxolan-2-yl]methyl hydrogen phosphate	metab_2214	HMDB0260224	B(ii)	-	589.139	2.5882	pos	M+H	C19H25N8O12P	0	42.1	-1.5753	-	0.0500096	5828	707400	0	0	38260	61150	0	89720	18880	760400	16680	47480	64430	64740	70340
pos_3054	N-(1-Deoxy-1-fructosyl)alanine	metab_2218	HMDB0038662	B(ii)	-	274.091	2.6039	pos	M+Na	C9H17NO7	0	30.2	7.26665	16124-24-6	0.00928186	112600	0	244400	86010	52460	61550	107500	12380	8645	0	44490	29310	50010	50090	49250
pos_3059	Asparaginyl-Lysine	metab_2223	HMDB0028736	B(ii)	-	243.145	2.6116	pos	M+H-H2O	C10H20N4O4	0	33.6	-1.58773	-	0.0191269	110800	0	166700	120700	76180	122900	145100	16580	0	0	37340	9513	61140	61110	63170
pos_3069	Piberaline	metab_2234	HMDB0256526	B(ii)	-	326.123	2.6345	pos	M+2Na-H	C17H19N3O	0	42.1	-4.07441	-	0.0186176	1028000	8046	1680000	314800	546200	757300	1056000	12290	59420	38590	155900	91950	462300	447700	447700
pos_307	PE(P-18:0/0:0)	metab_2235	LMGP02070002;HMDB0240598	B(i)	-	466.328	7.0973	pos	M+H, M+Na, M+2Na-H	C23H48NO6P	68	0	-1.82064	174062-73-8	0.0501802	425400	40460000	556400	7899000	693600	4340000	2371000	5787000	9418000	23870000	3913000	3411000	3719000	4066000	4059000
pos_3070	18-Nitrooctadec-9-enoic acid	metab_2236	HMDB0257702	B(ii)	-	372.212	2.6345	pos	M+2Na-H	C18H33NO4	0	38.9	-0.383899	-	0.0149687	261700	0	311700	208500	158900	227400	443800	3351	2349	0	21570	1215	136100	132700	136200
pos_3071	M2 di-hydroxylated metabolite	metab_2237	HMDB0061046	B(ii)	-	448.204	2.6345	pos	M+Na	C24H28FN3O3	0	46.8	7.49463	-	0.0140654	1857000	5578000	330800	2592000	2505000	1937000	2008000	2749000	562900	2087000	1193000	4108000	1581000	1620000	1581000
pos_3073	N2-Methylguanosine	metab_2239	-	B(i)	-	298.114	2.6421	pos	M+H	C11H15N5O5	40.8	0	-2.07484	-	0.00972866	154500	2598000	0	54110	287800	242700	139200	258800	660600	1051000	201900	972200	309300	305000	310800
pos_3076	Benzocaine	metab_2242	HMDB0004992;PW_C002349	B(i)	C07527	331.164	2.6576	pos	2M+H	C9H11NO2	31.5	0	-2.68775	1994-09-07	0.0351626	121.5	787100	2722	14080	22130	9456	0	5618	270400	637700	12380	130900	39270	37010	36940
pos_3077	1-(2-Furanyl)-1-propanone	metab_2243	HMDB0040280	B(ii)	-	107.049	2.665	pos	M+H-H2O	C7H8O2	0	34.3	1.63609	3194-15-8	0.00477762	104500	883200	63410	196400	182000	174700	156300	195300	705300	1012000	228800	364800	237700	237700	239700
pos_3078	Dopamine	metab_2244	HMDB0000073;PW_C000052;MJDBSJD0000070	B(i)	C03758	118.065	2.665	pos	M+H-2H2O	C8H11NO2	32.3	0	0.71075	62-31-7;51-61-6	0.00842277	122600	1041000	80210	232100	212000	217300	196200	230300	839700	1078000	257400	409800	285800	285700	290000
pos_3088	Withaperuvin E	metab_2254	HMDB0030127	B(ii)	-	539.208	2.6954	pos	M+K	C28H36O8	0	54.8	6.76446	-	0.118132	0	54680	0	109100	22820	99730	33770	9378	559600	19970	86930	0	38360	46140	37380
pos_3090	Piracetam	metab_2257	HMDB0256585	B(ii)	-	184.108	2.703	pos	M+ACN+H	C6H10N2O2	0	48.5	-1.10168	-	0.00654848	807900	316100	309800	367800	851100	512800	812200	441900	160500	146000	363400	486300	407300	402700	402600
pos_3091	N,n,n',n'-tetrakis(2-hydroxyethyl)adipamide	metab_2258	-	B(i)	-	321.201	2.703	pos	M+H	C14H28N2O6	92	0	-1.82846	-	0.00498265	0	7.67	0	0	1712000	0	0	1477	1944000	8359	0	3559	224600	224600	222600
pos_3092	BENZOYLARGININE NITROANILIDE	metab_2259	HMDB0249046	B(ii)	-	399.175	2.703	pos	M+H	C19H22N6O4	0	43.5	-5.7422	-	0.0643152	32910	1936	63630	35190	25990	27710	52180	84470	11840	4048	6024	265800	43020	38630	38490
pos_3099	Quinolinic Acid	metab_2263	HMDB0000232;PW_C000156;MJDBOTE0000391	B(i)	C03722	168.029	2.7108	pos	M+H	C7H5NO4	48.8	0	-1.23056	89-00-9	0.0147017	52420	23370	35990	67190	61220	32050	43860	47720	1788000	14030	43160	46250	100800	100800	103400
pos_310	CerP(d18:0/2:0)	metab_2265	-	B(i)	-	424.281	6.7667	pos	M+H, M+Na, M+2Na-H	C20H42NO6P	43.3	0	-2.15306	-	0.0367785	228700	60140	135900	1171000	673500	373300	536500	258900	281100	52140	257200	159100	255500	272500	272400
pos_3101	Alpha-Mangostin	metab_2267	HMDB0035796;MJDBOTE0000937	B(ii)	C10080	411.183	2.7108	pos	M+H	C24H26O6	0	47.1	7.47757	6147-11-01	0.0679353	65260	0	102600	46240	19590	63450	92150	7693	43060	125800	1386000	12240	35260	31480	31350
pos_3107	Beta-Alanyl-L-histidine	metab_2271	HMDB0256117;HMDB0000033	B(ii)	C00386	290.123	2.7185	pos	M+ACN+Na	C9H14N4O3	0	54.9	2.72486	305-84-0	0.0181134	62240	82640	142700	68680	40530	61850	45710	724900	287300	3831	113100	39260	111000	111000	107500
pos_3112	Gamma-L-Glutamyl-L-pipecolic acid	metab_2277	HMDB0038614	B(ii)	-	300.155	2.7339	pos	M+ACN+H	C11H18N2O5	0	69.7	-3.12259	-	0.00574787	319200	9071	478000	244400	300300	321100	357000	70420	149700	16750	149600	120900	229900	227600	229900
pos_312	LysoPC(18:1(11Z)/0:0)	metab_2285	HMDB0010385	B(ii)	C04230	522.355	6.7511	pos	M+H-H2O, M+Na, M+H	C26H52NO7P	0	91.1	-1.79434	-	0.0217987	2892000	261300000	2522000	16140000	13430000	38070000	29870000	92700000	179200000	197900000	94620000	50820000	38760000	38760000	40240000
pos_3120	Cysteinyl-Arginine	metab_2286	HMDB0028769	B(ii)	-	341.134	2.7572	pos	M+ACN+Na	C9H19N5O3S	0	39	-8.9162	-	0.031118	206100	7990	534400	281600	164300	356600	247500	104200	26900	0	191700	117800	200900	190300	201000
pos_3122	Ribalinium	metab_2288	HMDB0033346	B(ii)	C10735	332.17	2.765	pos	M+ACN+H	C16H20NO4+	0	47	-9.03801	6883-22-3	0.019555	66870	452200	69510	335000	68080	46470	36180	27630	137500	1002000	681800	25900	189400	183100	183100
pos_3132	5-Aminopentanal	metab_2299	HMDB0012815	B(ii)	C12455	143.118	2.7805	pos	M+ACN+H	C5H11NO	0	36.4	-0.676573	-	0.00766289	5112	49480	0	8520	10050	12410	6182	18560	75330	156300	42810	11700	20890	21090	21210
pos_3141	Procaine	metab_2308	PW_C009196;HMDB0014859	B(ii)	C07375	237.16	2.7961	pos	M+H	C13H20N2O2	0	31.8	-1.27984	59-46-1	0.00494547	272600	824100	295400	378300	1215000	481500	356600	366700	2042000	621600	477900	535000	480800	484900	484900
pos_3143	Methionyl-Aspartate	metab_2310	HMDB0028969	B(ii)	-	306.111	2.7961	pos	M+ACN+H	C9H16N2O5S	0	34.8	-2.55018	-	0.0272154	14240	343500	23430	6289	6462	12230	2503	11850	42100	190500	7459	31180	17640	17630	18480
pos_3153	Carbidopa	metab_2321	HMDB0014336;HMDB0246122	B(ii)	-	191.081	2.8271	pos	M+H-2H2O	C10H14N2O4	0	38.1	-1.02583	28860-95-9	0.019446	125800	29380	109000	44730	224300	103200	79450	78990	45440	20640	41360	182000	82610	79860	82600
pos_3154	Epiheterodendrin	metab_2322	HMDB0303672	B(ii)	-	226.107	2.8271	pos	M+H-2H2O	C11H19NO6	0	43.1	-1.13268	-	0.00521071	28220000	4705000	23470000	41660000	37860000	44330000	62100000	4395000	4023000	2603000	11480000	7774000	23320000	23450000	23210000
pos_3157	L-DOPA n-Butyl Ester	metab_2325	HMDB0253881	B(ii)	-	295.165	2.8271	pos	M+ACN+H	C13H19NO4	0	42.7	-1.84896	-	0.00256077	795100	79560	1012000	879000	1054000	959900	1129000	340000	485700	30610	301800	570600	611100	608400	608400
pos_3160	Tert-Butyl (2-(2-hydroxyethoxy)ethyl)carbamate	metab_2329	HMDB0244567	B(ii)	-	269.149	2.8347	pos	M+ACN+Na	C9H19NO4	0	58.7	9.55189	-	0.0032581	1842000	87110	1903000	1958000	1593000	1716000	1960000	783900	518900	84140	994400	781700	1133000	1133000	1127000
pos_3162	Clitocine	metab_2331	HMDB0033718	B(ii)	-	252.072	2.8425	pos	M+H-2H2O	C9H13N5O6	0	47.7	-1.57647	105798-74-1	0.0417692	2161	263400	2229	0	2082	334.1	0	5423	29120	187600	1625	7075	15460	15460	16610
pos_3170	(6E,8R,10Z)-8-hydroxy-3-oxohexadecadienoic acid	metab_2340	HMDB0062365	B(ii)	-	346.196	2.8502	pos	M+ACN+Na	C16H26O4	0	33.8	-9.50836	2190485-67-5	0.0288515	57010	2046	0	67200	158400	155500	49110	137400	355500	194000	210200	76330	105400	105300	110700
pos_3176	Pergillin	metab_2345	HMDB0039592	B(ii)	-	302.138	2.8658	pos	M+ACN+H	C15H16O4	0	40.3	-1.71007	74798-20-2	0.0353502	451300	27990	497000	465700	406900	451300	715900	562700	205300	12270	183600	306900	314700	295800	314800
pos_3184	Prostaglandin A2	metab_2354	HMDB0002752;HMDB0242292;PW_C001699;HMDB0302203;LMFA03010035	B(ii)	C05953	357.202	2.8892	pos	M+Na	C20H30O4	0	52.8	-4.14414	13345-50-1	0.0140757	214700	250700	259600	317200	398200	294300	353700	340500	408300	323100	181000	131000	230600	230600	236200
pos_3189	3b-Hydroxy-6b-methoxy-7(11)-eremophilen-12,8a-olide	metab_2359	HMDB0040755	B(ii)	-	322.201	2.9048	pos	M+ACN+H	C16H24O4	0	36.6	-1.76289	162613-64-1	0.0037611	168800	0	178700	91920	57290	71440	106700	132500	1592	0	64270	148800	77240	77740	77230
pos_3193	4'-(Nitrosomethylamino)-1-(3-pyridyl)-1-butanone	metab_2364	HMDB0011603;HMDB0246622	B(ii)	C16453	415.207	2.9048	pos	2M+H	C10H13N3O2	0	34.9	-5.37098	64091-91-4	0.018273	281400	21800	381400	197900	164600	220500	408200	6235	16220	25920	54940	10270	159900	154900	159900
pos_320	PE(17:1(9Z)/0:0)	metab_2372	LMGP02050008	B(i)	-	466.292	6.7129	pos	M+H, M+2Na-H, M+Na	C22H44NO7P	85.2	0	-1.74105	-	0.00568199	241000	109600	197800	920500	632400	517700	884100	572300	578800	171300	773700	281500	355500	355200	358800
pos_3200	Isopenicillin N	metab_2373	HMDB0253667	B(ii)	C05557	342.109	2.9126	pos	M+H-H2O	C14H21N3O6S	0	66.2	-7.63898	-	0.00469445	7838	577200	18590	6181	14330	23060	17510	64680	35500	412600	50550	115300	44840	44480	44480
pos_3203	3-Hydroxy-Hexanoyl-DL-Homoserine Lactone	metab_2376	-	B(i)	-	216.123	2.9204	pos	M+H	C10H17NO4	59.4	0	-0.737779	-	0.00773349	556400	86060	804600	405400	497300	443400	718200	339300	167300	72230	227800	401700	365800	365800	360900
pos_3216	Alpha-Methyltryptamine	metab_2390	HMDB0245770	B(ii)	C20127	175.123	2.9599	pos	M+H	C11H14N2	0	60.2	-0.60686	299-26-3	0.0124509	0	0	0	506.7	0	0	710.6	81120	7503	0	644.7	21620	5541	5660	5538
pos_3218	PI(PGF1alpha/22:6(4Z,7Z,10Z,13Z,16Z,19Z))	metab_2392	HMDB0278410	B(ii)	-	503.267	2.9599	pos	M+H+Na	C51H83O16P	0	71.6	-4.64583	-	0.0280026	3611	1390000	0	7527	21570	12280	13310	121200	53810	618500	53200	29890	49200	46880	49260
pos_3220	2-Phenylaminoadenosine	metab_2395	HMDB0001069	B(ii)	-	400.171	2.9677	pos	M+ACN+H	C16H18N6O4	0	43.3	-5.72664	53296-10-9	0.030511	3580	35400	48420	1343	1319	2468	8461	41730	437600	4621	120.8	0	15130	14380	14330
pos_3222	N-Methylisoleucine	metab_2397	-	B(i)	-	146.117	2.9833	pos	M+H	C7H15NO2	32	0	-0.796557	-	0.00488948	94080	656500	62540	91820	144200	158500	132800	243300	975900	654400	208500	139900	197900	198900	199800
pos_3225	(3S,8R,9S,10R,13S,14S)-10,13-Dimethyl-17-pyrimidin-5-yl-2,3,4,7,8,9,11,12,14,15-decahydro-1H-cyclopenta[a]phenanthren-3-ol	metab_2400	HMDB0257430	B(ii)	-	389.202	2.9911	pos	M+K	C23H30N2O	0	61.6	9.89698	-	0.00743849	2155000	296100	3703000	1470000	2118000	2513000	4437000	282000	616600	1084000	1237000	632700	1648000	1648000	1669000
pos_3226	PI(22:3(10Z,13Z,16Z)/5-iso PGF2VI)	metab_2401	HMDB0277839	B(ii)	-	487.287	2.9911	pos	M+2H	C50H85O16P	0	57	1.91879	-	0.0960215	0	27550	0	0	0	0	0	0	0	1217000	0	0	42430	50270	50460
pos_3230	Serpentine	metab_2406	-	B(i)	C09241	367.186	2.9989	pos	M+NH4	C21H21N2O3+	33.5	0	-9.64643	18786-24-8	0.00256654	231600	6310	234900	232900	289300	257700	370500	55410	82350	16930	99300	79080	154500	155200	154500
pos_3232	Neopterin	metab_2408	HMDB0000877;HMDB0000727;PW_C000673;HMDB0000845	B(ii)	C05926	276.068	3.0067	pos	M+Na	C9H11N5O4	0	40	-7.2465	2277-42-1;10162-32-0;2009-64-5	0.00265344	2891000	1125000	2844000	1967000	7742000	7304000	2195000	8938000	3320000	10420000	5412000	7327000	4289000	4309000	4309000
pos_3233	Blumenol C glucoside	metab_2409	HMDB0040668	B(ii)	-	436.228	3.0067	pos	M+ACN+Na	C19H32O7	0	32.9	-6.82423	62512-23-6	0.0109705	15290	42550	21640	293800	56700	58300	99800	67470	74850	189400	135300	37330	72740	71900	71160
pos_3234	5-Hydroxy-6-methoxy-1h-indole-2-carboxylic acid	metab_2410	HMDB0246803	B(ii)	-	190.05	3.015	pos	M+H-H2O	C10H9NO4	0	54.4	-0.965948	-	0.00133367	519500	35000	380500	783500	518300	139900	241700	226900	102100	44290	184300	96280	270700	270700	271300
pos_3235	(R)-2,3-Dihydro-3,5-dihydroxy-2-oxo-3-indoleacetic acid	metab_2411	HMDB0038941	B(ii)	-	206.044	3.015	pos	M+H-H2O	C10H9NO5	0	40.2	-1.41819	-	0.0150815	807400	4589	252300	223800	349800	115100	607700	256900	30800	967.7	79590	299000	255500	262300	262200
pos_3236	Asn Leu	metab_2412	-	B(i)	-	246.145	3.015	pos	M+H	C10H19N3O4	54.1	0	-0.863864	-	0.00294008	30300	204700	24780	75210	51250	76920	131600	106500	127800	507500	65570	87410	82010	82420	81990
pos_3238	Zofenoprilat	metab_2414	HMDB0260038	B(ii)	C21576	308.076	3.015	pos	M+H-H2O	C15H19NO3S2	0	40.8	-3.97409	75176-37-3	0.0141876	110300	0	177500	45160	31930	34960	47290	13180	1913	0	31020	19090	38620	39580	38620
pos_3239	SENECIPHYLLINE	metab_2415	HMDB0258231	B(ii)	C10391	351.191	3.015	pos	M+NH4	C18H23NO5	0	68.2	-2.18296	480-81-9	0.00498666	154300	3722	189700	225200	146200	202200	354500	14070	31590	931.6	51470	39070	119100	120100	119100
pos_3242	Methyldopate	metab_2419	HMDB0254628;HMDB0251525;HMDB0011754	B(ii)	C07194	240.123	3.0228	pos	M+H	C12H17NO4	0	39.7	-1.16926	555-30-6	0.00534149	505800	57930	337200	860200	657800	403100	516100	175100	387900	77670	179600	441200	350500	353800	353800
pos_3249	2-(4-Methylphenoxy)-7-(4-chlorophenyl)heptanoic acid	metab_2426	HMDB0244635	B(ii)	-	734.302	3.0306	pos	2M+ACN+H	C20H23ClO3	0	34.4	0.774206	-	0.0317122	0	862800	0	0	4859	36010	6155	331000	457400	6198000	148500	146800	357800	378200	378200
pos_325	4-Vinylpyridine	metab_2427	HMDB0246594	B(i)	-	123.092	7.7972	pos	M+H, M+ACN+H, M+NH4	C7H7N	30.4	0	-0.0325196	-	0.00653562	787700	2491000	1209000	854500	783600	852200	908300	1290000	1170000	1797000	2006000	1311000	964700	955100	966900
pos_3251	Verdamicin	metab_2429	HMDB0259789	B(ii)	-	444.281	3.0384	pos	M+H-H2O	C20H39N5O7	0	46.8	-1.29672	-	0.00920694	0	263100	0	0	16610	38330	60440	90940	85870	473000	92290	543000	67530	68620	68620
pos_3254	Normetanephrine	metab_2432	PW_C000654;HMDB0000819	B(ii)	C05589	225.123	3.0462	pos	M+ACN+H	C9H13NO3	0	45.3	-0.764959	97-31-4	0.00613649	544000	5778	518600	356400	743000	448600	628100	308200	197200	9910	171900	656300	354000	357800	357800
pos_3255	Methyldopa	metab_2433	HMDB0251525;HMDB0011754;MJDBOTE0001405	B(ii)	C07194	253.118	3.0462	pos	M+ACN+H	C10H13NO4	0	47.1	-1.47847	555-30-6	0.0115723	246000	615000	362800	232800	263700	249300	241000	316400	965500	2148000	486200	304800	405100	413400	413400
pos_3256	[(3-Methylbutyl)amino]acetic acid	metab_2434	HMDB0245644	B(ii)	-	329.181	3.0462	pos	2M+K	C7H15NO2	0	41.8	-9.54038	-	0.00437925	307700	40740	286000	305800	426700	440800	436300	32500	190700	135800	202400	191100	239600	241400	241400
pos_3262	Zedoarol	metab_2441	HMDB0038202	B(ii)	C17490	264.159	3.0618	pos	M+NH4	C15H18O3	0	48.9	-1.63843	103994-22-5	0.021395	118100	11620	143500	136000	123900	136400	90750	87820	55810	0	127400	127100	82350	82370	79350
pos_3265	Blasticidin S	metab_2444	HMDB0030452	B(ii)	C02010	423.212	3.0618	pos	M+H	C17H26N8O5	0	67.5	3.80672	2079-00-7	0.00661296	258400	11010	216200	237600	176600	291000	503300	5060	15440	33270	38220	8044	137900	137300	139100
pos_3268	10-Hydroxymyristic acid methyl ester	metab_2447	HMDB0031061	B(ii)	-	297.18	3.0774	pos	M+K	C15H30O3	0	36.4	-9.32635	-	0.00133987	763600	33350	805400	947200	2202000	964700	996400	254400	603300	44510	331700	366900	642100	642100	640600
pos_3269	2-Isopropylphenyl methylcarbamate	metab_2448	HMDB0031797	B(ii)	C18418	211.144	3.0852	pos	M+NH4	C11H15NO2	0	39.1	-1.29628	2631-40-5	0.0132049	108500	167800	108300	99470	114700	106900	116600	128000	163700	151400	116500	148300	97290	97320	99550
pos_3270	3,4,5-Trihydroxypentanoylcarnitine	metab_2450	HMDB0241652	B(ii)	-	258.133	3.0852	pos	M+H-2H2O	C12H23NO7	0	40.8	-1.19424	-	0.00568119	227400	4187	419600	262400	167700	228700	220000	45150	80880	1548	118300	133000	144800	143400	144800
pos_3273	All-trans-18-Hydroxyretinoic acid	metab_2453	HMDB0012452;PW_C007979;LMPR01090054	B(ii)	C16679	380.217	3.0852	pos	M+ACN+Na	C20H28O3	0	43	-7.28454	63531-93-1	0.0451604	24820	0	43220	26980	20300	36280	19880	93330	47300	0	239100	268500	44520	48120	44570
pos_3277	Leu Val Thr	metab_2457	-	B(i)	-	332.217	3.0936	pos	M+H	C15H29N3O5	82.7	0	-3.07618	-	0.011378	13630	713300	2757	9295	56730	36740	17250	28410	81710	125600	99010	53600	51650	52670	51650
pos_3279	3,7-Dimethyl-5-octene-1,7-diol 1-glucoside	metab_2459	HMDB0034771	B(ii)	-	398.216	3.0936	pos	M+ACN+Na	C16H30O7	0	80.9	4.29813	-	0.00262248	620500	15030	948300	687300	517700	682400	927000	65680	164000	15380	276800	168600	411900	409900	411500
pos_3281	Gly Ala Ile	metab_2462	-	B(i)	-	260.16	3.1014	pos	M+H	C11H21N3O4	42.2	0	-1.72195	-	0.0960956	329.7	32580	0	0	0	1744	0	2532	165100	81430	49910	2002	12920	15360	15320
pos_3287	4-Hydroxy-(3',4'-dihydroxyphenyl)-valeric acid	metab_2468	HMDB0041679	B(ii)	-	268.117	3.117	pos	M+ACN+H	C11H14O5	0	38.5	-2.62087	-	0.00453141	471900	102600	524700	434000	377600	487000	583700	63340	287200	14850	443600	201100	311200	311200	313600
pos_329	LysoPE(22:5(4Z,7Z,10Z,13Z,16Z)/0:0)	metab_2471	HMDB0011524	B(ii)	-	528.308	6.674	pos	M+Na, M+2Na-H, M+H	C27H46NO7P	0	82.4	-1.6098	-	0.0284434	0	216800	0	0	28280	78280	69710	301100	3551000	2209000	244200	172200	312600	297300	312400
pos_3293	Bufotenin	metab_2475	HMDB0041842	B(ii)	C08299	205.133	3.1248	pos	M+H	C12H16N2O	0	48.3	-0.785594	487-93-4	0.98312	0	0	0	0	154.3	0	0.3724	0	192100	12960	0	9091	738.4	0	1403
pos_3294	L-Threo-3-Phenylserine	metab_2476	HMDB0002184	B(ii)	C03290	223.107	3.1248	pos	M+ACN+H	C9H11NO3	0	66.1	-1.2747	6254-48-4	0.00466115	262000	7406000	137400	451000	348600	489300	330500	478200	2371000	9757000	1011000	380700	1202000	1212000	1212000
pos_33	1,5-Isoquinolinediol	metab_2481	HMDB0244237	B(i)	-	162.055	4.5594	pos	M+H, 2M+H, M+ACN+Na, M+Na, M+H-H2O	C9H7NO2	32.6	0	-1.31826	-	0.0036586	9972000	1952000	2670000	1557000	6562000	4131000	17590000	69040000	4486000	535900	1452000	18110000	9786000	9830000	9759000
pos_330	LysoPE(18:2(9Z,12Z)/0:0)	metab_2482	HMDB0011507	B(ii)	-	478.292	6.6586	pos	M+H, M+2Na-H, M+Na	C23H44NO7P	0	48.3	-1.64079	85046-18-0	0.0118279	426100	20520000	46330	856600	943300	1788000	1846000	6091000	6937000	13310000	8087000	3208000	3353000	3423000	3423000
pos_3302	Aspartyl-L-proline	metab_2485	HMDB0002335	B(ii)	-	213.087	3.1404	pos	M+H-H2O	C9H14N2O5	0	31.3	-1.56398	42155-95-3	0.0149855	41640	8880	55310	11940	142400	16510	36480	27090	427500	0	28920	156100	55350	55350	56800
pos_3311	5-hydroxyindole thiazolidine carboxylate	metab_2495	HMDB0304217	B(ii)	-	279.079	3.1559	pos	M+H	C13H14N2O3S	0	61.6	-2.18829	-	0.022443	38200	3791000	33210	10090	14450	17540	17730	14020	10560	33930	2688	15050	19500	18690	18870
pos_3317	Proparacaine	metab_2499	PW_C009271;HMDB0014945	B(ii)	C07383	336.227	3.1637	pos	M+ACN+H	C16H26N2O3	0	41.2	-2.74177	499-67-2	0.0108919	16650	973400	0	89730	28160	35550	5040	33830	607700	164700	18990	27180	70380	69100	69050
pos_3318	Alpha-Monofluoromethyl histidine	metab_2500	HMDB0248214	B(ii)	-	416.184	3.1637	pos	2M+ACN+H	C7H10FN3O2	0	35.4	-2.66631	-	0.0217871	672200	0	248900	153100	337100	145300	253600	89250	28250	320.9	51480	191500	215600	207600	215700
pos_3326	4,5-seco-dopa	metab_2509	HMDB0304164	B(ii)	C17758	262.093	3.1871	pos	M+CH3OH+H	C9H11NO6	0	55.4	3.86569	-	0.0447337	341700	38530	97340	137400	187300	96080	100200	92420	86410	6151	27990	198000	90480	97880	97870
pos_3327	Deoxyloganic acid	metab_2510	HMDB0037028	B(ii)	C11647	393.176	3.1871	pos	M+CH3OH+H	C16H24O9	0	73.1	0.31896	92842-56-3	0.0293312	28290	36800	50230	9740	147000	21370	30030	31190	579600	32330	0	82760	39660	37670	39650
pos_3328	L-Tryptophan	metab_2511	HMDB0000929;PW_C000741;MJDBOTE0000426	B(i)	C00078	409.186	3.1871	pos	2M+H	C11H12N2O2	62.1	0	-2.34457	73-22-3	0.00258629	31610	3253000	52260	115600	85530	103700	65400	200600	761400	5311000	126400	370900	267400	266200	267400
pos_333	PE(16:1/0:0)	metab_2513	-	B(i)	-	452.277	6.6354	pos	M+H, M+Na, M+2Na-H	C21H42NO7P	71.6	0	-1.00685	-	0.0100902	77530	468900	1131	357700	576200	922400	802100	474200	2805000	257300	344800	666300	508200	510200	518000
pos_3340	Plazomicin	metab_2523	HMDB0256636	B(ii)	-	631.308	3.2025	pos	M+K	C25H48N6O10	0	36.4	2.50022	-	0.0234916	0	148100	0	329100	0	0	0	0	288700	967400	784500	0	133600	133600	139100
pos_3346	(S)-Pterosin P	metab_2529	HMDB0036607	B(ii)	-	252.159	3.218	pos	M+NH4	C14H18O3	0	37.2	-2.14774	56374-22-2	0.0253359	116500	32060	127500	80890	124200	105600	102900	62480	65630	3738	645400	120000	107600	107500	112300
pos_3350	Geneticin	metab_2534	HMDB0242565	B(ii)	C17703	461.259	3.218	pos	M+H-2H2O	C20H40N4O10	0	72.2	-2.61774	49863-47-0	0.867856	0	0	0	0	0	0	0	0	0	371900	0	27510	0	23360	21670
pos_3354	Epijasminoside A	metab_2536	HMDB0033111	B(ii)	-	702.365	3.2258	pos	2M+ACN+H	C16H26O7	0	47.9	-6.80428	189148-81-0	0.189807	0	13350	0	0	0	0	0	0	58300	588100	30900	0	14460	20160	15030
pos_3356	(2S,3R,4R,5S,6S)-2-(Hydroxymethyl)-6-phenylmethoxyoxane-3,4,5-triol	metab_2538	HMDB0243491	B(ii)	-	288.143	3.2336	pos	M+NH4	C13H18O6	0	45.9	-2.79035	-	0.0353643	97740	0	189800	73130	75760	68770	116500	3446	5846	0	47620	6933	57500	54120	54110
pos_3357	2-[4-[4-(4-Carbamimidoylphenyl)piperazin-1-yl]piperidin-1-yl]acetic acid	metab_2539	HMDB0252929	B(ii)	-	368.206	3.2336	pos	M+Na	C18H27N5O2	0	35.8	0.440436	-	0.00214423	379200	11690	652900	462400	450100	366600	419000	40180	116700	0	144200	63380	249800	248900	249800
pos_3372	Deoxypyridinoline	metab_2553	HMDB0000569	B(ii)	-	454.233	3.256	pos	M+ACN+H	C18H28N4O7	0	66.9	7.14153	83462-55-9	0.0189583	1358000	3875	435200	1006000	977300	847400	864200	670000	91760	3529	172900	791300	666700	645200	645300
pos_3377	4-Hydroxy-3-methoxy-2,10-bisaboladien-9-one	metab_2557	HMDB0033917	B(ii)	-	289.175	3.2787	pos	M+Na	C16H26O3	0	37	-9.01405	-	0.0487596	15000	475400	0	164600	10820	0	3275	6.871	225300	372900	47660	11330	35590	35600	38690
pos_3380	Antramycin	metab_2561	HMDB0248464	B(ii)	-	379.135	3.2787	pos	M+ACN+Na	C16H17N3O4	0	78.4	-7.65187	-	0.0406762	673.5	6271	1240	39010	0	8425	2201	4656	256700	135900	0	0	23030	21460	21490
pos_3383	Cytosine	metab_2564	HMDB0000630;MJDBOTE0000458	B(i)	C00380	112.051	3.2865	pos	M+H	C4H5N3O	86.4	0	1.4381	71-30-7	0.0214149	0	36290	407	3234	0	2155	966.6	138400	38000	1922	2160	4957	11780	12230	12220
pos_3391	Omarigliptin	metab_2573	HMDB0255964	B(ii)	-	431.157	3.2943	pos	M+CH3OH+H	C17H20F2N4O3S	0	58.9	2.53441	-	0.001343	419600	47320	116700	4898	160000	209900	112800	10420	5016	5361	8475	0	118000	118000	117700
pos_3395	Velaresol	metab_2576	HMDB0259776	B(ii)	-	256.117	3.3018	pos	M+NH4	C12H14O5	0	78.2	-2.50525	-	0.00605062	343900	0	502600	266100	285400	262400	383700	121000	119300	26760	148400	216700	226000	223600	226000
pos_3399	4-Hydroxy-3-methyl-2-(2-propynyl)-2-cyclopentene-1-one	metab_2580	HMDB0246651	B(ii)	-	168.102	3.3094	pos	M+NH4	C9H10O2	0	37.6	-1.20833	-	0.0250932	209200	29090	98170	39670	95370	112900	98590	26360	52820	30780	31340	35410	81700	81710	78210
pos_341	(Z)-2-((3R,4S,8S,9S,10S,11R,13R,14S,16S)-16-Acetoxy-3,11-dihydroxy-4,8,10,14-tetramethyldodecahydro-1H-cyclopenta[a]phenanthren-17(2H,10H,14H)-ylidene)-6-methylhept-5-enoic acid	metab_2593	HMDB0260210	B(ii)	-	499.339	6.4267	pos	M+H-H2O, M+CH3OH+H, M+H	C31H48O6	0	48.3	-6.07918	-	0.0084191	2301000	206000	2061000	1442000	1245000	1796000	1524000	2923000	191300	411500	1924000	497800	1331000	1341000	1353000
pos_3410	Medicoside J	metab_2594	HMDB0039293	B(ii)	-	549.264	3.3171	pos	M+H+Na	C52H82O23	0	54.9	6.27532	120039-30-7	0.0130193	0	18110	0	0	0	0	0	0	37740	993200	0	0	33450	33450	34210
pos_3418	L-beta-aspartyl-L-leucine	metab_2602	HMDB0011166	B(ii)	-	211.107	3.3403	pos	M+H-2H2O	C10H18N2O5	0	51.6	-1.0364	-	0.00730711	87450	116800	52440	801500	437300	113000	155800	161700	6536000	223900	453300	105300	696900	688100	696900
pos_342	9(S)-HpODE	metab_2604	HMDB0006940	B(i)	C14827	335.219	6.4267	pos	M+H-H2O, M+Na, M+H	C18H32O4	70.5	0	-2.34474	29774-12-7	0.00783476	4155000	856200	3947000	4651000	2746000	3511000	2197000	2131000	2251000	857700	3134000	792400	2819000	2819000	2857000
pos_3428	2-Phenyl-1,3-propanediol monocarbamate	metab_2613	HMDB0060351;PW_C040528	B(ii)	C16586	228.123	3.3638	pos	M+CH3OH+H	C10H13NO3	0	34	-1.14675	25451-53-0	0.00953513	254900	2364	269800	132200	178500	176700	314800	25470	32730	18960	77200	73930	127300	125200	125200
pos_3430	Subaphylline	metab_2616	HMDB0033463	B(ii)	C10497	265.154	3.3638	pos	M+H	C14H20N2O3	0	38.8	-2.07445	501-13-3	0.0076468	131200	187700	99720	951100	122100	189000	110300	183400	1229000	865300	346100	134900	303400	299500	299500
pos_3432	1-Acetylproline	metab_2618	HMDB0242126	B(ii)	-	356.18	3.3716	pos	2M+ACN+H	C7H11NO3	0	38.2	-4.37645	-	0.00229181	257600	0	282000	114100	102100	119400	77810	111200	41460	0	76120	113500	105000	105000	105400
pos_3433	D-altro-D-manno-Heptose	metab_2619	HMDB0029952	B(ii)	C06397	233.062	3.3794	pos	M+Na	C7H14O7	0	41.9	-4.79091	1961-73-5	0.155341	0	0	0	0	0	0	0	96270	0	0	0	0	954.6	1247	970.2
pos_344	Cholic Acid	metab_2626	LMST04010001;HMDB0000619;PW_C000480;MJDBDZS0000046	B(i)	C00695	426.321	6.4189	pos	M+NH4, M+Na, M+H-2H2O	C24H40O5	66.2	0	-1.79888	81-25-4	0.00472985	365300	4034000	209300	653100	410500	487100	240800	640700	873800	6555000	613400	166600	866300	859200	859200
pos_3440	(1R,6R)-6-hydroxy-2-succinylcyclohexa-2,4-diene-1-carboxylate	metab_2627	HMDB0303951	B(ii)	C05817	258.097	3.395	pos	M+NH4	C11H12O6	0	61.1	-1.54888	-	0.00766447	249300	0	547800	168100	140700	213200	290500	82010	32200	33.48	95020	86510	147400	147400	145400
pos_3441	5-Deoxykievitone	metab_2628	HMDB0034214	B(ii)	C10418	385.105	3.395	pos	M+2Na-H	C20H20O5	0	53.1	9.37992	74161-24-3	0.00567298	199400	4805	132100	117600	129200	189400	66890	90680	57750	60040	98700	57110	109700	110700	109600
pos_3447	(E)-3-oxo-beta-ionone	metab_2633	HMDB0303900	B(ii)	-	248.164	3.4028	pos	M+ACN+H	C13H18O2	0	37.9	-1.83318	-	0.0018347	124500	0	173700	167300	184100	146300	48560	32160	95730	2976	49290	101500	83950	84210	84210
pos_3449	Aldosterone	metab_2635	PW_C000026;HMDB0000037;LMST02030026	B(ii)	C01780	405.165	3.4028	pos	M+2Na-H	C21H28O5	0	50.6	-0.134296	52-39-1	0.00657944	215900	0	330600	469500	186500	265400	719500	19720	5968	0	19190	18480	155000	153000	154400
pos_3451	L-phenylalanyl-L-proline	metab_2638	HMDB0011177	B(i)	-	263.139	3.4105	pos	M+H	C14H18N2O3	63.1	0	-2.02034	7669-65-0	0.00608056	159200	346100	56030	111800	179400	239400	109500	253400	1300000	1368000	416600	186000	294200	291100	291200
pos_3454	Imidazoleacetic acid	metab_2641	HMDB0029736;PW_C001357;HMDB0002024	B(i)	C02835	127.05	3.4261	pos	M+H	C5H6N2O2	45.3	0	-0.0143959	645-65-8;22884-10-2	0.00730501	147400	11590	72060	9202	107600	80290	111100	6060	10300	5861	22270	12540	55460	54760	55460
pos_3458	4-Amino-1-[(1S,2S,4S)-4,5-bis(hydroxymethyl)-2-bicyclo[3.1.0]hexanyl]pyrimidin-2-one	metab_2645	HMDB0250724	B(ii)	-	293.16	3.4338	pos	M+ACN+H	C12H17N3O3	0	41	-3.51598	-	0.013669	13600	191300	66640	96900	7596	3359	3236	26.06	89340	92320	456100	1507	52410	52420	53660
pos_3468	N-Benzyloxycarbonylglycine	metab_2656	-	B(i)	C03710	210.076	3.4571	pos	M+H	C10H11NO4	57.2	0	-1.6554	1138-80-3	0.095969	11650	1539	22120	10950	8772	22750	6482	329700	57060	0	7549	89440	34770	34790	29300
pos_3469	Tanacetol B	metab_2657	HMDB0035075	B(ii)	-	335.159	3.4571	pos	M+K	C17H28O4	0	32.4	-8.12217	86787-28-2	0.014585	1047000	29690	707100	1156000	841800	1172000	1481000	377800	143500	14270	286400	246000	629700	629800	614000
pos_3472	7-AAD, 7-Aminoactinomycin D	metab_2661	HMDB0247226	B(ii)	-	635.828	3.4571	pos	M+2H	C62H87N13O16	0	69.3	2.4172	-	0.0323322	0	1409000	0	0	0	0	0	10460	120900	265600	0	0	11870	11860	12540
pos_3477	3-Methyloxindole	metab_2666	HMDB0304943	B(i)	C02366	148.076	3.4726	pos	M+H	C9H9NO	71	0	-1.20668	1504-06-9	0.0125919	18110	16180	46400	22500	26150	26380	34010	35090	17590	17240	27380	174500	27240	27840	27240
pos_3484	Trilostane	metab_2674	HMDB0015240;MJDBOTE0000867	B(ii)	C12580	352.185	3.4804	pos	M+Na	C20H27NO3	0	51.5	-9.5819	13647-35-3	0.017937	23930	79110	51880	89210	95410	88960	44110	75510	240300	693000	147600	36390	91580	90100	88360
pos_3485	6-Keto-prostaglandin F1a	metab_2675	PW_C001726;HMDB0002886	B(ii)	C05961	409.196	3.4804	pos	M+K	C20H34O6	0	39.5	-7.06371	58962-34-8	0.0471367	121000	0	141500	84650	79370	140100	217600	13790	6800	45450	10460	3952	67890	67980	62540
pos_3487	Kresoxim-Methyl	metab_2677	HMDB0253821	B(ii)	C11017	331.164	3.4882	pos	M+NH4	C18H19NO4	0	58.1	-2.20809	143390-89-0	0.0271724	33530	309400	35830	188500	27590	100900	15780	38450	204400	416500	197000	22590	109400	114400	109000
pos_3491	9(S)-HOTrE	metab_2682	HMDB0247705	B(ii)	C16326	333.18	3.496	pos	M+K	C18H30O3	0	50.2	-8.22257	-	0.0070891	395800	5079	554100	409100	413300	438500	653000	45380	32510	0	135000	66940	256900	256900	253800
pos_3492	Neamine	metab_2683	HMDB0255495	B(ii)	C01441	386.202	3.496	pos	M+ACN+Na	C12H26N4O6	0	38.5	2.03194	3947-65-7	0.356258	2330	0	3494	1337	157100	0	0	0	237900	0	0	0	3143	3133	1532
pos_3494	Phenylalanylvaline	metab_2684	HMDB0029008	B(ii)	-	265.154	3.5038	pos	M+H	C14H20N2O3	0	44.3	-2.40714	3918-90-9	0.00426927	98550	156300	69650	790500	75010	103800	52350	61610	2324000	339300	2384000	84410	414500	417900	415500
pos_3496	(2R,4R)-4-Aminopyrrolidine-2,4-dicarboxylic acid	metab_2686	HMDB0242605	B(ii)	-	157.061	3.5121	pos	M+H-H2O	C6H10N2O4	0	34	-0.61622	-	0.0166191	43110	4937	21340	37970	34920	48480	36460	20560	16000	2043	22060	37730	28500	27680	28490
pos_3499	4-Hydroxy-5-phenyltetrahydro-1,3-oxazin-2-one	metab_2689	HMDB0060389;PW_C040532	B(ii)	C16595	176.07	3.5198	pos	M+H-H2O	C10H11NO3	0	60.4	-0.810829	-	0.0135093	14250	5582	14240	10260	26040	4640	18840	16020	16530	6195	12940	92840	16650	17050	17040
pos_3500	Epsilon-Maleimido-lysine	metab_2692	HMDB0251891	B(ii)	-	283.139	3.5198	pos	M+ACN+H	C10H15N3O4	0	31.4	-2.36303	-	0.330379	0	0	0	2417	0	0	0	456500	0	0	55530	95600	12080	10460	6010
pos_3502	Beta-Cortol	metab_2694	HMDB0005821;LMST02030229	B(ii)	C01235	391.243	3.5198	pos	M+Na	C21H36O5	0	70.1	-6.59576	667-65-2	0.0222715	0	0	0	94580	0	2514	0	1274000	10480	11470	11030	151400	75760	75760	78720
pos_3503	Dihydrostreptomycin	metab_2695	HMDB0251330	B(ii)	C01023	625.313	3.5276	pos	M+ACN+H	C21H41N7O12	0	55.7	-4.20127	128-46-1	0.00648681	1177000	84380	1710000	184200	355200	405600	413300	936700	295400	37120	830000	4637000	843800	852700	842700
pos_3505	Dihydroxycitracridone I	metab_2697	HMDB0031401	B(ii)	-	405.165	3.5353	pos	M+NH4	C20H21NO7	0	64.6	-2.15357	161043-20-5	0.0360348	128300	0	300200	343800	113100	162500	75870	91640	13470	3033	69030	29310	91500	97270	91390
pos_3508	Leu Phe	metab_2700	-	B(i)	-	279.17	3.5431	pos	M+H	C15H22N2O3	33.7	0	-2.43077	-	0.0145358	12510	1.167	0	52770	7353	2749	6619	4563	621800	1913	8.374	3254	22480	23050	23070
pos_3513	3-(4-methoxyphenyl)-N-(thiophen-2-ylmethyl)imidazo[1,2-a]pyridine-2-carboxamide	metab_2706	-	B(i)	-	364.112	3.5587	pos	M+H	C20H17N3O2S	74.3	0	2.74358	-	0.0333836	172900	0	167900	29640	66310	126700	43600	500700	58060	0	26040	96640	69740	65770	69710
pos_3514	5,7-Megastigmadien-9-ol glucoside	metab_2707	HMDB0041044	B(ii)	-	389.254	3.5587	pos	M+CH3OH+H	C19H32O6	0	39.1	1.53264	146610-77-7	0.00994142	0	5282	0	21480	2132	6535	0	12850	1354000	157300	29610	3004	66620	65490	65490
pos_3520	Octanedioylcarnitine	metab_2714	HMDB0241733	B(ii)	-	318.19	3.5741	pos	M+H	C15H27NO6	0	47.3	-2.02939	-	0.0189562	257000	2856000	532700	588900	178700	173800	133400	55500	77500	517500	1402000	89810	381700	369400	369400
pos_3524	N-Acetyltyramine	metab_2718	-	B(i)	-	180.102	3.5897	pos	M+H	C10H13NO2	41.7	0	-0.544936	-	0.00157764	2012000	153700	1489000	1245000	1588000	1981000	3222000	323600	237800	117700	392300	305600	1056000	1058000	1056000
pos_3525	Nandrolone	metab_2719	LMST02010044;HMDB0002725	B(ii)	C07254	297.18	3.5897	pos	M+Na	C18H26O2	0	33.5	-8.2272	434-22-0	0.000447999	887900	18750	808100	788600	873300	995900	1387000	185600	165100	20560	205400	214700	547900	547500	547900
pos_3527	Flutriafol	metab_2721	HMDB0252419	B(i)	C18734	319.139	3.5897	pos	M+NH4	C16H13F2N3O	51.3	0	8.53578	76674-21-0	0.0143675	5071	181600	12180	3848	10950	23180	3940	12540	141200	742500	54610	33940	73360	71540	73330
pos_353	7-cyclopropyl-N-(2,4-dimethylphenyl)pyrazolo[1,5-a]pyrimidine-5-carboxamide	metab_2724	-	B(i)	-	370.166	6.1025	pos	M+H, M+ACN+Na, M+ACN+H	C18H18N4O	60	0	5.33477	-	0.0147151	166100	696100	189300	275700	128200	140100	323100	222700	1677000	804200	289700	224000	298100	305800	298100
pos_3534	Moupinamide	metab_2729	HMDB0029365	B(ii)	C02717	314.141	3.6053	pos	M+H	C18H19NO4	0	39	8.4799	66648-43-9	0.035638	3700	0	1041	0	1670	1104	108.4	6145	20060	2577	505500	664.1	31750	31750	29830
pos_3535	Ne,Ne dimethyllysine	metab_2730	HMDB0013287	B(ii)	C05545	387.238	3.6053	pos	2M+K	C8H18N2O2	0	47.5	3.62751	-	0.86649	0	57.9	0	6418	0	0	0	0	295200	15250	0	0	0	1877	1807
pos_3538	Homopisatin	metab_2733	HMDB0034116;LMPK12070130	B(ii)	C10539	342.133	3.6131	pos	M+ACN+H	C17H16O5	0	61.2	-2.1937	3187-52-8	0.0103741	1333000	29160	19690	3544	8150	129700	142700	12150	5506	7468	1432000	22180	288400	294200	289600
pos_3541	Amdoxovir	metab_2736	HMDB0248284	B(ii)	-	270.133	3.6209	pos	M+NH4	C9H12N6O3	0	38.2	8.62756	-	0.0184834	98810	0	308100	76010	57370	98920	120900	17370	25080	2353	59600	32690	60260	61160	62510
pos_3544	Astromicin	metab_2739	HMDB0248678	B(ii)	C17708	388.253	3.6209	pos	M+H-H2O	C17H35N5O6	0	44.8	-4.91352	55779-06-1	0.00500067	106000	404200	135900	196100	174100	174900	315300	172300	1105000	520100	235100	161400	222400	222400	224300
pos_3549	Pyridoxine	metab_2744	HMDB0301760;HMDB0000239;PW_C000161;MJDBOTE0000424	B(i)	C00314	170.081	3.6365	pos	M+H	C8H11NO3	73.4	0	-0.96236	65-23-6;58-56-0	0.00827968	523100	65590	658000	300000	374500	374900	504200	90800	121100	72430	183700	170500	272000	275900	272000
pos_3550	Myristoleic acid	metab_2746	HMDB0002000;LMFA01030051	B(ii)	C08322	271.164	3.6365	pos	M+2Na-H	C14H26O2	0	45	0.315621	544-64-9	0.00356951	132600	3820	80850	1087000	63570	262400	23470	25700	69320	143300	1986000	197400	305500	307300	305500
pos_3553	(gamma-Glutamyl-gamma-glutamyl)-S-methylcysteine	metab_2749	HMDB0039424	B(ii)	-	411.154	3.6443	pos	M+NH4	C14H23N3O8S	0	32.3	-0.73922	102148-93-6	0.0131097	464600	1307	8775	23740	169700	193900	53950	34970	5051	0	122700	0	121500	124300	124300
pos_3555	Prednisolone	metab_2751	LMST02030179;HMDB0014998;PW_C009315;MJDBOTE0001416	B(ii)	C07369	405.165	3.6521	pos	M+2Na-H	C21H28O5	0	30.4	-0.62917	50-24-8	0.0183661	143100	3617	358300	350700	118000	163700	88230	45490	16750	2213	65130	17500	109800	113300	109700
pos_356	1-[(4R,4Ar,7S,7aR,12bS)-7,9-dihydroxy-3-methyl-1,2,4,4a,7a,13-hexahydro-4,12-methanobenzofuro[3,2-e]isoquinoline-7-yl]ethanone	metab_2756	HMDB0257671	B(ii)	-	369.18	6.0247	pos	M+NH4, M+ACN+H, M+ACN+Na	C19H21NO4	0	33.7	-1.8006	-	0.0094082	906200	21170000	176800	5877000	1370000	649100	1641000	1369000	2728000	8015000	2284000	1404000	2369000	2369000	2330000
pos_3562	Trans-cinnamoyl-beta-D-glucoside	metab_2759	HMDB0304505	B(ii)	C04164	352.138	3.6599	pos	M+ACN+H	C15H18O7	0	35	-2.13625	-	0.00767052	138400	0	159700	68170	70100	106600	287300	7200	1463	253.7	18990	13870	77430	77430	78470
pos_3563	Morphiceptin	metab_2760	HMDB0005777	B(ii)	-	486.255	3.6599	pos	M+H-2H2O	C28H35N5O5	0	35.2	9.82618	74135-04-9	0.046291	0	38780	0	3178	10170	15180	11180	0	86600	435200	18360	36080	37400	40460	37360
pos_3565	Biotinyl-p-aminobenzoate	metab_2762	HMDB0249231	B(ii)	-	346.125	3.6756	pos	M+H-H2O	C17H21N3O4S	0	56.1	9.38876	-	0.0151881	216100	93440	387100	310800	187800	290500	630400	98830	21630	16510	77530	56850	219500	213800	219500
pos_3566	5-Androstenediol	metab_2763	HMDB0244754;HMDB0003818	B(ii)	C04295	354.238	3.6756	pos	M+ACN+Na	C19H30O2	0	45.8	-8.20318	521-17-5	0.00196148	452900	1374000	489900	543800	462400	472300	543200	564500	658300	770000	719700	598000	504500	504500	502800
pos_357	DG(2:0/0:0/LTE4)	metab_2767	HMDB0296925	B(ii)	-	538.284	6.0169	pos	M+H-H2O, M+Na, M+H	C28H45NO8S	0	63.8	1.55638	-	0.0720977	184400	56610	214200	169400	118300	112000	131400	183300	53120	140700	2583000	147300	159000	140700	140600
pos_3575	Lupinine	metab_2773	HMDB0304704	B(i)	C10773	187.18	3.7144	pos	M+NH4	C10H19NO	77.4	0	-0.923163	486-70-4	0.0470763	0	0	0	10970	10310	0	9257	9805	283600	9107	21720	23630	16280	17690	17680
pos_3577	3-Pyridinebutanoic acid	metab_2775	HMDB0001007	B(ii)	-	198.112	3.7222	pos	M+CH3OH+H	C9H11NO2	0	41.9	-0.938273	477251-67-5	0.00585564	139400	45840	202100	111700	108600	166700	378100	37170	43090	26030	69630	59840	112700	112700	113900
pos_3579	Hypoglycin B	metab_2777	HMDB0029428	B(ii)	C08280	334.139	3.7222	pos	M+ACN+Na	C12H18N2O5	0	80.7	5.36794	502-37-4	0.0143588	4827	16460	16510	4308	9723	30230	7841	14990	182400	186100	60660	18270	42020	41010	40970
pos_3582	N2-(2-Carboxymethyl-2-hydroxysuccinoyl)arginine	metab_2781	HMDB0032766	B(ii)	-	366.162	3.73	pos	M+NH4	C12H20N4O8	0	37.7	0.454535	87605-91-2	0.0239423	58250	362400	131500	107800	118100	109800	143100	136400	190600	477700	942000	242400	125200	124500	130000
pos_359	Sorbitan laurate	metab_2789	HMDB0029885;LMFA07011017	B(ii)	-	369.225	6.0091	pos	M+H-2H2O, M+Na, M+H-H2O	C18H34O6	0	41.5	1.0321	1338-39-2	0.00526423	1493000	191500	1232000	720100	1321000	728600	2232000	5834000	531700	223200	1818000	2858000	1377000	1365000	1365000
pos_3591	Thyrotropin-releasing factor	metab_2791	HMDB0060088;HMDB0060080;HMDB0259062	B(ii)	C03958	363.176	3.7534	pos	M+H	C16H22N6O4	0	35.7	-2.91197	-	0.0120419	221500	20700	642100	178700	144100	187900	313500	221400	158600	87250	144300	121400	151000	151000	147900
pos_3593	1-[Ethyl-(6-hydrazinylpyridazin-3-yl)amino]propan-2-ol	metab_2793	HMDB0243808	B(ii)	-	250.107	3.7694	pos	M+K	C9H17N5O	0	32.3	1.33292	-	0.00163099	23110	20500	34150	37430	19530	17470	32710	374200	50540	11520	19520	26610	42920	42920	43040
pos_3597	(-)-Jasmonic acid	metab_2797	LMFA02020001;HMDB0032797	B(i)	C08491	211.133	3.785	pos	M+H	C12H18O3	33.8	0	-1.24654	6894-38-8;59366-47-1	0.00112718	92440	55640	91760	115000	192100	56060	158300	306600	69730	39740	100900	748700	127600	127300	127600
pos_3598	Lysylasparagine	metab_2798	HMDB0028946	B(ii)	-	299.11	3.785	pos	M+K	C10H20N4O4	0	45.8	-6.14423	19908-06-6	0.029865	98960	1464	101200	26530	56860	71580	44350	50990	8708	13740	46920	20790	66170	64610	68550
pos_3601	Asn Val Leu	metab_2803	-	B(i)	-	345.212	3.7928	pos	M+H	C15H28N4O5	55.6	0	-2.17706	-	0.0136602	14610	7183	13080	5472	37670	31480	18080	34810	191200	465700	72520	12250	65410	65410	66970
pos_3602	(-)-erythro-Anethole glycol 2-glucoside	metab_2804	HMDB0033067	B(ii)	-	377.179	3.7928	pos	M+CH3OH+H	C16H24O8	0	50.2	-4.08264	217973-39-2	0.0286605	115500	23750	96770	195300	75320	65770	91800	2541	53350	65350	28470	27790	64290	61140	64280
pos_3608	Lys Lys Asn	metab_2810	-	B(i)	-	389.254	3.8084	pos	M+H	C16H32N6O5	31	0	8.22754	-	0.0128936	4489	2937	11040	8275	0	9773	5569	28240	1647000	197400	29770	17710	68950	69240	70630
pos_3614	(S)-Abscisic acid	metab_2817	HMDB0035140	B(ii)	C06082	303.099	3.8319	pos	M+K	C15H20O4	0	35.1	-3.12973	21293-29-8	0.0219998	184300	406100	228700	130000	91190	100100	83370	50710	18160	82240	164700	96800	97200	101000	101000
pos_3620	Hydroxyvalerylcarnitine	metab_2824	HMDB0013132	B(ii)	-	262.164	3.8481	pos	M+H	C12H23NO5	0	46.2	-1.62115	-	0.00899325	381800	21390	717800	208000	323400	188500	325300	589700	120900	53350	426300	949700	301000	304800	306300
pos_3621	(3S,5R,6S,7E,9x)-7-Megastigmene-3,6,9-triol 9-glucoside	metab_2825	LMFA13010057;HMDB0041176	B(ii)	-	423.259	3.8481	pos	M+CH3OH+H	C19H34O8	0	42.9	1.25878	-	0.0165632	10980	409000	12790	5736	12000	6223	0	33720	229000	870800	12410	25200	70210	72240	70210
pos_3627	Ser Val Leu	metab_2831	-	B(i)	-	318.201	3.8637	pos	M+H	C14H27N3O5	72	0	-2.83192	-	0.0164182	11000	10560	10130	9371	30280	31690	21510	44500	266000	302800	96990	18750	43340	43380	44600
pos_3629	Heptaminol	metab_2833	HMDB0253104	B(ii)	-	187.18	3.8715	pos	M+ACN+H	C8H19NO	0	39.6	-1.22973	-	0.00374259	450.9	4187	0	22500	1760	8273	3503	5220	80660	158800	11720	6834	19390	19390	19520
pos_3630	2-Methylbutyroylcarnitine	metab_2835	HMDB0000378;LMFA07070034	B(i)	-	246.17	3.8793	pos	M+H	C12H23NO4	36.4	0	-1.23555	31023-25-3	0.0073341	248400	36640	352500	132000	163200	157600	142100	55760	35170	12940	79060	79720	113800	113800	115200
pos_3633	2H-1-Benzopyran-2-one, aminomethyl-	metab_2838	HMDB0245783	B(ii)	-	217.097	3.8871	pos	M+ACN+H	C10H9NO2	0	47.9	-1.18549	-	0.00510669	330800	5956	320200	355100	463100	246900	440200	272800	183600	19530	260800	232100	244200	246400	244200
pos_3634	5-phosphonooxy-L-lysine	metab_2839	HMDB0059600	B(ii)	C03366	275.102	3.8871	pos	M+CH3OH+H	C6H15N2O6P	0	62.2	7.19807	-	0.00398443	31700	0	17400	5492	127400	15470	109900	9275	19160	0	3416	27140	30720	30720	30930
pos_3640	Tirofiban	metab_2845	PW_C009242;HMDB0014913	B(ii)	C07965	458.264	3.9184	pos	M+NH4	C22H36N2O5S	0	74.3	-9.76363	144494-65-5	0.0238221	17110	202800	0	3878	2618	5353	7138	722700	98260	7673	39540	245500	56500	54200	56500
pos_3642	Urea glutamate	metab_2847	HMDB0259716	B(ii)	-	236.089	3.9262	pos	M+CH3OH+H	C6H9N3O5	0	36.2	6.36851	-	0.00836222	62130	6104	99560	96000	54000	84310	131400	33070	43080	22520	100900	39980	79390	80560	80550
pos_3645	Kinetensin 1-3	metab_2850	HMDB0012983	B(ii)	-	391.27	3.9346	pos	M+CH3OH+H	C15H30N6O4	0	50.6	9.88463	138482-55-0	0.00320138	25410	36570	5085	306300	193100	254900	156000	172500	4185000	374700	238400	310800	636600	632900	636100
pos_3647	20-Hydroxy-leukotriene E4	metab_2852	HMDB0012639;LMFA03020025;LMFA03020062	B(ii)	C03577	500.202	3.9424	pos	M+2Na-H	C23H37NO6S	0	65.1	-7.3979	111844-33-8	0.00339991	388300	36840	538200	316000	181600	300500	297600	149600	53450	0	108200	92960	206400	205200	205100
pos_3648	3-Oxododecanoic acid	metab_2853	HMDB0010727;PW_C006734	B(ii)	C02367	256.19	3.9502	pos	M+ACN+H	C12H22O3	0	37.4	-2.20304	-	0.0231611	78880	2478	629300	23210	297100	361300	787100	247100	626400	86450	303600	2203000	361500	361600	347300
pos_3650	10-EdAM	metab_2856	HMDB0244267	B(ii)	-	485.227	3.9502	pos	M+NH4	C22H25N7O5	0	59.1	4.05915	-	0.0112499	364000	0	241800	366800	672100	815800	563700	304400	125600	41790	150300	2656000	422200	413200	415400
pos_3653	Netilmicin	metab_2859	PW_C009396;HMDB0015090	B(ii)	C07657	476.306	3.958	pos	M+H	C21H41N5O7	0	41.4	-4.65037	56391-56-1	0.0522936	126700	416500	147900	184900	206700	162700	276600	191200	342300	491100	296300	218800	203600	203600	185700
pos_3657	2,4-Dideoxy-2-octylpentaric acid	metab_2863	-	B(i)	-	261.169	3.9814	pos	M+H	C13H24O5	42	0	-1.90425	-	0.0307728	0	0	5871	80870	367.5	0.3286	16800	113200	2846	0	10330	135700	19530	18530	18520
pos_3662	Actinodaphnine	metab_2868	HMDB0302144	B(ii)	C09322	329.149	3.9892	pos	M+NH4	C18H17NO4	0	38	-2.0134	517-69-1	0.0571099	4340	116200	16170	846.1	9577	4644	4324	10130	220200	419500	42430	18880	46360	47940	42840
pos_3665	L-Arginine, L-asparaginylglycyl-	metab_2871	HMDB0253872	B(ii)	-	387.212	3.9892	pos	M+ACN+H	C12H23N7O5	0	38.8	5.05807	-	0.0159268	619600	205.5	350300	53140	210600	188900	286600	37230	8001	0	34840	53330	184200	179200	179200
pos_367	3-Phenylpropyl isovalerate	metab_2876	HMDB0036389	B(ii)	-	221.153	5.3562	pos	M+H, M+ACN+H, M+H-2H2O	C14H20O2	0	34.8	-1.17879	5452-07-03	0.0163173	110500	1546	169100	72700	99650	77860	88220	2293000	65490	2658	89980	521800	202000	207700	207800
pos_3673	3'-Hydroxyhexobarbital	metab_2879	HMDB0013940	B(ii)	-	235.107	4.0203	pos	M+H-H2O	C12H16N2O4	0	34.4	-1.5086	427-29-2	0.00812948	66220	0	118200	71180	73780	97690	104700	8521	15340	5180	22590	46260	46120	45580	45410
pos_3675	N-Myristoyl Arginine	metab_2881	HMDB0242046	B(ii)	-	385.317	4.0203	pos	M+H	C20H40N4O3	0	39.5	-1.93223	-	0.0132454	610300	2526000	553300	839800	717000	698600	818200	795500	888000	1326000	1058000	840600	727400	727600	710900
pos_3681	Leu Val	metab_2887	-	B(i)	-	231.17	4.0356	pos	M+H	C11H22N2O3	30.4	0	-1.37071	-	0.00785355	3087	174100	0	56170	0	1211	0	0	39730	75500	150100	0	28310	28000	27880
pos_3682	4,4'-Dihydroxy-5,5'-diisopropyl-2,2'-dimethyl-3,6-biphenyldione	metab_2888	HMDB0040760	B(ii)	-	351.154	4.0356	pos	M+Na	C20H24O4	0	45.7	-8.36195	120866-14-0	0.00794864	687500	71110	1210000	851200	516100	691200	461200	476000	492700	201600	719700	495300	521100	514300	513700
pos_3684	2-(3-Carboxy-3-(methylammonio)propyl)-L-histidine	metab_2890	HMDB0011654	B(ii)	C04692	313.175	4.0434	pos	M+ACN+H	C11H19N4O4+	0	71.1	0.301052	-	0.0393842	127600	0	219900	19830	83740	53050	83080	606.1	2556	0	8923	3286	36080	36080	38600
pos_3689	Pro Val Leu	metab_2894	-	B(i)	-	328.222	4.0589	pos	M+H	C16H29N3O4	50.4	0	-2.10385	-	0.0198493	36160	80440	56080	74150	128000	146200	89930	138500	720600	784500	233100	93790	168700	163000	168700
pos_369	Cuminaldehyde	metab_2895	HMDB0002214	B(i)	C06577	181.122	4.8006	pos	M+H, M+CH3OH+H, M+H-H2O	C10H12O	48.6	0	-1.41642	122-03-2	0.00212981	985600	400400	1237000	784100	820900	733500	1075000	1457000	470300	307700	803500	994600	744900	747600	744900
pos_3692	Dicarbamoyl (2S)-2-aminopentanedioate	metab_2898	HMDB0258093	B(ii)	-	216.06	4.0667	pos	M+H-H2O	C7H11N3O6	0	34.5	-7.50368	-	0.0184642	53620	164600	53320	60000	52390	53810	63130	58750	66060	102400	75210	80230	56770	56780	54980
pos_3694	1-(1,2,3,4,5-Pentahydroxypent-1-yl)-1,2,3,4-tetrahydro-beta-carboline-3-carboxylate	metab_2900	HMDB0012492	B(ii)	-	389.134	4.0667	pos	M+Na	C17H22N2O7	0	55.9	4.23892	-	0.0141404	13240	0	35490	65610	34040	64220	46410	434500	6575	38200	54.01	60410	49320	50730	49980
pos_3700	(4S,6R)-p-Mentha-1,8-diene-6,7-diol 7-glucoside	metab_2908	HMDB0039056	B(ii)	-	348.201	4.0901	pos	M+NH4	C16H26O7	0	56.5	-2.24206	402593-54-8	0.00640746	114500	0	574800	141800	43980	47790	54130	188500	4587	0	95430	71530	93310	92290	92290
pos_3701	(1R,4E,6S,7S,17R)-4-Ethylidene-7-hydroxy-7-(hydroxymethyl)-6-methyl-2,9-dioxa-14-azatricyclo[9.5.1.014,17]heptadec-11-ene-3,8-dione	metab_2909	HMDB0242334	B(ii)	-	374.159	4.0901	pos	M+Na	C18H25NO6	0	53	4.73432	-	0.00864579	1272000	42610	1433000	1573000	907500	1644000	1787000	167200	82400	60770	490400	66020	875600	883500	868300
pos_3703	APGPR Enterostatin	metab_2911	HMDB0006117	B(ii)	-	461.26	4.0901	pos	M+H-2H2O	C21H36N8O6	0	75.4	-4.66862	117830-79-2	0.011942	8922	15890	7490	68.14	11740	13950	6578	0	33590	253100	11400	11310	21830	21380	21830
pos_3704	Pirbuterol	metab_2912	HMDB0015407	B(ii)	C07807	273.18	4.0979	pos	M+CH3OH+H	C12H20N2O3	0	37.4	-2.32798	38677-81-5	0.00355195	808600	98370	1894000	1306000	590600	879000	1028000	1587000	225200	102000	803300	586800	797500	792600	792600
pos_3705	Cortol	metab_2913	HMDB0003180;LMST02030228	B(ii)	C05482	407.22	4.0979	pos	M+K	C21H36O5	0	36	2.07579	516-38-1	0.0047881	15460	898400	37700	1297000	4947	78460	2671	111.2	422300	1414000	2075000	16.95	386300	389600	386400
pos_3708	Gemcitabine	metab_2916	PW_C008951;HMDB0014584	B(ii)	C07650	327.086	4.1056	pos	M+ACN+Na	C9H11F2N3O4	0	60.3	-4.37317	95058-81-4	0.0785103	12590	2295	24370	128700	15.49	9068	1935	3593	23980	3405	83340	1362	20560	23430	20460
pos_3709	Swertiamarin	metab_2917	HMDB0258644;MJDBOTE0000976	B(ii)	C09800	375.129	4.1056	pos	M+H	C16H22O10	0	67.3	1.61973	17388-39-5	0.0233947	7155	77590	9549	12570	4660	28480	26600	42830	57450	282900	4389	57820	26970	26970	25890
pos_371	Ala-Phe-OH	metab_2918	-	B(i)	-	345.107	4.5905	pos	M+H, M+NH4, M+Na	C17H16N2O6	77	0	-2.16469	-	0.00941956	177200	0	697400	495300	132200	307200	57710	95500	44290	0	232600	72670	187700	184700	184600
pos_3710	Oxytetracycline	metab_2919	LMPK07000005;PW_C009084;HMDB0014733;MJDBOTE0001422	B(ii)	C06624	524.166	4.1056	pos	M+ACN+Na	C22H24N2O9	0	59.6	3.6064	79-57-2	0.00630466	1400000	0	469000	1201000	600100	641200	269900	516100	40360	4288	279700	87520	623100	623100	629900
pos_3713	Minaxolone	metab_2922	HMDB0254737	B(ii)	-	469.338	4.1134	pos	M+ACN+Na	C25H43NO3	0	33.4	-5.64658	-	0.00569614	310000	932100	302700	366800	323900	321500	369100	372400	391600	616700	507500	452700	336200	339600	339600
pos_3717	Methacycline	metab_2926	PW_C009375;HMDB0015066	B(ii)	C07654	506.155	4.1291	pos	M+ACN+Na	C22H22N2O8	0	61.1	4.02459	914-00-1	0.0573103	275900	0	67100	255500	121900	123000	28990	84440	0	0	46840	0	96510	106800	106700
pos_3718	3-(naphthalen-1-ylmethyl)-1h-pyrazolo[3,4-d]pyrimidin-4-Amine	metab_2927	-	B(i)	-	276.126	4.1368	pos	M+H	C16H13N5	31.7	0	6.26861	-	0.00398669	80650	452700	78980	264300	84570	32550	61050	291400	772800	333100	145000	194200	160200	159100	160200
pos_3722	Glutamyltryptophan	metab_2932	HMDB0028830	B(ii)	-	334.139	4.1524	pos	M+H	C16H19N3O5	0	75.2	-1.46962	38101-59-6	0.0210512	27130	562800	40610	72900	50210	41080	63600	222700	120300	1070000	63900	206300	146200	146100	140900
pos_3723	Gibberellin A19	metab_2933	HMDB0036896;LMPR0104170039	B(ii)	C02034	380.206	4.1524	pos	M+NH4	C20H26O6	0	58.4	-2.63266	6980-44-5	0.0504085	269100	0	492300	147000	187500	215900	165100	1784	12420	5417	172700	45900	131900	131300	143400
pos_3724	Metanephrine	metab_2934	HMDB0004063;PW_C002043	B(ii)	C05588	220.094	4.1603	pos	M+Na	C10H15NO3	0	42.8	-0.886259	5001-33-2	0.0292858	15810	2389	2429	538.7	22300	694.7	65520	18920	1358	1415	5251	17260	11870	11280	11880
pos_3725	(+)-Abscisic Acid	metab_2935	HMDB0035140	B(i)	C06082	265.143	4.1603	pos	M+H	C15H20O4	64.9	0	-1.16106	21293-29-8	0.0139976	108100	0	181800	55000	51220	63240	53780	47900	9096	610.6	63960	66130	56410	55050	56400
pos_3728	Cocaine-alcohol	metab_2938	HMDB0250390	B(ii)	-	337.175	4.1681	pos	M+NH4	C17H21NO5	0	35.9	-3.03397	-	0.00514609	156500	55480	219800	355600	136400	340300	107200	202000	332800	156000	193200	153200	205900	205900	207700
pos_373	N-[4-(4-tert-butylphenyl)-1,3-thiazol-2-yl]-4-methylbenzamide	metab_2940	-	B(i)	-	351.153	4.5129	pos	M+H, M+NH4, M+Na	C21H22N2OS	32.9	0	2.29856	-	0.0178172	288200	3396000	420700	1642000	177900	331100	99080	209000	1084000	702000	977700	276400	597700	597700	579500
pos_3730	(E)-4'-Methylresveratrol 3-glucoside	metab_2941	HMDB0034117	B(ii)	-	443.111	4.1681	pos	M+K	C21H24O8	0	31.8	1.93978	-	0.00834438	88430	55750	84150	24520	70550	241200	12450	34550	108700	54420	205500	51270	79010	77870	77880
pos_3732	Homomethionine	metab_2943	HMDB0030406	B(ii)	C17213	327.141	4.1758	pos	2M+H	C6H13NO2S	0	47.8	1.32051	25148-30-5	0.00978383	279500	2625	369300	203800	168100	167300	178600	237400	97120	27820	229700	324000	203200	203100	206600
pos_3733	2,6-Dimethyl-7-octene-1,6-diol 8-O-glucoside	metab_2944	HMDB0033218	B(ii)	-	376.232	4.1758	pos	M+ACN+H	C16H30O7	0	42.6	-2.17928	219814-33-2	0.00149777	237400	21460	328000	180100	184800	243200	171100	20900	23220	15970	162500	34580	142300	141900	142100
pos_3734	LysoPE(18:3(9Z,12Z,15Z)/0:0)	metab_2945	HMDB0011509	B(ii)	-	440.254	4.1758	pos	M+H-2H2O	C23H42NO7P	0	50.6	-4.12116	-	0.0140146	84050	95510	132000	240700	304500	357200	193600	137000	316200	320600	823400	143800	236200	230500	236100
pos_3741	Glycinoeclepin A	metab_2953	HMDB0037037	B(ii)	C08765	464.264	4.1998	pos	M+NH4	C25H34O7	0	69.7	-1.78173	83216-10-8	0.00843674	751400	1031000	1092000	784700	565900	786500	872500	32680	251000	233600	221000	104000	475100	475100	468200
pos_3743	Ser Tyr Gln	metab_2955	-	B(i)	-	397.175	4.2076	pos	M+H	C17H24N4O7	51.3	0	7.48855	-	0.0126972	248200	8828	79490	48890	93320	107300	94000	136100	8465	6212	95590	38520	77780	79460	77710
pos_3746	18R-hydroxy-5Z,8Z,11Z,14Z,16E-eicosapentaenoic acid	metab_2958	HMDB0062222;LMFA03070025	B(ii)	C18177	363.19	4.2154	pos	M+2Na-H	C20H30O3	0	34.3	-0.454918	-	0.0831176	108400	0	141800	93470	72110	117100	141900	4042	8771	0	9141	8578	65410	65510	56470
pos_3753	9E-tetradecenoic acid	metab_2966	LMFA01030250;HMDB0062248	B(ii)	-	271.164	4.2466	pos	M+2Na-H	C14H26O2	0	45.1	-0.301337	-	0.00491275	413200	20530	621700	88920	246800	231900	252100	114700	28500	7010	138500	304000	196300	196300	198000
pos_3755	Dehydrocrotonin	metab_2968	HMDB0250947	B(ii)	-	359.121	4.2466	pos	M+2Na-H	C19H22O4	0	32.4	-6.37455	-	0.0255897	17370	146400	9911	119100	12060	13480	8749	5123	77220	34120	15740	0	35910	35940	34350
pos_3758	N-Acetyltyrosine	metab_2971	HMDB0244966;HMDB0000866	B(ii)	C01657	188.07	4.2627	pos	M+H-2H2O	C11H13NO4	0	52.7	-0.833067	537-55-3	0.00778195	32330	6927	30120	20240	65260	17040	21700	24500	26600	25950	110400	32930	32430	32880	32440
pos_3761	17beta-Estradiol-3,4-quinone	metab_2975	HMDB0060085	B(ii)	-	331.128	4.2627	pos	M+2Na-H	C18H22O3	0	32.2	-0.0928552	-	0.0148469	58980	0	218800	120800	54650	79150	64310	49620	26630	2684	34540	25840	56120	54680	56110
pos_3763	LysoPE(0:0/18:2(9Z,12Z))	metab_2977	HMDB0011477	B(ii)	-	442.269	4.2627	pos	M+H-2H2O	C23H44NO7P	0	36.2	-5.60933	-	0.01174	429800	14770000	265100	584900	597700	649000	577700	1954000	14260000	3473000	4591000	530300	1826000	1790000	1790000
pos_3772	Leucyl-leucine	metab_2987	HMDB0254039;HMDB0028933	B(ii)	C11332	245.186	4.3095	pos	M+H	C12H24N2O3	0	56	-1.12788	2883-36-5;3303-31-9	0.0299765	4794	45280	0	17080	6582	14620	6775	10610	29740	18590	149100	16120	17150	18070	18070
pos_3774	Amprenavir	metab_2989	HMDB0014839;MJDBOTE0000874	B(ii)	C08086	470.21	4.3095	pos	M+H-2H2O	C25H35N3O6S	0	35.3	-0.964167	161814-49-9	0.0132627	1429000	12870	341400	344300	956800	645400	432300	177000	53310	5966	142100	379100	506900	506900	495400
pos_3776	N-Acetylserotonin	metab_2991	HMDB0001238;PW_C000956	B(i)	C00978	219.113	4.3173	pos	M+H	C12H14N2O2	60.7	0	-1.12976	1210-83-9	0.0149923	58320	24870	25900	16260	85840	36640	96250	44650	10610	7937	24930	90860	40300	39270	39270
pos_3778	Adenosine, 8-(butylamino)-N-cyclopentyl-	metab_2993	HMDB0258096	B(ii)	-	445.196	4.3173	pos	M+K	C19H30N6O4	0	42.9	0.240154	-	0.0149922	2454000	9147	296800	2473000	1464000	1347000	876600	981900	197900	32030	671000	140900	1121000	1121000	1092000
pos_3782	Leu-Leu-Tyr	metab_2998	HMDB0304804	B(ii)	C11331	449.275	4.3329	pos	M+ACN+H	C21H33N3O5	0	48.4	-1.54034	20368-24-5	0.00747752	68870	0	9667	308200	184200	335300	116200	177800	65900	141100	113200	435100	182200	182200	179800
pos_3786	Isofebrifugine	metab_3002	HMDB0242253;HMDB0253633	B(ii)	C10698	334.176	4.349	pos	M+CH3OH+H	C16H19N3O3	0	62.3	-1.53033	32434-44-9	0.0146429	8974	35740	16080	16690	7898	5818	8804	2830	308100	34370	46190	1825	27120	27820	27120
pos_3789	6-Ketoestriol	metab_3005	HMDB0000530;LMST02010053	B(ii)	-	347.123	4.3568	pos	M+2Na-H	C18H22O4	0	60.1	0.50216	7323-86-6	0.00591466	428100	93160	622300	1612000	336700	1095000	267200	230500	559100	793900	814700	180300	635900	629400	629400
pos_3791	Panthenol	metab_3008	HMDB0004231;HMDB0304820;MJDBOTE0000360	B(ii)	C05944	188.128	4.3646	pos	M+H-H2O	C9H19NO4	0	39.9	-0.88005	81-13-0	0.00914388	246100	170100	224300	307500	224500	306500	205400	303200	210300	162900	285800	296200	214300	214700	217900
pos_3792	1-[7-(dimethylamino)-3,5-dihydro-2H-1,4-benzoxazepin-4-yl]-3-methoxypropan-1-one	metab_3009	-	B(i)	-	279.17	4.3646	pos	M+H	C15H22N2O3	34.9	0	-2.96363	-	0.000732599	52000	50730	20550	73010	53760	78050	34820	59570	1416000	445600	343000	41010	171300	171300	171100
pos_3797	Estriol	metab_3014	HMDB0000153;PW_C000100;HMDB0000347;MJDBOTE0000808	B(ii)	C05141	327.139	4.3958	pos	M+K	C18H24O3	0	57.9	9.88677	547-81-9;50-27-1	0.000460952	805800	6645	496400	284200	426200	692700	323300	346100	153200	34510	767100	483200	378900	378700	378600
pos_3798	Genomorphine	metab_3015	HMDB0029382	B(ii)	-	343.164	4.3958	pos	M+ACN+H	C17H19NO4	0	36.1	-2.53836	639-46-3	0.0139331	168300	0	265300	125400	146200	141200	232600	38610	52950	340.9	58980	56870	97010	94700	97040
pos_3799	Deoxyloganin	metab_3016	LMPR0102070005;HMDB0251007	B(ii)	C06071	419.127	4.3958	pos	M+2Na-H	C17H26O9	0	40.9	-6.3234	26660-57-1	0.0035571	10030	0	84370	122600	124200	40240	216900	0	6.024	0	8072	14140	38930	39170	38930
pos_3805	Heliotron	metab_3024	HMDB0253072	B(ii)	-	278.175	4.4114	pos	M+H-2H2O	C16H27NO5	0	32.7	-1.5924	-	0.0534514	4814	0	12640	12600	9748	9677	5098	0	2422	1080	137300	17110	13070	11890	13060
pos_3808	Triethylene glycol monohexyl ether	metab_3027	HMDB0259194	B(ii)	-	276.216	4.427	pos	M+ACN+H	C12H26O4	0	51.5	-2.02939	-	0.00884728	473100	33030	577100	154700	242100	309000	517800	67700	51880	26320	120100	134400	233500	229900	233500
pos_3809	S-Adenosylhomocysteine	metab_3028	HMDB0000939;PW_C000749	B(ii)	C00021	429.092	4.427	pos	M+2Na-H	C14H20N6O5S	0	65.2	-1.38339	979-92-0	0.0196408	297800	0	630000	187500	157900	112700	125200	51760	2787	0	39840	79650	139200	144000	144100
pos_381	Meta-O-Dealkylated flecainide lactam	metab_3029	HMDB0060832	B(ii)	-	329.112	3.9027	pos	M+H-H2O, M+Na, M+H	C15H17F3N2O4	0	39.8	3.44416	-	0.00534109	494100	2943	892200	956200	407700	493600	234800	263800	184700	44510	234000	195500	353900	357200	357200
pos_3810	S-(N,N-Diethylcarbamoyl)glutathione	metab_3030	HMDB0257384	B(ii)	-	439.185	4.427	pos	M+CH3OH+H	C15H26N4O7S	0	43.1	-1.11425	-	0.0190577	59030	477800	53980	160800	84160	136800	27110	288500	1498000	228900	174300	30060	150700	150600	145700
pos_3813	Desaminotyrosine	metab_3033	HMDB0002199	B(ii)	C01744	333.133	4.4504	pos	2M+H	C9H10O3	0	53.2	-1.16388	501-97-3	0.00301088	25670	43410	42430	58240	28900	36110	13860	221100	38950	10460	29420	153600	37300	37440	37220
pos_3817	Gibberellin A44	metab_3037	LMPR0104170030;HMDB0036901	B(ii)	C12308	364.211	4.4582	pos	M+NH4	C20H26O5	0	35.9	-2.75024	36434-15-8	0.0494984	62180	9968	117300	12460	53110	66350	66660	0	1034	21630	29340	12140	31640	29150	29010
pos_382	Dihydrokainic acid	metab_3040	HMDB0251319	B(i)	-	216.123	3.5587	pos	M+H-H2O, M+Na, M+H	C10H17NO4	68	0	-0.944914	-	0.00953919	760600	163000	961000	577800	702100	640300	857600	356200	710600	195300	404000	480400	545400	545400	536400
pos_3825	(S)-[10]-Gingerol	metab_3046	HMDB0033616	B(ii)	C17496	373.233	4.4894	pos	M+Na	C21H34O4	0	32.5	-6.88148	23513-15-7	0.0681262	92160	0	196000	125800	77090	125000	112000	6900	50200	39130	41810	7640	78940	69190	72120
pos_3830	Jasmonic acid	metab_3052	LMFA02020001;HMDB0032797	B(ii)	C08491	175.112	4.505	pos	M+H-2H2O	C12H18O3	0	57	-0.830499	6894-38-8;59366-47-1	0.0120202	200700	27430	115100	55540	92900	44670	159300	72680	16960	4700	70130	102600	80840	79170	80840
pos_3831	Metribuzin	metab_3053	HMDB0254685	B(ii)	C14332	470.21	4.505	pos	2M+ACN+H	C8H14N4OS	0	52	-2.59023	21087-64-9	0.0125724	422000	0	102000	80130	279300	223700	116900	42170	23520	0	42230	78590	142200	138700	140700
pos_3833	(R)-3-Hydroxy-5-phenylpentanoic acid	metab_3055	HMDB0031517	B(ii)	-	227.127	4.5129	pos	M+CH3OH+H	C11H14O3	0	31.3	-1.69066	21080-41-1	0.011738	481700	37090	142400	72210	273400	88560	888300	176700	72050	27470	142300	187100	211900	216300	216300
pos_3835	Ataprost	metab_3057	HMDB0248693	B(ii)	-	412.243	4.5129	pos	M+ACN+Na	C21H32O4	0	52	-6.8485	-	0.01075	1875000	11600	568800	93840	1325000	1155000	2850000	19940	89850	0	75000	131800	746200	746200	732400
pos_3839	Leucyl-Tyrosine	metab_3060	HMDB0028941	B(ii)	-	327.19	4.5363	pos	M+CH3OH+H	C15H22N2O4	0	32.2	-3.9128	-	0.0586885	160800	0	124900	6612	84620	104200	125700	122.8	2040	134.5	7619	5180	48670	54010	53950
pos_384	9-Hydroxy-risperidone	metab_3061	HMDB0256085;HMDB0247256;HMDB0015396	B(ii)	-	427.218	3.2336	pos	M+H-H2O, M+H, M+Na	C23H27FN4O3	0	41.6	9.4213	144598-75-4	0.0259422	144400	1444000	308700	6111000	72360	429800	199700	544500	3945000	7879000	14420000	268300	2463000	2355000	2355000
pos_3841	Isoamyl cinnamate	metab_3063	HMDB0037704	B(ii)	-	500.275	4.5363	pos	2M+ACN+Na	C14H18O2	0	38.4	-4.27395	7779-65-9	0.027709	20250	11030	6831	18120	117700	160400	106400	384400	111800	12910	45280	590100	72940	77100	74970
pos_3844	Epioxylubimin	metab_3066	HMDB0035613	B(ii)	-	253.179	4.5515	pos	M+H	C15H24O3	0	38.7	-1.94786	69350-60-3	0.00622048	310500	5452	160900	195900	115900	130700	225100	128000	17770	6120	86830	235600	130000	130000	128600
pos_3845	Valganciclovir, (S)-	metab_3067	HMDB0259748	B(ii)	-	372.202	4.5515	pos	M+NH4	C14H22N6O5	0	31.9	8.36849	-	0.0121057	3264	244600	17810	71680	8357	591	0	0	284200	207600	26380	0	46540	47540	46570
pos_385	P-CHLOROPHENYLALANINE	metab_3072	HMDB0033261	B(i)	-	200.047	3.256	pos	M+H, M+ACN+H, M+Na	C9H10ClNO2	92.9	0	-1.2562	101365-03-1	0.00327585	66750000	199900000	82200000	78790000	68370000	74060000	81440000	85620000	100900000	119300000	121000000	108200000	74640000	74220000	74640000
pos_3850	7-Hydroxyoctanoylcarnitine	metab_3073	HMDB0241695	B(ii)	-	304.211	4.575	pos	M+H	C15H29NO5	0	40.8	-2.37114	-	0.0321642	63980	0	103400	40320	27520	33720	29730	0	2066	0	33770	6329	33020	32990	31200
pos_3851	3-Methylpimelic acid	metab_3074	HMDB0059757	B(ii)	-	139.075	4.5827	pos	M+H-2H2O	C8H14O4	0	39.2	-0.897467	10200-31-4	0.00540848	47510	26570	39040	26960	64380	30890	34940	28060	49820	37260	40460	44330	35250	35260	35580
pos_3856	Harmol glucuronide	metab_3079	HMDB0253051	B(ii)	-	397.103	4.6058	pos	M+Na	C18H18N2O7	0	59.9	5.51244	-	0.0199429	224800	0	269700	137900	63170	132200	61930	8277	2807	0	38490	14190	89190	89160	92290
pos_3857	Hypusine	metab_3080	LMFA01050514;HMDB0011140	B(ii)	-	484.385	4.6058	pos	2M+NH4	C10H23N3O3	0	54.2	6.79564	34994-11-1	0.0305762	1212000	5516000	1044000	1486000	1298000	1448000	2110000	1519000	2147000	3017000	1813000	1689000	1669000	1584000	1584000
pos_3863	5,6-epoxy,18R-HEPE	metab_3087	HMDB0062410	B(ii)	C18175	355.185	4.6215	pos	M+Na	C20H28O4	0	68.4	-8.76243	-	0.0395128	574300	291.3	282800	157500	430500	353500	249900	131700	94590	10600	111100	181100	213400	200800	198400
pos_3864	7,8-Dihydrovomifoliol 9-[apiosyl-(1->6)-glucoside]	metab_3088	HMDB0029771	B(ii)	-	562.29	4.6215	pos	M+ACN+H	C24H40O12	0	55.8	7.67871	177261-70-0	0.0329414	0	4490000	0	1631	9571	23080	22300	112700	86280	1651000	379700	57990	230800	244600	244400
pos_3869	(+)-gamma-Hydroxy-L-homoarginine	metab_3093	HMDB0301838	B(ii)	C08286	447.212	4.637	pos	2M+K	C7H16N4O3	0	42.2	9.53582	1616-99-5	0.0158988	524200	5742	26830	65880	179800	270200	73670	308400	14530	41310	213000	37300	148200	148200	152300
pos_3874	2,4-Dihydroxy-7,8-dimethoxy-2H-1,4-benzoxazin-3(4H)-one	metab_3099	HMDB0037549	B(ii)	-	206.045	4.6681	pos	M+H-2H2O	C10H11NO6	0	31.8	-0.849986	60032-92-0	0.0292128	43420	0	44140	26990	40240	16070	88180	24500	1346	0	26650	87300	29870	29900	31430
pos_3881	Verbenalol	metab_3107	HMDB0303044	B(ii)	-	268.116	4.6759	pos	M+ACN+H	C11H14O5	0	54	-9.50974	-	0.0670418	5276	0	6616	7030	5694	673	5184	7004	176000	178.7	1579	9352	8075	8123	9076
pos_3886	(Z)-N-Coumaroyl-5-hydroxyanthranilic acid	metab_3112	HMDB0038577	B(ii)	C08472	300.086	4.6993	pos	M+H	C16H13NO5	0	58.1	-1.06655	108605-70-5	0.00591257	167000	0	252000	40370	66090	97680	59840	3079	0	37370	13760	21360	59450	59820	60160
pos_3887	Tocopheronic acid	metab_3113	HMDB0030555	B(ii)	-	277.143	4.7149	pos	M+H-H2O	C16H22O5	0	53.9	-0.996949	1948-76-1	0.0167444	141200	1578	40650	50340	107200	27620	84290	110000	7627	2671	46850	41710	57850	57830	56180
pos_3893	Cucumopine	metab_3119	HMDB0301842	B(ii)	C08475	301.116	4.7305	pos	M+NH4	C11H13N3O6	0	47	5.59468	110342-24-0	0.00811567	56570	119000	15520	129800	189500	188900	230400	166900	127700	296800	92050	387500	149600	147500	147500
pos_3894	Leukotriene F4	metab_3120	LMFA03020076;LMFA03020009;HMDB0006465	B(ii)	C06462	533.267	4.7305	pos	M+H-2H2O	C28H44N2O8S	0	51.5	-1.09849	-	0.0552508	0	0	0	2875	0	346700	0	0	60920	377100	6.334	86720	46680	46700	51310
pos_3896	Glycineamideribotide	metab_3122	PW_C001355;HMDB0002022	B(ii)	C03838	269.054	4.7383	pos	M+H-H2O	C7H15N2O8P	0	33.8	3.70659	10074-18-7	0.171143	1487	3156	0	0	0	0	0	151100	7460	0	0	48970	11260	11200	8201
pos_3897	Nicotinamide riboside	metab_3123	PW_C000681;HMDB0000855	B(ii)	C03150	278.087	4.7461	pos	M+Na	C11H15N2O5+	0	43.6	0.667062	1341-23-7	0.0363181	147800	21180	22860	34340	235300	28880	43190	89470	26600	34440	27210	122000	70240	66000	66000
pos_3901	Brivanib alaninate	metab_3129	HMDB0249387	B(ii)	-	459.212	4.7538	pos	M+NH4	C22H24FN5O4	0	70.3	-8.04878	-	0.067812	0	17100	0	15240	5200	10030	0	79960	304700	36100	3690	53440	16840	14900	16750
pos_3902	N,n-Diethyl-3,4-Dimethoxybenzamide	metab_3130	-	B(i)	-	255.17	4.7617	pos	M+NH4	C13H19NO3	30.9	0	-2.78997	-	0.0669188	119000	0	52210	1554	55500	48030	103100	0	0	0	2340	0	32910	31910	28900
pos_3906	Iloprost R-isomer	metab_3134	HMDB0259545	B(ii)	-	424.243	4.7617	pos	M+ACN+Na	C22H32O4	0	48.3	-6.77334	-	0.0380269	10450	0	8116	5066	33970	3438	37020	389100	0	4970	11970	8316	13910	14860	14870
pos_3913	Arginyl-glycyl-aspartyl-valine	metab_3142	HMDB0248574	B(ii)	-	478.263	4.785	pos	M+CH3OH+H	C17H31N7O7	0	48.5	2.03653	-	0.25106	0	0	0	2934	0	0	0	17660	53700	702100	4941	0	14940	13020	8904
pos_3920	Pantothenol	metab_3150	HMDB0004231;PW_C002097;HMDB0304820;LMFA08020198	B(ii)	C05944	188.128	4.8161	pos	M+H-H2O	C9H19NO4	0	45.3	-1.01462	81-13-0;16485-10-2	0.00218446	245400	115100	180000	326900	223400	376500	182000	297200	212700	114600	235700	228500	215400	215400	216200
pos_3932	Toluene	metab_3163	HMDB0034168	B(ii)	C01455	93.0702	4.8473	pos	M+H	C7H8	0	49.4	3.60758	108-88-3	0.00144413	64100	11580	39090	23110	29470	24420	41390	49480	9891	8492	19450	38130	28740	28730	28810
pos_3934	Sambacin	metab_3165	HMDB0038883	B(ii)	-	505.206	4.8473	pos	M+H-2H2O	C26H36O12	0	75.9	-1.61617	85562-86-3	0.0193008	39110	0	2806	3423	0	1940	0	19210	0	0	1032000	0	46690	47970	48470
pos_3945	Ogyline	metab_3177	HMDB0254813	B(ii)	-	627.29	4.8785	pos	2M+K	C20H22O2	0	33.3	5.54486	-	0.0119504	1339000	0	18070	46290	589100	364900	205700	520000	0	0	259100	0	401300	393100	401400
pos_3946	(6S,8Z)-6-Hydroxy-3-oxotetradecenoic acid	metab_3178	HMDB0062364	B(ii)	-	221.153	4.8941	pos	M+H-2H2O	C14H24O4	0	37.5	-1.14545	-	0.0150217	91860	2646	113400	70780	74930	71070	61310	103900	30600	12920	43930	214300	66230	64520	66230
pos_3955	Isoline	metab_3188	HMDB0253654	B(ii)	-	428.229	4.9331	pos	M+CH3OH+H	C20H29NO7	0	85.3	3.44879	-	0.0377915	27980	0	47180	23340	19240	15970	32460	409900	11850	0	19960	17740	36110	33820	33880
pos_3963	Prostaglandin D2-1-glyceryl ester	metab_3197	HMDB0013653	B(ii)	-	444.295	4.9487	pos	M+NH4	C23H38O7	0	40.5	-1.66738	-	0.0219465	365700	15350	340800	80850	184600	186200	169900	2535	12930	0	40180	10930	119500	115000	119500
pos_3964	5-Hydroxytryptophol glucuronide	metab_3198	HMDB0013200	B(ii)	-	304.121	4.9565	pos	M+H-2H2O	C16H21NO7	0	38.4	8.6573	-	0.0427613	6492	74900	13170	39690	4886	1496	0	4809	105700	34540	21970	0	17970	19330	17970
pos_3965	Momilactone A	metab_3199	HMDB0036748;LMPR0104080002	B(ii)	C18015	332.221	4.9565	pos	M+NH4	C20H26O3	0	38.1	-2.11181	51415-07-7	0.0194106	10540	0	3976	16810	13340	21470	7134	4385	0	0	150800	1.473	19140	19140	19790
pos_3967	O-Demethyl apixaban	metab_3201	HMDB0255847	B(ii)	-	428.169	4.9565	pos	M+H-H2O	C24H23N5O4	0	31.8	-5.40721	-	0.0656186	366	1247	1673	4337	11700	23260	9086	24370	2780	659.1	709.5	211400	14590	14500	16260
pos_3970	3,4-Methylenedioxyamphetamine	metab_3205	HMDB0041931	B(ii)	C07577	381.179	4.9721	pos	2M+Na	C10H13NO2	0	41.8	2.58231	4764-17-4	0.00777955	608200	2650	352400	223200	313400	202100	263700	96490	33100	32430	125400	126400	204700	201900	202000
pos_3971	Isotetrandrine	metab_3206	HMDB0030174	B(ii)	C17060	623.306	4.9721	pos	M+H	C38H42N2O6	0	48.6	-8.54236	477-57-6	0.0157684	1242000	138500	55310	129600	296800	844800	25360	742000	951800	506200	499500	187100	545400	530700	530700
pos_3973	Dictyoquinazol C	metab_3208	HMDB0040442	B(ii)	-	375.154	4.9799	pos	M+CH3OH+H	C18H18N2O5	0	43	-2.77878	-	0.00982603	201700	1327000	297400	155500	185300	1330000	93030	537000	1318000	935900	1351000	450400	500500	509100	500500
pos_3980	15-Deoxy-d-12,14-PGJ2	metab_3216	HMDB0005079;PW_C002398	B(ii)	C14717	361.173	4.9955	pos	M+2Na-H	C20H28O3	0	31.3	-5.70466	87893-55-8	0.0124119	50870	0	25960	30880	59740	66940	73800	98100	20470	23930	20040	48990	37200	36400	37200
pos_3982	17-Hydroxyprogesterone	metab_3218	PW_C000273;LMST02030161;HMDB0000374;MJDBOTE0000846	B(ii)	C01176	375.191	5.0033	pos	M+2Na-H	C21H30O3	0	33.2	-0.167809	68-96-2	0.0193647	281200	436800	213000	132600	262000	253400	56250	66690	64510	225900	74330	126800	149600	149700	144700
pos_3985	Trp Leu	metab_3221	-	B(i)	-	318.181	5.0111	pos	M+H	C17H23N3O3	90.4	0	-1.06687	-	0.00984318	5406	69950	22520	4148	8720	9881	3843	69090	584400	1719000	89790	34730	150300	152900	150300
pos_3994	Temocaprilat	metab_3231	PW_C040729;HMDB0247830;HMDB0061721	B(ii)	C11373	413.098	5.0345	pos	M+H-2H2O	C21H24N2O5S2	0	55.8	-2.8942	110221-53-9	0.0107035	259900	0	284500	176400	61160	149400	58630	13670	2565	2600	38500	36730	84630	86220	84640
pos_3997	4-hydroxy Nonenal Alkyne	metab_3234	-	B(i)	-	153.091	5.0579	pos	M+H	C9H12O2	59.1	0	-0.769401	-	0.00831257	68610	23120	52650	35250	57820	41830	43480	32940	26320	18060	34000	42700	35700	36290	36040
pos_3998	3-Hydroxynona-4,6-dienoylcarnitine	metab_3235	HMDB0241771	B(ii)	-	346.222	5.0579	pos	M+CH3OH+H	C16H27NO5	0	46.9	-2.22677	-	0.00791335	53770	785300	131500	272200	47120	39320	33550	26010	37470	259500	237300	30520	102800	102500	101300
pos_4003	Valproic Acid beta-D-Glucuronide	metab_3243	HMDB0259755	B(ii)	-	365.12	5.0657	pos	M+2Na-H	C14H24O8	0	36	3.92039	-	0.00655846	45130	0	89460	16960	26490	111000	13330	1873	19130	0	29470	0	22110	21860	21860
pos_4004	Phenylalanylhydroxyproline	metab_3244	HMDB0011176	B(ii)	-	261.123	5.0735	pos	M+H-H2O	C14H18N2O4	0	37	-1.46704	90965-82-5	0.0245337	39570	115000	64330	15000	47090	35420	12090	166200	252600	61580	301800	7940	88460	88530	84780
pos_4005	Menthyl pyrrolidone carboxylate	metab_3245	HMDB0032368	B(ii)	C03962	360.237	5.0735	pos	M+ACN+H	C16H30O6	0	57.4	-2.12927	52528-10-6	0.0202088	48740	0	108200	19790	24020	31870	29280	42320	2004	0	339500	65550	49630	47910	49620
pos_4006	Phenylalanyl-prolyl-arginine nitrile	metab_3246	HMDB0256435	B(ii)	-	422.228	5.0735	pos	M+Na	C20H29N7O2	0	34.9	1.16285	-	0.00680657	137800	0	104900	389400	223500	452200	123600	138800	85160	71570	256600	114400	182200	182200	184400
pos_4010	4-Acetamido-2-aminobutanoic acid	metab_3251	HMDB0031411	B(ii)	C06442	362.206	5.0813	pos	2M+ACN+H	C6H12N2O3	0	51.3	9.44569	1190-46-1	0.22386	114.6	0	2757	0	911.7	1400	73870	4534	0	0	0	104.8	1526	2205	1526
pos_4011	Cannabidiolic acid	metab_3252	HMDB0249587;LMPK13120003	B(ii)	C10784	403.185	5.0813	pos	M+2Na-H	C22H30O4	0	56.9	-0.420519	1244-58-2	0.0842178	0	0	3191	198500	0	4728	4794	9835	1014	0	506.3	0	13420	15510	15650
pos_4012	MG(PGD2/0:0/0:0)	metab_3253	HMDB0260469	B(ii)	-	444.295	5.0813	pos	M+NH4	C23H38O7	0	36	-1.72832	-	0.016318	655000	0	788000	182900	349100	384900	411100	2225	25690	32860	184100	3195	276200	268200	275700
pos_4015	SANGUINARINE	metab_3256	HMDB0029367	B(i)	C06162	332.091	5.0975	pos	M+H	C20H13NO4	81.3	0	-1.77982	2447-54-3	0.0716769	4299	0	31830	3550	3580	26390	1577	0	0	0	391500	0	9784	9753	8604
pos_4016	Emapunil	metab_3257	HMDB0251766	B(ii)	-	384.18	5.0975	pos	M+H-H2O	C23H23N5O2	0	44.9	-5.20461	-	0.0502741	7496	0	7001	1623	42700	11110	18620	87100	17080	0	4318	330400	25570	23410	23530
pos_4019	Metipranolol	metab_3260	HMDB0015345;PW_C009627	B(ii)	C07915	292.19	5.1131	pos	M+H-H2O	C17H27NO4	0	36.1	-2.03242	22664-55-7	0.0130594	116100	0	161200	135600	77350	73940	109100	170100	13510	479.4	79260	36830	78950	77190	77190
pos_403	L-Threonine	metab_3272	PW_C000109;HMDB0000167;MJDBOTE0000464	B(i)	C00188	120.066	0.6751	pos	M+H-2H2O, M+H, M+H-H2O	C4H9NO3	78.6	0	0.339756	72-19-5	0.00347805	2917000	10960000	2006000	4330000	4004000	3703000	3791000	3013000	3806000	8098000	4810000	4106000	3674000	3696000	3696000
pos_4030	Ulimorelin	metab_3273	HMDB0259396	B(ii)	-	556.334	5.1599	pos	M+NH4	C30H39FN4O4	0	45.3	8.18875	-	0.146826	0	3009	7958	3429	682.8	3449	0	0	104000	1141000	0	4209	38020	49820	49500
pos_4032	(+)-cis-abscisic aldehyde	metab_3275	HMDB0303940	B(ii)	C13455	266.175	5.1755	pos	M+NH4	C15H20O3	0	39.8	-1.83433	-	0.00977126	149700	1729	187200	81090	116600	122000	123500	14670	19960	5395	57070	35060	72400	71190	71180
pos_4037	Gibberellin A29	metab_3280	HMDB0303458;LMPR0104170036	B(ii)	C06096	393.128	5.1995	pos	M+2Na-H	C19H24O6	0	42.5	-0.108721	-	0.0158341	158300	0	320500	159400	91710	151500	251400	185600	20930	0	68180	99820	110100	112000	113700
pos_4040	Dehydroisoandrosterone 3-glucuronide	metab_3284	LMST05010064;HMDB0010327	B(ii)	C03033	429.224	5.2073	pos	M+H-2H2O	C25H36O8	0	49.1	-6.92893	-	0.0943506	17830	0	32720	2579	16650	32060	26100	3158	134	0	666300	8.326	13670	11670	11640
pos_4041	Alkaloid A	metab_3285	HMDB0248146	B(ii)	-	693.33	5.2073	pos	2M+Na	C18H25NO5	0	63.6	-8.96863	-	0.0878344	0	6612000	0	6372	0	0	0	0	0	0	0	0	19750	16900	19780
pos_4044	7-Epijasmonic acid	metab_3288	HMDB0303804	B(ii)	C16317	252.159	5.2229	pos	M+ACN+H	C12H18O3	0	60.7	-2.13582	-	0.0075265	43340	58180	41510	28990	100000	33770	209200	147500	87700	38950	62250	536700	82340	83420	82340
pos_4050	Demethylsuberosin	metab_3295	HMDB0304330	B(ii)	C18083	272.128	5.2307	pos	M+ACN+H	C14H14O3	0	53.6	-2.16082	21422-04-8	0.0135913	70880	0	21500	31880	102300	48010	30920	32260	17190	2260	1782000	93700	161900	161900	165700
pos_4056	Neomenthol-glucuronide	metab_3301	HMDB0060012	B(ii)	-	377.157	5.2463	pos	M+2Na-H	C16H28O7	0	58.1	7.74559	-	0.0172613	29720	771.6	45640	26660	32400	29440	24310	39120	11460	7032	270100	49590	45940	45960	47330
pos_4060	Psilocin	metab_3306	HMDB0042000	B(ii)	C08312	426.284	5.2541	pos	2M+NH4	C12H16N2O	0	35.4	-5.72246	520-53-6	0.0248485	139400	0	356200	59670	59570	107800	102500	0	0	0	18120	0	76360	74570	72650
pos_4063	Heliangin	metab_3309	HMDB0036692	B(ii)	C09474	395.204	5.2623	pos	M+CH3OH+H	C20H26O6	0	75.9	-7.30353	13323-48-3	0.012801	280300	0	681900	308300	347000	214600	286000	288100	119900	41120	613400	367900	270500	264600	264700
pos_4064	5-p-Coumaroylquinic acid	metab_3310	HMDB0301709	B(ii)	C12208	402.118	5.2623	pos	M+ACN+Na	C16H18O8	0	71.4	5.03509	-	0.0172133	0	0	0	3841	0	0	3349	43190	0	0	79720	301900	20150	19620	19510
pos_4065	Aspirin	metab_3311	HMDB0001879;PW_C001251;MJDBOTE0001516	B(ii)	C01405	424.1	5.2623	pos	2M+ACN+Na	C9H8O4	0	42.7	-1.63055	50-78-2	0.160487	0	0	0	2439	0	0	0	25900	0	0	60980	319300	15360	11520	15530
pos_4067	Cetilistat	metab_3313	HMDB0249835	B(ii)	-	440.253	5.2701	pos	M+K	C25H39NO3	0	32	-6.58694	-	0.0273506	7512	0	49520	29110	8480	72350	2508	5702	622100	0	74660	13580	60260	60250	63150
pos_4068	Aplotaxene	metab_3314	HMDB0302293;HMDB0302481	B(ii)	C17535	255.21	5.2779	pos	M+Na	C17H28	0	65.4	8.78013	10482-53-8	0.106946	0	0	0	0	0	0	0	0	0	84370	0	0	1207	1025	994.6
pos_4074	Linalool (8-hydroxydihydro-)	metab_3321	HMDB0304700	B(ii)	C06740	651.265	5.2935	pos	M+H	C32H42O14	0	41.1	0.862881	-	0.112501	6012	0	16080	0	194.1	12840	8145	123	0	1800	656500	0	26820	26210	32010
pos_4077	Prochlorperazine	metab_3324	HMDB0014577	B(i)	C07403	391.175	5.3091	pos	M+NH4	C20H24ClN3S	59.1	0	8.93617	58-38-8	0.0471699	19320	8360	39870	21560	22910	31950	48270	18150	85840	405900	76200	21000	33570	31070	33910
pos_4081	Phytosphingosine-1-P	metab_3328	HMDB0012280	B(ii)	-	420.248	5.3325	pos	M+Na	C18H40NO6P	0	52.2	-0.857304	-	0.0177325	188600	0	286300	116000	103000	253300	134800	18200	2538	0	59610	10500	76910	79270	79370
pos_4083	Myotoxin A	metab_3330	HMDB0254743	B(ii)	-	563.285	5.3484	pos	M+CH3OH+H	C29H38O9	0	58.7	0.326651	-	0.0116018	336200	0	48610	97480	103000	266500	63490	32710	37550	5263	36460	75150	110500	108300	108300
pos_4084	Cycloheximide	metab_3331	HMDB0250657	B(ii)	C06685	585.317	5.3484	pos	2M+Na	C15H23NO4	0	54.2	3.62838	66-81-9	0.0239006	213	0	13960	12390	0	0	0	15750	0	4934	809300	0	24560	23570	23580
pos_4086	Misoprostol acid	metab_3333	HMDB0254756	B(ii)	-	410.289	5.3562	pos	M+ACN+H	C21H36O5	0	41.3	-2.40692	-	0.0515654	75110	0	325600	103700	16030	87430	69340	0	3356	0	25880	3397	56560	51040	53400
pos_4087	Casein	metab_3334	HMDB0303209	B(ii)	C00367	695.271	5.3562	pos	M+2H+Na	C81H125N22O39P	0	46.1	-5.81582	9000-71-9	0.0121484	26650000	584300	2380000	2658000	13180000	16080000	4649000	14640000	5149000	1499000	7459000	7005000	11150000	11150000	10920000
pos_4088	Yucalexin P15	metab_3335	HMDB0036753	B(ii)	-	348.216	5.364	pos	M+NH4	C20H26O4	0	47.6	-2.23089	119626-52-7	0.010795	174400	0	478800	421200	85410	69410	139100	184000	6434	0	180800	27260	153300	150500	153300
pos_4089	Secalciferol	metab_3336	HMDB0006226;HMDB0060508	B(ii)	C07712	439.316	5.364	pos	M+Na	C27H44O3	0	60.6	-5.75055	55721-11-4	0.00888516	25750	0	18340	456500	53730	224100	93760	792600	61420	0	46890	253800	142500	142500	140300
pos_4095	Tropolone	metab_3343	HMDB0259299	B(ii)	C15474	164.07	5.3796	pos	M+ACN+H	C7H6O2	0	52.9	-1.93515	533-75-5	0.00655266	1180000	194900	912500	1588000	802300	1991000	537400	1165000	1211000	747900	1382000	733700	1020000	1032000	1032000
pos_4096	Laninamivir	metab_3344	HMDB0253972	B(ii)	C21557	347.157	5.3796	pos	M+H	C13H22N4O7	0	47.3	3.34611	203120-17-6	0.00176559	1230000	300700	640100	1948000	1145000	2286000	703100	1885000	984900	621400	1134000	1131000	1261000	1261000	1264000
pos_4098	Z-Leu-Leu-Norvalinal	metab_3346	HMDB0244548	B(ii)	-	506.262	5.3796	pos	M+2Na-H	C25H39N3O5	0	43	3.92772	-	0.0538784	28960	168500	66100	39530	32520	131200	57620	169400	449400	138000	21290	4201	56220	51340	51220
pos_4100	(+)-Dehydrovomifoliol	metab_3350	HMDB0302822	B(ii)	C02533	286.143	5.3873	pos	M+ACN+Na	C13H18O3	0	41.3	8.41753	-	0.030772	0	7540	0	32530	0	3212	3886	7572	162000	17140	40760	0	14000	13270	13290
pos_4102	Cilastatin	metab_3352	HMDB0015535;HMDB0247784;MJDBOTE0001591	B(ii)	C01675	422.174	5.3873	pos	M+ACN+Na	C16H26N2O5S	0	48.2	4.3467	82009-34-5	0.0225777	171200	102400	158500	124200	86100	371400	31510	2633	78520	313800	59150	0	109900	109600	114100
pos_4114	Benazepril	metab_3365	HMDB0014682;PW_C009037;MJDBOTE0001359	B(ii)	C06843	466.233	5.4185	pos	M+ACN+H	C24H28N2O5	0	48.9	-2.14163	86541-75-5	0.006035	220600	88690	64400	160900	112400	715300	25930	166200	795300	398900	620700	43310	300500	303900	303400
pos_4115	Vignatic acid B	metab_3366	HMDB0033617	B(ii)	-	484.28	5.4341	pos	M+H-2H2O	C27H41N3O7	0	76.7	-0.409314	181485-20-1	0.0058322	500300	140700	161200	178400	466100	822600	848700	621800	1047000	178300	127000	29350	413400	417600	413400
pos_4119	Hawkinsin	metab_3369	HMDB0002354	B(ii)	-	274.074	5.4731	pos	M+H-H2O	C11H17NO6S	0	82.6	-1.65942	63224-90-8	0.0399354	82770	0	33360	42680	64560	25740	76980	127100	55360	28560	3723	83480	40570	43530	43490
pos_412	Glutarylglycine	metab_3370	HMDB0000590	B(ii)	-	222.097	0.7334	pos	M+CH3OH+H, M+H, M+Na	C7H11NO5	0	47.6	-1.8182	17686-38-3	0.0052893	5245000	4001000	2531000	26200000	11930000	11390000	7057000	4367000	17910000	7435000	18830000	4037000	8802000	8722000	8722000
pos_4120	Prostaglandin E3	metab_3371	HMDB0002664;HMDB0247474;LMFA03010135	B(ii)	C06439	368.243	5.4731	pos	M+NH4	C20H30O5	0	73.8	-1.91535	802-31-3	0.0215783	399700	0	282000	171900	220400	205500	171500	12990	24470	9424	90450	11840	152100	146500	152100
pos_4130	Puromycin aminonucleoside	metab_3382	HMDB0256927	B(ii)	-	277.141	5.5042	pos	M+H-H2O	C12H18N6O3	0	30.4	1.09833	-	0.0155795	42340	0	34000	15870	50130	10710	101200	52930	11140	0	31680	42450	30910	30880	30070
pos_4133	Cadabicine	metab_3385	HMDB0033451	B(ii)	-	468.248	5.5124	pos	M+CH3OH+H	C25H29N3O4	0	79.3	-1.92022	99964-83-7	0.0109117	7861000	837100	1738000	2380000	4410000	11610000	1883000	5798000	6703000	4708000	5137000	2810000	5076000	4981000	5077000
pos_4136	Dehydrocostus Lactone	metab_3388	HMDB0250946;MJDBOTE0001322	B(i)	C09387	231.138	5.5358	pos	M+H	C15H18O2	79.5	0	-1.37743	477-43-0	0.00649678	51660	0	98740	35930	36650	26770	41980	33580	3811	0	30650	50340	30260	30250	30600
pos_4137	DG(18:3(9,11,15)-OH(13)/0:0/2:0)	metab_3389	HMDB0297038	B(ii)	-	449.231	5.5358	pos	M+K	C23H38O6	0	35.3	1.34797	-	0.0808293	35690	771900	193200	632700	42030	34600	22630	25010	107500	404200	1210000	73370	262100	227100	262200
pos_4139	Parthenolide	metab_3391	LMPR0103090002	B(i)	C07609	249.149	5.5436	pos	M+H	C15H20O3	83.1	0	-0.127664	20554-84-1	0.00746975	248800	1752	354300	132500	156700	102400	180100	123100	17350	4022	97640	143800	127800	127800	129400
pos_414	Cyclohexanecarboxamide	metab_3392	HMDB0250651	B(ii)	-	160.133	0.7334	pos	M+NH4, M+CH3OH+H, M+H	C7H13NO	0	34.8	-1.59795	-	0.00337296	12450000	7156000	13640000	17530000	13200000	14360000	18620000	27820000	55560000	9538000	9585000	44540000	16770000	16680000	16670000
pos_4141	17-phenyl-18,19,20-trinor-prostaglandin D2	metab_3394	HMDB0062679	B(ii)	-	387.22	5.5436	pos	M+H	C23H30O5	0	47.4	8.66275	85280-91-7	0.0140284	45710	0	46500	56850	81810	55630	25780	77180	15640	40860	789000	66720	101400	98880	98990
pos_4144	Penicillin V	metab_3397	HMDB0014561	B(ii)	C08126	383.126	5.5514	pos	M+CH3OH+H	C16H18N2O5S	0	31.7	-2.06751	1987-08-01	0.00712633	833700	40740	154900	274500	484500	543500	821600	133100	82930	41240	139100	94510	281900	278500	278500
pos_4147	Megestrol	metab_3400	LMST02030177;HMDB0014495	B(ii)	C07120	392.217	5.5592	pos	M+ACN+Na	C21H28O3	0	58.6	-6.67049	3562-63-8	0.0559462	275300	0	1581	26570	140600	158800	101900	0	0	2581	7874	7431	46370	43730	48920
pos_4149	Glycyl-histidyl-arginyl-proline	metab_3402	HMDB0252877	B(ii)	-	430.233	5.567	pos	M+H-2H2O	C19H31N9O5	0	63.1	3.79353	-	0.0365905	8993	2784	34590	84900	53400	558800	29050	16370	10700	48040	0	2980	99070	92880	98980
pos_4152	Dehydrooreadone	metab_3406	HMDB0036046	B(ii)	-	252.159	5.5826	pos	M+NH4	C14H18O3	0	50.3	-1.98781	124869-07-4	0.00898822	136300	54480	106100	296400	102300	36060	167900	48810	60640	43280	67290	60770	93420	91970	93420
pos_4154	(E)-Casimiroedine	metab_3408	HMDB0030274	B(ii)	C10577	440.179	5.5826	pos	M+Na	C21H27N3O6	0	62.7	-1.51348	5853-02-01	0.0216597	11200	269800	0	338500	8290	1849	2164	0	70230	166700	84550	0	62990	60640	60740
pos_416	Nomega-Acetylhistamine	metab_3414	HMDB0013253	B(i)	C05135	154.097	0.7485	pos	M+H, 2M+Na, M+CH3OH+H	C7H11N3O	59.8	0	-1.41135	673-49-4	0.00646891	369400	6433000	342600	817000	450800	572200	733200	1684000	1056000	1401000	1041000	711400	722100	722200	714100
pos_4160	Nocloprost	metab_3415	HMDB0255687	B(ii)	-	464.253	5.6452	pos	M+ACN+Na	C22H37ClO4	0	56.8	-0.733326	-	0.0271253	1153000	12960	124100	448900	458900	1045000	47370	344500	131400	25100	313200	18170	476400	476300	454300
pos_4162	Phenethylamine glucuronide	metab_3417	HMDB0010323	B(ii)	C03033	361.139	5.653	pos	M+ACN+Na	C14H19NO6	0	66	5.63101	-	0.0259733	58450	175400	78270	376700	30030	125500	38470	60330	157400	225600	331900	69950	110200	115300	115300
pos_4165	[(1S,3S,7R,8R,8As)-8-[2-[(4R)-4-hydroxy-6-oxooxan-2-yl]ethyl]-3,7-dimethyl-1,2,3,7,8,8a-hexahydronaphthalen-1-yl] (2R)-2-methylbutanoate	metab_3420	HMDB0248085	B(ii)	-	422.289	5.6608	pos	M+NH4	C24H36O5	0	31	-2.5461	-	0.0101677	325400	0	65730	18210	279800	194800	269100	3159	46810	0	0	15580	115300	117300	115300
pos_4175	Validamycin A	metab_3430	HMDB0036592	B(ii)	C12112	498.223	5.7076	pos	M+H	C20H35NO13	0	88.4	9.0664	37248-47-8	0.0394674	110000	273900	79210	85290	419300	443600	67170	432100	833500	1318000	246000	87090	336700	360700	360800
pos_4178	Ritodrine	metab_3433	HMDB0015005;HMDB0245716	B(i)	C07239	288.162	5.7231	pos	M+H	C17H21NO3	76.6	0	9.56808	26652-09-5	0.03949	125700	4710	69950	113600	70270	89900	54940	38970	7460	0	53650	42370	56060	53350	57710
pos_4182	4-Isopropylbenzoic acid	metab_3438	HMDB0035268	B(ii)	C06578	165.091	5.7387	pos	M+H	C10H12O2	0	30.5	-0.150728	536-66-3	0.0108629	88120	13330	32690	14130	80650	12370	74230	101900	4436	4255	40000	42410	38050	38770	38780
pos_419	Aceneuramic acid	metab_3446	HMDB0000230;HMDB0259583	B(ii)	C19910	310.113	0.7259	pos	M+H-H2O, M+H, M+H-2H2O	C11H19NO9	0	51.1	-2.33511	19342-33-7	0.00679179	1854000	20200000	1158000	20400000	4387000	8280000	2957000	3188000	17700000	3798000	32830000	4952000	7378000	7378000	7291000
pos_4191	Luteolinidin	metab_3448	HMDB0029249	B(i)	C08652	271.06	5.7699	pos	M+H	C15H10O5	56.3	0	-1.86655	1154-78-5	0.0247251	0	57970	0	20460	0	7278	4832	6620	146600	123000	84130	1393	22640	23410	23770
pos_4193	Lycorine	metab_3450	HMDB0254256;MJDBOTE0000964	B(ii)	C08532	305.149	5.7699	pos	M+NH4	C16H17NO4	0	49.4	-2.55804	476-28-8	0.00821945	136300	12950	153600	265700	94410	274600	48810	141800	333900	165200	296100	73960	166600	164300	164300
pos_4198	20-Carboxy-leukotriene B4	metab_3455	HMDB0006059;LMFA03020016;PW_C002644	B(ii)	C05950	367.209	5.7777	pos	M+H	C20H30O6	0	64.7	-6.22273	80434-82-8	0.0120291	379900	3545	758100	439400	446200	254900	548700	554600	142000	107600	798600	628100	359200	362400	367800
pos_4202	Propoxur	metab_3461	HMDB0256832	B(ii)	C14334	482.228	5.7855	pos	2M+ACN+Na	C11H15NO3	0	35.6	3.43537	114-26-1	0.0337617	398700	164500	76790	130500	181600	316900	100500	335800	114300	264600	204100	107200	155800	165000	155600
pos_4205	Norcholic acid	metab_3464	HMDB0255727;LMST04060019	B(ii)	-	412.305	5.7933	pos	M+NH4	C23H38O5	0	59.8	-2.0201	-	0.00918683	512600	0	1081000	100700	451200	190800	503400	0	11980	0	79400	62460	257300	257300	261400
pos_4209	2-Phenylacetamide	metab_3468	HMDB0010715	B(i)	C02505	136.076	5.8088	pos	M+H	C8H9NO	36.8	0	-1.13309	103-81-1	0.00204566	540400	94970	314000	833800	448400	727300	257500	477100	332700	185200	708700	266100	464200	465800	464200
pos_4219	Ferulic Acid	metab_3479	HMDB0000954;MJDBOTE0000325	B(i)	C01494	177.054	5.8243	pos	M+H-H2O	C10H10O4	89.7	0	-2.22051	537-98-4	0.340522	0	0	0	185400	0	0	0	0	0	5794	13840	0	7278	7223	3677
pos_4220	3,4-Dihydroxyhydrocinnamic acid	metab_3481	HMDB0000423	B(ii)	C10447	224.091	5.8243	pos	M+ACN+H	C9H10O4	0	55.5	-1.96956	1078-61-1	0.0136296	25070	2487	291100	313600	30330	280100	46350	72390	486500	304300	672100	44250	263400	269700	269700
pos_4221	1-Amino-2-methylanthraquinone	metab_3482	HMDB0243816	B(ii)	C19320	255.112	5.8243	pos	M+NH4	C15H11NO2	0	33	-1.95225	82-28-0	0.091645	45620	59.74	43700	315500	5615	54050	10290	0	61030	47800	122800	8301	43390	43620	50790
pos_4227	Cinncassiol A 19-glucoside	metab_3487	HMDB0035165	B(ii)	-	562.29	5.8319	pos	M+NH4	C26H40O12	0	83.2	8.06822	73599-12-9	0.162138	6190	0	5705	5068	19290	609.6	3994	1497	482.8	360.8	953000	6253	10790	10940	14230
pos_4228	Annomuricatin A	metab_3488	HMDB0303181	B(ii)	-	591.317	5.8319	pos	M+CH3OH+H	C27H38N6O7	0	79.4	5.6229	-	0.00603836	44200000	31270000	7176000	14870000	38450000	94220000	17240000	50050000	142100000	182400000	59670000	6945000	58070000	58650000	58010000
pos_4233	Acetophenone, 4'-hydroxy-3'-methoxy-2-(2-piperidyl)-	metab_3494	HMDB0247917	B(ii)	-	291.17	5.8548	pos	M+ACN+H	C14H19NO3	0	45.3	-2.21328	-	0.00984167	5529	0	72130	131700	10280	109500	38800	15100	96880	44840	158300	17990	67790	67830	68970
pos_4236	PGF2a ethanolamide	metab_3496	HMDB0013628	B(ii)	C13828	430.316	5.8624	pos	M+CH3OH+H	C22H39NO5	0	70.4	-1.60294	-	0.0117266	3252000	0	7502000	289400	1348000	1258000	2320000	0	93100	8187	205200	70260	1511000	1476000	1491000
pos_4238	Hydrocodone	metab_3498	HMDB0015091;PW_C009397	B(i)	C08024	317.189	5.8775	pos	M+NH4	C18H21NO3	45.5	0	8.928	125-29-1	0.0528224	17990	646900	35930	2975	4095	20240	37040	0	0	54460	10550	0	7215	7219	6576
pos_4240	Zabicipril	metab_3501	HMDB0259979	B(ii)	-	434.264	5.8853	pos	M+NH4	C23H32N2O5	0	39.1	-1.8633	-	0.0873364	2658	0	12290	204600	18290	146200	13990	36980	255300	128300	30680	259600	83520	83600	71530
pos_4242	Olanzapine	metab_3503	HMDB0005012	B(i)	C07322	330.173	5.8928	pos	M+NH4	C17H20N4S	39.6	0	-6.57853	132539-06-1	0.0215495	0	294800	26870	32060	0	3414	14.21	72800	531000	420800	110500	49920	53140	51170	53130
pos_4245	Nicardipine	metab_3506	HMDB0014760	B(ii)	C07264	512.238	5.9006	pos	M+CH3OH+H	C26H29N3O6	0	37.8	-2.47803	55985-32-5	0.121496	0	55030	0	32000	34350	28710	0	0	256000	450900	81230	66.75	47990	60060	59380
pos_4247	N-Linoleoyl Tyrosine	metab_3507	HMDB0241987	B(ii)	-	466.291	5.9084	pos	M+Na	C27H41NO4	0	53.8	-4.36777	-	0.00670073	5168000	164400	4926000	6699000	2577000	3408000	2319000	2966000	472900	88580	1515000	1675000	2750000	2782000	2750000
pos_4250	N-Phenylglycine	metab_3511	HMDB0255227	B(ii)	-	303.133	5.9162	pos	2M+H	C8H9NO2	0	34.6	-2.01079	-	0.00617791	435500	3316	289400	692200	414000	1140000	223900	825600	1146000	1339000	765200	120500	801800	801800	793300
pos_4255	P-Octopamine	metab_3516	HMDB0004825	B(ii)	C04227	307.164	5.9238	pos	2M+H	C8H11NO2	0	55.1	-2.30833	104-14-3	0.0210664	361200	66700	227400	540200	547600	520000	392600	722300	422500	161800	448100	571700	382400	382300	368600
pos_4259	Dihydroxylysinonorleucine	metab_3520	HMDB0251345	B(ii)	-	484.301	5.9315	pos	M+CH3OH+H	C18H37N5O8	0	74	7.05557	-	0.0139684	5618000	3550000	4023000	5812000	4216000	5357000	3471000	6689000	4110000	960700	2317000	3082000	3690000	3780000	3690000
pos_4267	L-Octanoylcarnitine	metab_3528	LMFA07070002;HMDB0000791	B(i)	C02838	288.216	5.9469	pos	M+H	C15H29NO4	69.7	0	-1.63603	25243-95-2	0.0607296	29880	213500	41880	50190	41680	29110	17660	2146	11520	8926	14710	2702	25710	28690	28550
pos_4268	His Thr Lys	metab_3529	-	B(i)	-	385.219	5.9469	pos	M+H	C16H28N6O5	52.4	0	0.36301	-	0.0173399	212300	75840	613300	540300	227000	314400	1204000	1765000	213200	217100	622000	1257000	473000	458900	473000
pos_4270	Furost-5-ene-3beta,22,26-triol	metab_3532	HMDB0303029	B(ii)	-	441.295	5.9469	pos	M+Na	C26H42O4	0	66	-5.592	-	0.0153745	2367000	112900	1804000	864100	1293000	861300	1071000	812900	264500	59170	350800	746500	908800	908900	884900
pos_4275	8-Azaspiro[4.5]decane-7,9-dione	metab_3537	HMDB0245995	B(ii)	-	150.091	5.9624	pos	M+H-H2O	C9H13NO2	0	48	-0.756073	-	0.0579025	135300	40190	87580	195600	105400	244900	88580	111500	109900	64840	160500	114700	129400	143300	143300
pos_4276	Phaseolic acid	metab_3538	HMDB0031897;LMFA01060200	B(ii)	C10483	227.127	5.9624	pos	M+H-2H2O	C12H22O6	0	41.2	-1.14427	29533-15-1;53755-04-7	0.0186401	211000	7006	257500	78000	158900	127300	251100	188300	37810	19260	61800	76700	115900	119700	119700
pos_428	2-Octenedioic acid	metab_3542	LMFA01170085;HMDB0000341	B(ii)	-	190.107	0.7185	pos	M+NH4, 2M+Na, M+ACN+Na	C8H12O4	0	56.6	-1.54631	5698-50-0	0.00444063	5120000	221600	4872000	2912000	3451000	2702000	3812000	2795000	1174000	415200	1610000	2787000	2348000	2348000	2330000
pos_4280	10-Nitrolinoleic acid	metab_3543	LMFA01120001;HMDB0005049	B(ii)	C13800	308.221	5.9702	pos	M+H-H2O	C18H31NO4	0	64.3	-2.21368	774603-04-2	0.003317	252800	36190	261200	133100	115300	133600	126300	93350	61610	19280	170600	71220	138800	139600	138800
pos_4282	(S)-Methyl 2-(4-(((R)-2-amino-3-mercaptopropyl)amino)-2-(naphthalen-1-yl)benzamido)-4-methylpentanoate	metab_3545	HMDB0252710	B(ii)	-	502.21	5.9702	pos	M+Na	C27H33N3O3S	0	31.5	-7.45913	-	0.00824462	291300	1397000	365700	822200	414800	842500	320200	354100	575100	1142000	425900	359100	393700	388100	393700
pos_4285	Daidzein	metab_3548	LMPK12050038;HMDB0003312;MJDBOTE0000779	B(i)	C10208	255.065	5.9779	pos	M+H	C15H10O4	91.9	0	-1.76379	486-66-8	0.00524554	28360	1153000	7188	1479000	65910	111300	65740	59130	1328000	410800	195600	0	269700	268800	271600
pos_4309	Curdione	metab_3573	HMDB0034714	B(ii)	C17493	219.174	6.0247	pos	M+H-H2O	C15H24O2	0	75.4	-0.96116	13657-68-6	0.00506211	66910	8961	65630	134300	92160	83180	116700	58040	19270	12380	39610	36560	58150	58660	58150
pos_4314	Imidazole-4-Acetic Acid	metab_3579	HMDB0002024;MJDBOTE0000591	B(i)	C02835	127.05	6.0325	pos	M+H	C5H6N2O2	74.6	0	-0.27061	645-65-8	0.00943778	69450	0	8590	0	60030	7056	38080	0	0	604.5	0	0	19960	20290	19960
pos_4318	3-Aminopropyl(diethoxymethyl)phosphinic acid	metab_3583	HMDB0249851	B(ii)	-	451.23	6.0403	pos	2M+H	C8H20NO4P	0	37.7	-7.69729	-	0.0142884	143100	1278	779700	300400	290000	302500	214800	246000	211900	328000	1823000	564800	386700	388800	397300
pos_4320	Esculentic acid (Phytolacca)	metab_3586	HMDB0034639	B(ii)	-	541.295	6.0403	pos	M+K	C30H46O6	0	68.1	3.90075	56283-68-2	0.00739152	774200	512300	1190000	281500	354500	277400	370000	93990	269000	1352000	344200	155500	384100	389000	384000
pos_4327	16-Hydroxyhexadecanoic acid	metab_3593	HMDB0006294	B(ii)	C18218	290.268	6.0636	pos	M+NH4	C16H32O3	0	43.8	-2.16446	506-13-8	0.0125518	385300	1820000	450400	478100	390400	415300	509900	568900	855200	963100	669400	602500	474300	474500	464200
pos_4330	Lincomycin	metab_3597	HMDB0251851;HMDB0015564;PW_C009827	B(ii)	C06812	470.228	6.0636	pos	M+ACN+Na	C18H34N2O6S	0	42.3	-3.67263	154-21-2	0.0032301	884600	410300	359600	832200	456700	1672000	169100	1275000	1608000	1202000	705700	295500	847300	852500	851300
pos_4335	Fumonisin b2	metab_3602	LMSP01080023;HMDB0034703	B(i)	C19242	706.4	6.0792	pos	M+H	C34H59NO14	87	0	-1.54618	116355-84-1	0.026009	0	0	1200000	3845000	56800	198500	16190	18230	1101000	0	236800	209900	428000	427500	408800
pos_4337	Decanoylcarnitine	metab_3604	HMDB0000651;LMFA07070059	B(i)	C03299	316.248	6.0869	pos	M+H	C17H33NO4	74.2	0	-2.16932	1492-27-9	0.0554351	5088	311800	8376	0	2052	7377	0	0	0	2156	0	0	6129	5572	5581
pos_4338	Medroxyprogesterone	metab_3605	HMDB0001939;LMST02030176;MJDBOTE0001334	B(ii)	C07119	383.2	6.0869	pos	M+K	C22H32O3	0	44.9	4.14067	520-85-4	0.00686582	141400	522900	262000	286700	146900	140200	242900	203900	263100	399900	586200	210900	126700	128200	128200
pos_4341	Prolyl-Threonine	metab_3608	HMDB0029027	B(ii)	-	234.146	6.0947	pos	M+NH4	C9H16N2O4	0	47.5	6.49394	-	0.0530396	3097	222600	13560	25100	11470	11250	34200	23190	54110	78010	16640	30440	18780	20560	18780
pos_4362	H-Phe-D-met-arg-phe-NH2	metab_3630	HMDB0252425	B(ii)	-	643.272	6.1336	pos	M+2Na-H	C29H42N8O4S	0	52.8	-6.79778	-	0.136828	0	0	221200	218800	750.2	17.85	1202	0	0	0	1265000	21150	34870	37900	28800
pos_4364	Delta-Guanidinovaleric acid	metab_3632	HMDB0250978	B(ii)	C13688	341.194	6.1413	pos	2M+Na	C6H13N3O2	0	30.7	9.25053	462-93-1	0.00646339	295000	20460	206600	80780	424800	211200	676500	459700	127200	95260	316600	342700	237300	234600	234600
pos_4371	Lysylglycine	metab_3640	HMDB0304784;HMDB0028951	B(ii)	-	236.162	6.1646	pos	M+CH3OH+H	C8H17N3O3	0	46.5	6.47318	7563-03-03	0.00828059	31100	796500	57390	119700	54810	89310	130700	92380	524200	271300	153500	185000	136300	136300	134400
pos_4373	N-Docosahexaenoyl Methionine	metab_3642	HMDB0242019	B(ii)	-	424.269	6.1646	pos	M+H-2H2O	C27H41NO3S	0	41.1	5.1808	-	0.0361879	308100	0	212100	55100	154500	126800	214300	11860	7266	19560	94400	5196	98880	92980	92880
pos_4376	2,2,6,6-Tetramethyl-4-piperidinone	metab_3645	HMDB0031179	B(ii)	-	311.269	6.1723	pos	2M+H	C9H17NO	0	39.4	-2.39218	826-36-8	0.0299125	69870	574200	88220	101900	77490	65890	124900	100900	204900	260800	137000	164400	113200	107500	113200
pos_4379	N,N-Dimethyldodecylamine-N-oxide	metab_3648	-	B(i)	-	230.248	6.18	pos	M+H	C14H31NO	80.8	0	-1.24611	-	0.0080804	405900	1960000	519200	553800	492200	528000	648100	636300	1058000	1235000	929900	938600	602400	594000	602400
pos_438	Carboxyethyllysine	metab_3649	HMDB0249659	B(ii)	-	219.134	1.0502	pos	M+H-2H2O, M+ACN+H, M+H	C9H18N2O4	0	46.8	-1.2623	-	0.0102947	419100	2205000	287500	1039000	428300	514300	249500	808300	4916000	1764000	3218000	1516000	1041000	1023000	1041000
pos_4387	Doramapimod	metab_3656	HMDB0251587	B(ii)	-	569.329	6.1876	pos	M+ACN+H	C31H37N5O3	0	37.1	9.72152	-	0.019538	117700	95150	266500	482400	84380	26040	69510	70470	226500	1008000	196200	16260	139500	134900	134900
pos_440	Pseudouridine	metab_3670	HMDB0000767	B(i)	C02067	245.076	1.0578	pos	M+H, M+Na, M+H-2H2O	C9H12N2O6	48.6	0	-1.50365	1445-07-4	0.0177091	424100	166700	232000	660700	481400	759000	431100	514700	269000	204500	424300	606000	392200	380300	380500
pos_4409	3beta,7alpha-Dihydroxy-5-cholestenoate	metab_3679	PW_C007981;HMDB0012454	B(ii)	C17335	455.315	6.2418	pos	M+Na	C27H44O4	0	38.2	3.46534	115538-84-6	0.0272148	310000	0	288500	180600	608400	328600	302200	908600	314600	158700	105600	228500	218800	218900	229300
pos_4411	Deoxycholic acid 3-glucuronide	metab_3682	LMST05010046;HMDB0002596	B(ii)	C03033	551.319	6.2418	pos	M+H-H2O	C30H48O10	0	76.2	-4.85821	72504-58-6	0.00620767	1098000	0	3669000	1635000	1243000	1624000	1123000	1055000	604900	720100	3680000	1298000	1490000	1508000	1493000
pos_4417	Glucosylsphingosine	metab_3687	HMDB0242640;HMDB0000596	B(ii)	C03108	525.354	6.2573	pos	M+ACN+Na	C24H47NO7	0	40.2	5.28223	52050-17-6	0.0261435	1031000	0	1214000	300000	452400	427800	416500	69470	13320	28990	14350	166700	315000	329600	315100
pos_4424	Tetradecanoylcarnitine	metab_3694	LMFA07070102;HMDB0005066;LMFA07070107;HMDB0254979	B(i)	-	372.31	6.2651	pos	M+H	C21H41NO4	53.5	0	-2.09401	25597-07-3	0.0112317	4995	741300	50530	563300	45860	36040	11010	27890	1153000	432600	126900	20720	151500	153000	154900
pos_4429	Ganolucidic acid B	metab_3699	HMDB0035751	B(ii)	-	520.362	6.2651	pos	M+NH4	C30H46O6	0	38.1	-1.8015	98683-75-1	0.027728	2639	0	2981	0	20270	13790	12960	909500	183.5	2558	35070	797.1	11460	10930	10930
pos_4446	1,2-Dihydronaphthalene-1,2-diol	metab_3717	HMDB0060335	B(ii)	C06205	180.102	6.3035	pos	M+NH4	C10H10O2	0	48.1	-1.81706	-	0.0124077	9697000	641500	177300	286800	4722000	3311000	1135000	4648000	527800	304600	626400	787300	1178000	1203000	1203000
pos_4455	Menthol	metab_3725	HMDB0003352;HMDB0035765	B(ii)	C00400	330.336	6.3113	pos	2M+NH4	C10H20O	0	73.6	-2.55664	1490-04-6;2216-51-5	0.00634245	4901000	22970000	7281000	7983000	6054000	8290000	9464000	8156000	9896000	14960000	14600000	11520000	11640000	11640000	11510000
pos_4470	Palmitoylcarnitine	metab_3741	HMDB0000222;HMDB0240783;LMFA07070004	B(i)	C02990	400.341	6.3267	pos	M+H	C23H45NO4	48	0	-1.72567	2364-67-2	0.0238387	331600	6332000	473800	8741000	276800	1183000	122500	202500	12270000	4040000	948400	269600	2178000	2284000	2242000
pos_4483	Pyrodone	metab_3754	HMDB0256988	B(ii)	C18795	339.206	6.3497	pos	M+ACN+Na	C17H25NO2	0	34.2	5.29899	-	0.00856485	327800	1088000	406100	430200	362800	404000	424000	407600	546200	632400	562400	611500	433400	433400	439900
pos_4484	Pipercitine	metab_3755	HMDB0039937	B(ii)	-	367.368	6.3497	pos	M+NH4	C23H43NO	0	41.8	-2.40534	-	0.0925689	0	0	7499	61550	0	156800	0	690800	1526000	0	103200	15530	116600	115400	135600
pos_4489	N-Isobutyloctadeca-trans-2-trans-4-dienamide	metab_3760	HMDB0302880	B(ii)	-	353.352	6.3573	pos	M+NH4	C22H41NO	0	52.3	-2.37037	-	0.0570637	0	0	0	76440	0	30350	0	198400	489600	0	21780	37880	45340	41000	41290
pos_449	2-(Fluoromethyl)-3-(3,4-dihydroxyphenyl)alanine	metab_3761	HMDB0248213	B(ii)	-	262.111	2.0792	pos	M+H-2H2O, M+NH4, M+CH3OH+H	C10H12FNO4	0	34.6	8.7584	-	0.00381213	697300	54940	434000	415600	833100	579400	648400	278200	430500	146100	636200	1453000	515100	511700	511700
pos_4491	Cabergoline	metab_3762	HMDB0014393	B(ii)	C08187	474.284	6.3573	pos	M+Na	C26H37N5O2	0	53.3	0.735471	81409-90-7	0.0172197	3041000	25500000	5535000	6244000	3578000	2973000	7010000	3107000	7858000	10700000	7612000	10270000	4406000	4541000	4411000
pos_4496	N,N'-Dicyclohexylurea	metab_3766	HMDB0244166	B(i)	-	225.196	6.3647	pos	M+H	C13H24N2O	64.5	0	-1.8318	-	0.00427229	1756000	5915000	2435000	2373000	2002000	2018000	2404000	2595000	3070000	3968000	3136000	3073000	2244000	2228000	2244000
pos_4500	Withanolide	metab_3772	LMST01160020;LMST01160018;HMDB0003218	B(ii)	C08842	488.3	6.3647	pos	M+NH4	C28H38O6	0	36.4	-1.7933	30655-48-2	0.0406361	2602000	16010000	3558000	3568000	2458000	2580000	5018000	2586000	7094000	10430000	6837000	9627000	3860000	3905000	4160000
pos_4501	Epothilone D	metab_3773	LMPK04000001;HMDB0251876	B(ii)	C12039	509.307	6.3647	pos	M+NH4	C27H41NO5S	0	69.5	5.73753	189453-10-9	0.00339784	1075000	115600	1052000	600500	582600	751700	358600	726900	182800	232200	902300	265300	508000	510500	507200
pos_4509	Behenic acid	metab_3780	HMDB0304269;HMDB0000944;LMFA01010022	B(ii)	C08281	358.367	6.3801	pos	M+NH4	C22H44O2	0	36.6	-2.55538	112-85-6	0.00594812	3295000	12770000	4798000	4878000	3950000	5473000	5838000	5257000	5502000	7779000	7752000	6950000	6883000	6813000	6813000
pos_4514	(11R,16S)-misoprostol	metab_3786	HMDB0242321	B(ii)	-	405.261	6.3879	pos	M+Na	C22H38O5	0	48.1	-0.839658	-	0.0324995	301400	0	161400	162600	261200	431700	163200	254000	68230	37370	147400	50780	199200	188200	199100
pos_4529	2-Propenyl cyclohexanepentanoate	metab_3799	LMFA07010745;HMDB0037814	B(ii)	-	466.388	6.4034	pos	2M+NH4	C14H24O2	0	77.8	-1.61221	7493-68-7	0.186204	0	1617000	0	0	40370	10180	11580	35800	0	607800	0	59150	57260	80410	81130
pos_4540	4alpha-carboxy-stigmasta-7,24(241)-dien-3beta-ol	metab_3811	HMDB0304194	B(ii)	-	456.361	6.4189	pos	M+H	C30H47O3-	0	36.7	2.16164	-	0.0321393	178300	550900	266600	322300	234900	291400	247800	272700	382300	800400	327800	199000	202300	214100	213900
pos_4551	Cyclohexaneundecanoic acid	metab_3822	HMDB0030997	B(ii)	C12100	286.273	6.4577	pos	M+NH4	C17H32O2	0	62.5	-2.72428	4277-62-7	0.101528	25810	0	140200	32370	5098	23230	3006	0	0	0	3850	0	9532	9569	11330
pos_4553	Barringtogenol C	metab_3824	HMDB0034525	B(ii)	C08931	513.355	6.4577	pos	M+Na	C30H50O5	0	43.9	-0.684556	13844-01-4;17304-24-4	0.059583	286100	0	483900	179200	123300	1057000	95100	97180	162600	0	802800	1918	322300	322400	356800
pos_4557	(1(10)E,4a,5E)-1(10),5-Germacradiene-12-acetoxy-4,11-diol	metab_3828	HMDB0038798	B(ii)	-	329.229	6.4655	pos	M+CH3OH+H	C17H28O4	0	38.4	-9.69605	143305-08-2	0.0301403	16950	72210	12750	21970	21810	21270	53470	56630	120900	377500	39710	82730	64350	61180	61030
pos_4562	12-oxo-PDA	metab_3834	HMDB0301804;HMDB0302724;LMFA02010001	B(ii)	C01226	356.222	6.4732	pos	M+ACN+Na	C18H28O3	0	38.1	8.89666	85551-10-6	0.0114957	463	0	1452000	193900	207.7	1964	0	3489	0	8266	537000	997.7	118200	115900	115900
pos_4563	Gamma-Eudesmol rhamnoside	metab_3835	HMDB0037961	B(ii)	-	391.244	6.4732	pos	M+Na	C21H36O5	0	50.3	-3.21556	349112-31-8	0.0164558	209400	429000	558700	907500	149700	718300	197800	614500	5861000	2329000	1476000	325900	958200	957800	985500
pos_4564	3-Dehydroteasterone	metab_3836	HMDB0041527;LMST01030131	B(ii)	C15792	469.329	6.4732	pos	M+Na	C28H46O4	0	48.3	-0.0786455	124853-28-7	0.033591	449900	5345	361900	249800	222600	329200	273100	101500	11060	1404	93760	22880	266500	251600	251600
pos_4565	Threonyllysine	metab_3837	HMDB0029066	B(ii)	-	517.291	6.4732	pos	2M+Na	C10H21N3O4	0	30.7	-8.8701	23161-31-1	0.00761465	277400	0	115500	335700	318700	613200	351100	1747000	121300	10420	799100	126800	506900	500300	500200
pos_4569	Hernandulcin	metab_3841	HMDB0037906	B(ii)	C09681	254.211	6.4888	pos	M+NH4	C15H24O2	0	66	-2.52563	95602-94-1	0.866037	0	0	0	0	0	0	0	215000	0	0	0	0	3122	0	3104
pos_4573	Butylate	metab_3846	HMDB0249477	B(ii)	C14323	281.164	6.4964	pos	M+ACN+Na	C11H23NOS	0	46.7	-7.30857	2008-41-5	0.00269465	183200	729000	280200	285400	190400	203900	309800	295000	339600	422400	330300	373800	250700	250100	251400
pos_4593	11-Epicortisol	metab_3864	HMDB0000063;HMDB0244354	B(ii)	C00735	395.24	6.5275	pos	M+CH3OH+H	C21H30O5	0	49.4	-8.53856	50-23-7	0.076199	255200	210600	323700	231600	144900	282300	159300	225200	165100	322300	303400	128900	272400	238100	272600
pos_4605	5alpha-Cyprinol	metab_3878	HMDB0247015	B(ii)	C16890	497.323	6.5431	pos	M+2Na-H	C27H48O5	0	79.2	3.21549	2952-70-7	0.0167343	613300	13050	530800	627500	247300	378000	335500	424700	63080	16510	49140	121600	319500	319500	328800
pos_4609	Boldenone	metab_3881	HMDB0249339	B(ii)	C14502	304.23	6.5506	pos	M+NH4	C19H26O2	0	54.7	9.12615	846-48-0	0.080363	0	0	238700	55370	0	0	0	0	0	0	6345	0	8113	6964	7922
pos_4616	Butyryl trihexyl citrate	metab_3889	HMDB0247498	B(ii)	-	532.384	6.5583	pos	M+NH4	C28H50O8	0	37.6	-1.25576	-	0.0198468	504700	1333000	594400	590300	575800	458500	505400	597400	675800	817300	718800	889400	574300	555100	575000
pos_4617	Cer(t18:0/16:0)	metab_3890	LMSP02030001;HMDB0010697	B(ii)	-	556.529	6.5583	pos	M+H	C34H69NO4	0	69.9	-1.91492	-	0.0506482	1083000	2741000	1234000	1255000	872400	1260000	1002000	1461000	1676000	1918000	1629000	1101000	1246000	1140000	1247000
pos_462	1-[3,4-Dihydroxy-5-(hydroxymethyl)oxolan-2-yl]-4-hydroxyhydropyridin-2-one	metab_3893	HMDB0243807	B(ii)	-	276.107	2.0715	pos	M+H-H2O, M+NH4, M+CH3OH+H	C10H13NO6	0	61.6	-1.8787	-	0.0104301	2028000	324400	2974000	5297000	3412000	4758000	2854000	5742000	7436000	1536000	6226000	4667000	3212000	3212000	3154000
pos_4620	PC(17:0/18:1(9Z)-O(12,13))	metab_3894	HMDB0286161	B(ii)	-	810.556	6.5583	pos	M+Na	C43H82NO9P	0	33.3	-7.82539	-	0.0254552	1075000	2711000	1093000	1216000	1139000	1005000	1491000	1189000	1856000	2343000	1638000	1902000	1219000	1166000	1219000
pos_4621	Dodecanedioylcarnitine	metab_3895	HMDB0013327	B(ii)	-	437.263	6.566	pos	M+ACN+Na	C19H35NO6	0	61.6	2.74281	-	0.0108734	100700	1554000	51240	582800	487700	273000	317000	112200	592400	905600	235700	136700	305500	299800	299800
pos_4624	N-(3-Methylbut-2-EN-1-YL)-9H-purin-6-amine	metab_3898	HMDB0245646	B(ii)	C04083	407.24	6.5738	pos	2M+H	C10H13N5	0	62.5	-4.78803	-	0.00707376	398000	834500	324200	403000	289100	386300	380100	356200	486100	374700	484000	405800	344500	340300	340300
pos_4626	LysoSM(d18:0)	metab_3900	HMDB0012082	B(ii)	-	484.383	6.5738	pos	M+NH4	C23H51N2O5P	0	32.6	-8.89878	-	0.0149592	26170	88780	43580	49060	45440	67240	71580	66230	319700	962600	200300	280300	117200	120700	118300
pos_4636	PA(20:3(8Z,11Z,14Z)-2OH(5,6)/14:1(9Z))	metab_3910	HMDB0263101	B(ii)	-	683.433	6.5972	pos	M+H-H2O	C37H65O10P	0	51.1	6.53441	-	0.0422298	443900	886400	362700	585600	433000	815100	434100	576500	1103000	1050000	652900	356400	671500	670600	623100
pos_4640	7-Aminoheptanoic acid	metab_3915	HMDB0247233	B(ii)	-	184.073	6.6123	pos	M+K	C7H15NO2	0	49.1	-2.59283	-	0.00836672	3975	556700	789.8	903.6	53510	29580	78110	226200	835800	921500	251800	52390	142600	142700	144700
pos_4647	2-Hydroxy-6-(8,11,14-pentadecatrienyl)benzoic acid	metab_3922	HMDB0031059	B(ii)	-	384.254	6.6432	pos	M+ACN+H	C22H30O3	0	49.5	0.689674	103904-73-0	0.050215	27850	0	1147000	389700	0	29820	13470	12770	0	137.1	765100	11990	84640	92480	92430
pos_4648	Linoleic Acid	metab_3923	LMFA01030120;HMDB0000673;HMDB0006270;PW_C000530;HMDB0247706;MJDBOTE0000548	B(i)	C01595	298.273	6.651	pos	M+NH4	C18H32O2	62.3	0	-2.56693	60-33-3;506-21-8	0.0283214	621400	1195000	1263000	1345000	555700	550000	733300	986700	633100	819400	1515000	1040000	755400	745900	787100
pos_4650	2-Acetoxy-3-geranylgeranyl-1,4-dihydroxybenzene	metab_3925	HMDB0040748	B(ii)	-	441.298	6.651	pos	M+H	C28H40O4	0	33.2	-4.31491	126398-82-1	0.050859	121400	11080	1196000	397100	40160	188900	55120	74960	76340	10410	29720	94580	143800	144400	157200
pos_4651	Cetyl recinoleate	metab_3926	HMDB0249839	B(ii)	-	540.534	6.651	pos	M+NH4	C34H66O3	0	42.8	-1.71485	-	0.0101521	2023000	3236000	2605000	3079000	1355000	2471000	1350000	1585000	4642000	2061000	2679000	1526000	2084000	2048000	2084000
pos_4660	PC(18:0/20:4(8Z,11Z,14Z,17Z))	metab_3936	HMDB0008049;PW_C004098;LMGP01012144	B(ii)	C00157	810.597	6.6664	pos	M+H	C46H84NO8P	0	34.7	-4.28319	-	0.0656573	11760	739400	4292	721100	94480	4839	5477	4083	11870	172600	1331000	4090000	5585	5066	4941
pos_4664	1-Butylamine	metab_3940	HMDB0031321	B(i)	-	74.0969	6.6818	pos	M+H	C4H11N	31.8	0	6.24595	109-73-9	0.0258292	4549000	16600000	5650000	5180000	4959000	4955000	6853000	6275000	8133000	11560000	10020000	11240000	6060000	6073000	6342000
pos_4666	(9S,10S)-9,10-dihydroxyoctadecanoate	metab_3941	HMDB0059633	B(ii)	C15988	281.247	6.6895	pos	M+H-2H2O	C18H36O4	0	34.7	-1.96969	-	0.0645759	0	0	0	340700	0	0	0	0	0	0	4334	0	20820	23300	20930
pos_4670	Polidocanol	metab_3946	HMDB0256665;HMDB0249382;HMDB0251574;HMDB0244942	B(ii)	C13493	600.467	6.6895	pos	M+NH4	C30H62O10	0	40.6	-1.80541	3055-99-0	0.012482	1034000	2809000	1071000	1011000	904700	747300	872100	941900	5847000	7590000	1257000	1336000	1677000	1643000	1681000
pos_4672	Lucidenic acid D2	metab_3948	HMDB0036435	B(ii)	-	537.249	6.6973	pos	M+Na	C29H38O8	0	82.3	5.47174	98665-16-8	0.012717	85110	0	0	1463000	0	225900	9278	0	234900	0	50660	25050	79130	79120	80880
pos_4685	LysoPE(20:1(11Z)/0:0)	metab_3960	HMDB0011512	B(ii)	-	530.322	6.7279	pos	M+Na	C25H50NO7P	0	86.6	-0.156377	-	0.110224	0	2029000	0	58540	161300	113900	254600	775200	753800	929100	559900	390800	138200	168800	168100
pos_4693	Choline Phosphate	metab_3969	HMDB0001565	B(i)	C00588	184.073	6.7511	pos	M+H	C5H14NO4P	53.1	0	-1.52288	107-73-3;3616-04-4	0.0268198	0	681300	805.8	137700	17610	57520	41460	212000	636200	574600	270100	95730	93620	93650	98050
pos_4695	Dihomo-gamma-Linolenoyl PAF C-16	metab_3970	-	B(i)	-	770.604	6.7589	pos	M+H	C44H84NO7P	36.2	0	-2.12843	-	0.0861982	0	700100	43560	5668000	1191000	15000	0	0	2501	254400	194200	6775000	23420	23460	20100
pos_4714	DG(18:0/18:3(6Z,9Z,12Z)/0:0)	metab_3987	HMDB0007162;PW_C003213	B(ii)	C00165	641.51	6.8279	pos	M+Na	C39H70O5	0	47	-2.17934	-	0.0168247	8712000	9050000	5372000	3736000	4537000	4368000	5382000	5544000	6435000	5817000	4880000	4775000	8841000	8840000	9100000
pos_4717	Strictosidine	metab_3989	HMDB0304492	B(ii)	C03470	563.264	6.8354	pos	M+CH3OH+H	C27H34N2O9	0	88	8.42685	20824-29-7	0.0184463	22190	219000	0	1265000	13220	274600	0	0	434200	688800	200200	0	167300	167000	172500
pos_4725	DG(18:0/20:5(7Z,9Z,11E,13E,17Z)-3OH(5,6,15)/0:0)	metab_3998	HMDB0295955	B(ii)	-	655.489	6.8509	pos	M+H-2H2O	C41H70O8	0	45.3	-5.51176	-	0.0130025	1759000	2169000	2263000	893100	1599000	1491000	1783000	1845000	1098000	1664000	2050000	1182000	2195000	2195000	2245000
pos_4728	3-Ketosphingosine	metab_4001	LMSP01010002;HMDB0245914	B(ii)	C06121	330.3	6.8663	pos	M+CH3OH+H	C18H35NO2	0	62.5	-2.75305	-	0.0759261	12250	0	58530	101900	10180	83920	6099	0	35840	0	285900	0	22160	22140	19360
pos_4732	Glyceryl Monolinoleate	metab_4006	HMDB0242115	B(i)	-	355.281	6.8819	pos	M+H	C21H38O4	37.9	0	-9.07779	-	0.0004574	334900	402900	404800	194000	181700	273600	197600	264200	2318000	3424000	264700	194500	627800	628300	627800
pos_4740	DL-Coniine	metab_4015	-	B(i)	-	128.143	6.9047	pos	M+H	C8H17N	44	0	-0.513349	-	0.00079619	3173000	11060000	3943000	3630000	3462000	3190000	4342000	3811000	4190000	5834000	5199000	5622000	3557000	3552000	3552000
pos_4746	PC(16:0/18:1(11Z))	metab_4020	LMGP01010576;PW_C004020;HMDB0007971	B(ii)	C00157	760.583	6.9123	pos	M+H	C42H82NO8P	0	58	-2.22647	-	0.0374251	277700	9364000	191200	16460000	286200	40340	117000	1186000	190000	6493000	12250000	25680000	1973000	1892000	2039000
pos_476	Glycerol lactate pyruvate	metab_4034	HMDB0252841	B(ii)	-	276.107	2.6193	pos	M+NH4, M+ACN+Na, M+ACN+H	C9H14O7	0	56.6	-2.15334	-	0.00248979	2488000	88610	3684000	4133000	2935000	4054000	1613000	4556000	3195000	1197000	5692000	7570000	2629000	2629000	2618000
pos_4760	Perulactone	metab_4035	HMDB0034392	B(ii)	-	551.354	6.9432	pos	M+CH3OH+H	C30H46O7	0	33.7	-6.5616	76994-38-2	0.0101791	1294000	2496000	1676000	1296000	1178000	1247000	1332000	1403000	1419000	1920000	1987000	1471000	1301000	1301000	1324000
pos_4762	DG(18:0/20:4(8Z,11Z,14Z,17Z)/0:0)	metab_4037	PW_C003222;HMDB0007171	B(ii)	C00165	627.531	6.9509	pos	M+H-H2O	C41H72O5	0	43.2	-5.64959	-	0.436968	277200	372700	3595000	1377000	2685000	540700	711000	656000	1143000	1035000	1536000	1351000	629700	1601000	1581000
pos_4771	Oleamide	metab_4047	LMFA08010004;HMDB0247607;HMDB0002117	B(i)	C19670	282.279	6.9818	pos	M+H	C18H35NO	71.6	0	-2.35359	301-02-0	0.0119085	1441000	3601000	2215000	1873000	1333000	1378000	1578000	2083000	1446000	1841000	2445000	2102000	1340000	1340000	1368000
pos_4774	Inecalcitol	metab_4050	LMST03020649;HMDB0242665	B(ii)	-	445.268	6.9896	pos	M+2Na-H	C26H40O3	0	52.7	-2.12977	-	0.0284488	0	953000	0	81310	0	25950	24050	24760	257800	529600	15120	5759	62590	59580	62640
pos_4782	LysoPA(18:3(9Z,12Z,15Z)/0:0)	metab_4059	HMDB0114744	B(ii)	-	397.216	7.028	pos	M+H-2H2O	C21H37O7P	0	62.4	5.115	-	0.0325583	310300	559800	369200	226300	252500	251700	295000	318700	195200	301800	343500	302300	221200	234300	234100
pos_4789	Furanogermenone	metab_4066	HMDB0036766	B(ii)	C17488	487.279	7.0435	pos	2M+Na	C15H20O2	0	42.9	-6.95792	81678-18-4	0.0276036	24070	346300	0	1616000	12560	74090	8897	0	840300	226700	50650	17050	151100	151700	158800
pos_4791	(3a,5b)-24-oxo-24-[(2-sulfoethyl)amino]cholan-3-yl-b-D-Glucopyranosiduronic acid	metab_4068	HMDB0002429	B(ii)	-	682.327	7.0435	pos	M+Na	C32H53NO11S	0	57.6	5.2755	99794-82-8	0.0234674	0	932200	1369	1166000	15220	76830	85450	2309	879700	406800	0	13210	248600	248700	258900
pos_4798	PC(18:1(9Z)/P-16:0)	metab_4074	HMDB0008126	B(ii)	C00157	766.57	7.0589	pos	M+Na	C42H82NO7P	0	96.5	-2.6161	-	0.117648	129800	412000	203500	2471000	26750	3462	2744	30160	47090	368200	273200	1194000	584800	474100	587000
pos_4806	Cer(d17:1/22:6(5Z,7Z,10Z,13Z,16Z,19Z)-OH(4))	metab_4084	HMDB0289927	B(ii)	-	612.503	7.0819	pos	M+H	C39H65NO4	0	41.1	7.47953	-	0.167648	0	0	0	0	0	0	0	0	441700	1054000	0	0	35100	33410	45160
pos_4813	DG(LTE4/2:0/0:0)	metab_4091	HMDB0296924	B(ii)	-	578.279	7.0973	pos	M+Na	C28H45NO8S	0	82.8	6.46569	-	0.0441222	0	4097000	0	470500	21000	319700	140900	487800	552500	1879000	226800	270600	326300	352800	352400
pos_4815	2-Aminopurine	metab_4093	HMDB0245025	B(ii)	-	177.088	7.105	pos	M+ACN+H	C5H5N5	0	57.4	-2.0475	-	0.0238525	469100	1583000	377300	413900	521000	465200	585000	755000	593600	870900	711100	791500	403300	420200	420600
pos_4818	Coniine	metab_4096	HMDB0030285	B(i)	C06523	128.143	7.1126	pos	M+H	C8H17N	41.3	0	-0.575243	458-88-8	0.00846474	1116000	3342000	1161000	1065000	1268000	1256000	1501000	1682000	1505000	1913000	1787000	1762000	1113000	1129000	1129000
pos_482	L-Theanine	metab_4098	HMDB0034365	B(ii)	C01047	175.108	1.1962	pos	M+Na, M+ACN+H, M+H	C7H14N2O3	0	49.7	-0.919747	3081-61-6	0.0185602	469200	532200	412800	334600	603300	514300	454100	401600	614700	1639000	1050000	941800	553700	536300	536300
pos_4821	(R)-1-O-[b-D-Apiofuranosyl-(1->2)-b-D-glucopyranoside]-1,3-octanediol	metab_4100	HMDB0032798	B(ii)	-	419.26	7.1126	pos	M+H-H2O	C21H40O9	0	51.2	-7.88111	-	0.0207029	1775000	6765000	1781000	1746000	2224000	2053000	2536000	3096000	2518000	3627000	3139000	3224000	1760000	1824000	1761000
pos_4828	Cer(d17:1/20:4(6E,8Z,11Z,14Z)+=O(5))	metab_4106	HMDB0289912	B(ii)	-	568.478	7.1204	pos	M+H-H2O	C37H63NO4	0	57.1	8.92494	-	0.110468	0	0	0	0	0	0	0	0	338500	919400	0	0	28230	31300	35190
pos_483	Pro Gln	metab_4108	-	B(i)	-	244.129	1.1885	pos	M+H-H2O, 2M+Na, M+H	C10H17N3O4	62.9	0	-1.45179	-	0.00364806	322600	773500	259700	285400	390200	387200	251500	686600	1097000	3240000	962700	452800	543000	546400	543000
pos_4832	Hexylamine	metab_4111	HMDB0032323	B(ii)	C08306	102.128	7.1357	pos	M+H	C6H15N	0	42.3	2.03003	111-26-2	0.0111282	29880000	87290000	31010000	27790000	33240000	34170000	41710000	45810000	43320000	54940000	50200000	50140000	30770000	31370000	31380000
pos_484	Gibberellin A116	metab_4119	HMDB0301912	B(ii)	C11857	355.186	2.7185	pos	M+Na, M+ACN+Na, M+H-H2O	C20H28O4	0	52.3	-6.88894	-	0.00300944	4497000	569900	6010000	4227000	3210000	4951000	6621000	833900	1126000	620600	1545000	1058000	3189000	3172000	3172000
pos_4843	Zizyberanalic Acid	metab_4123	HMDB0036847	B(i)	-	471.344	7.1741	pos	M+H	C30H46O4	35.5	0	-7.25666	67594-73-4	0.0691857	25760	802	448400	161700	651.8	240200	17520	0	11710	1092	3175	987.6	38250	42690	43620
pos_4845	DG(PGD1/0:0/i-18:0)	metab_4125	HMDB0299746	B(ii)	-	659.52	7.1741	pos	M+H-2H2O	C41H74O8	0	44	-6.31512	-	0.0208514	1332000	3147000	2496000	2156000	1817000	1911000	1939000	1843000	1043000	2115000	2405000	1760000	2367000	2455000	2455000
pos_4847	Geranylcitronellol	metab_4127	HMDB0032147	B(ii)	-	310.31	7.1819	pos	M+NH4	C20H36O	0	43.2	-2.64488	36237-66-8	0.0442156	163100	323900	318900	214100	176200	156800	218200	305500	104600	174400	236800	217800	146300	158100	158100
pos_4849	7a,12a-Dihydroxy-3-oxo-4-cholenoic acid	metab_4129	HMDB0000447	B(ii)	C15568	443.221	7.1819	pos	M+K	C24H36O5	0	55.4	5.19216	13587-11-6	0.00742057	1725000	4095000	1849000	2330000	1715000	1964000	2010000	2075000	2496000	2939000	2315000	2163000	1809000	1832000	1809000
pos_485	Estetrol	metab_4130	HMDB0251955;HMDB0304837	B(ii)	-	327.154	2.7339	pos	M+H-H2O, M+Na, M+H-2H2O	C18H24O4	0	38.2	-7.06872	-	0.00210611	8204000	556100	14030000	8270000	6832000	9541000	9836000	1402000	1715000	222900	3056000	2392000	6145000	6123000	6123000
pos_4875	GPCho(16:0/20:3)	metab_4156	HMDB0007980;HMDB0011218;HMDB0007981;HMDB0039527;HMDB0011219	B(i)	C00157	806.565	7.2894	pos	M+Na	C44H82NO8P	91.9	0	-2.17082	155575-01-2	0.147313	853000	0	15230000	748400	0	34480	65000	0	708200	866400	9725000	337500	194400	148800	194800
pos_4878	Cyclohexane	metab_4159	HMDB0029597	B(ii)	C11249	102.128	7.3199	pos	M+NH4	C6H12	0	53.3	2.443	110-82-7	0.00666958	87010000	245400000	99280000	101800000	98730000	99760000	118400000	119800000	144800000	163600000	149200000	148700000	105100000	106300000	106300000
pos_4879	1,3-Octadiene	metab_4160	HMDB0040966	B(ii)	-	128.143	7.3199	pos	M+NH4	C8H14	0	31.6	-0.66757	1002-33-1	0.00314275	3046000	8478000	3365000	3551000	3369000	3402000	3978000	3870000	4741000	5181000	4602000	4685000	3563000	3569000	3547000
pos_4882	GPCho(18:1/16:1)	metab_4164	HMDB0011273;HMDB0008068;HMDB0011306;HMDB0011240;HMDB0008101	B(i)	C00157	780.55	7.3199	pos	M+Na	C42H80NO8P	93.3	0	-2.12387	-	0.0353185	691700	0	14920000	313700	0	0	13970	15620	683300	2884000	17160000	207400	286200	268700	285600
pos_4886	DG(a-15:0/PGJ2/0:0)	metab_4168	HMDB0297543	B(ii)	-	696.482	7.343	pos	M+ACN+Na	C38H64O7	0	72.9	1.34446	-	0.0167311	724800	1625000	560000	621800	677500	663000	1001000	737600	839700	1071000	871800	1462000	960300	988000	989400
pos_489	(2E)-Hept-2-enedioylcarnitine	metab_4172	HMDB0241689	B(ii)	-	365.17	2.7339	pos	M+ACN+Na, M+NH4, M+H-H2O	C14H23NO6	0	33.6	-1.25935	-	0.00428673	540200	92370	739300	722800	566500	596100	568200	214000	497000	253400	463100	424400	468400	471900	471900
pos_4890	9h-Purin-9-amine	metab_4173	HMDB0247703	B(ii)	-	177.088	7.3506	pos	M+ACN+H	C5H5N5	0	32.9	-2.15258	-	0.0111362	1224000	3714000	1222000	1342000	1555000	1413000	1729000	1601000	1729000	1938000	1539000	1921000	1270000	1295000	1270000
pos_4893	Cycloheptyl	metab_4176	HMDB0250647	B(ii)	-	116.143	7.3662	pos	M+NH4	C7H14	0	30.3	0.601338	-	0.0021153	10770000	30980000	11570000	12010000	11920000	11700000	14100000	14330000	16570000	18550000	16540000	16740000	12580000	12580000	12530000
pos_49	Isoleucine glutamate	metab_4182	HMDB0253650	B(ii)	-	318.165	2.0637	pos	2M+Na, M+ACN+H, M+Na, M+H-2H2O	C11H20N2O6	0	38.2	-1.34501	-	0.0213689	1969000	111800	1840000	1879000	1707000	1586000	1429000	753500	1818000	1024000	2150000	1227000	1292000	1292000	1245000
pos_4902	DG(13D5/9D3/0:0)	metab_4186	PW_C063649;HMDB0116411	B(ii)	C00165	761.588	7.4431	pos	M+CH3OH+H	C45H76O7	0	66.2	-6.68755	-	0.867453	807400	1619000	997400	1085000	711400	964300	794100	633200	1190000	1136000	1221000	861300	0	17480	16360
pos_4908	Calcitroic acid	metab_4192	HMDB0006472	B(ii)	C18230	413.211	7.474	pos	M+K	C23H34O4	0	75.7	5.58273	71204-89-2	0.00649995	4336000	13570000	4716000	5917000	4329000	5348000	6222000	5561000	9131000	7756000	5517000	6697000	6015000	6084000	6084000
pos_491	Heliotridine	metab_4194	HMDB0253071	B(ii)	C10321	197.128	2.7339	pos	M+Na, M+ACN+Na, M+ACN+H	C8H13NO2	0	52.4	-0.97531	520-63-8	0.0172332	192100	62420	265100	205800	411800	206800	376500	338100	224600	76820	153700	451800	207800	201700	201700
pos_4913	Triethanolamine	metab_4198	HMDB0032538	B(i)	C06771	150.112	7.5201	pos	M+H	C6H15NO3	88.9	0	-1.30777	102-71-6	0.0129154	348100	957600	440100	405800	437300	438500	534400	385700	566500	606400	542500	506400	298800	305500	298800
pos_4917	DG(i-18:0/PGE2/0:0)	metab_4201	HMDB0299604	B(ii)	-	657.505	7.5356	pos	M+H-2H2O	C41H72O8	0	35.1	-5.6838	-	0.0123415	1686000	3458000	2350000	2358000	1938000	2185000	1925000	1426000	2506000	2554000	2533000	2000000	1281000	1295000	1313000
pos_4937	Isophorone	metab_4219	HMDB0031195	B(i)	C14743	139.112	7.6432	pos	M+H	C9H14O	64.6	0	-1.51688	78-59-1	0.0418819	317700	702600	367100	443300	383000	435600	432700	298600	419900	447500	331300	488300	310900	332300	308000
pos_4938	Octanoate	metab_4220	HMDB0304443;HMDB0000482;HMDB0303345	B(ii)	C06423	287.221	7.6432	pos	2M+H	C8H15O2-	0	31.4	-2.39631	124-07-2;124-07-2;74-81-7	0.0199282	214000	539300	247600	338800	256400	348400	344600	215800	279700	299800	254100	358100	240600	246600	237100
pos_4953	2-O-ethyl PAF C-16	metab_4236	-	B(i)	-	510.391	7.6967	pos	M+H	C26H56NO6P	40.8	0	-1.50885	-	0.0139104	15160	3105000	5762	296100	4550	367600	236000	295500	520100	1133000	85530	262100	295200	302300	302500
pos_4954	Methenamine	metab_4237	HMDB0029598	B(i)	-	141.113	7.7045	pos	M+H	C6H12N4	48.6	0	-1.6254	100-97-0	0.00746507	969700	2344000	1060000	1090000	1031000	1063000	1149000	1117000	1546000	1599000	1327000	1325000	1141000	1142000	1127000
pos_5	Butanedioic acid, octenyl-	metab_4286	HMDB0249455	B(ii)	-	251.125	4.505	pos	M+H-2H2O, M+H-H2O, M+NH4, M+Na, M+K, M+2Na-H	C12H20O4	0	58	-1.79652	-	0.00909093	17770000	777300	7829000	3495000	7555000	3809000	17570000	7073000	1398000	591500	4492000	8807000	7383000	7268000	7268000
pos_500	1-(5-Acetyl-2-hydroxyphenyl)-3-methyl-1-butanone	metab_4288	HMDB0032589	B(ii)	-	238.143	2.7185	pos	M+Na, 2M+H, M+NH4	C13H16O3	0	31.7	-1.30134	62458-64-4	0.00489665	508600	236000	700100	448300	645600	890000	649300	564800	692900	526600	640300	716100	488200	484100	484100
pos_5001	3-Aminoquinoline	metab_4290	-	B(i)	-	145.076	7.8981	pos	M+H	C9H8N2	49.5	0	-1.42574	-	0.0143074	184700	563200	292400	218700	202800	204200	228300	295700	276200	412600	457000	309000	227100	227100	232800
pos_5021	4-Methylpyrimidine	metab_4312	-	B(i)	-	95.0607	7.9608	pos	M+H	C5H6N2	62.4	0	3.3034	-	0.0125369	276600	868100	368200	354400	289100	251600	325400	416000	427000	591100	575500	434600	340100	347600	340100
pos_5029	4-Methylimidazole	metab_4320	HMDB0246511	B(i)	C19262	83.0608	7.9059	pos	M+H	C4H6N2	32.4	0	5.17136	822-36-6	0.012924	136500	393800	199100	167700	158000	184500	191200	204200	227000	301300	285000	218400	178400	178400	182500
pos_5030	1H-Indol-3-amine	metab_4322	HMDB0244887	B(ii)	C01819	133.076	7.8981	pos	M+H	C8H8N2	0	37.4	-0.946555	-	0.007421	356700	1185000	551700	431700	381200	411600	477700	593300	568300	848400	892900	604800	486100	479900	486100
pos_5043	4-Hydroxystachydrine	metab_4336	HMDB0029412;HMDB0029230	B(ii)	C08269	142.086	7.805	pos	M+H-H2O	C7H13NO3	0	31.3	-1.09568	515-25-3	0.0199242	994500	2865000	1252000	1189000	1128000	1150000	1277000	1417000	1632000	2094000	1988000	1601000	1191000	1191000	1232000
pos_5070	Eplerenone	metab_4366	HMDB0014838;PW_C009176;MJDBOTE0000877	B(ii)	C12512	432.237	7.7585	pos	M+NH4	C24H30O6	0	34.1	-2.26412	107724-20-9	0.048474	172800	209100	83790	105600	126200	69570	131600	56120	193200	97400	182200	135500	117100	107600	107900
pos_5084	Formetanate	metab_4381	HMDB0252444	B(ii)	C18668	460.268	7.743	pos	2M+NH4	C11H15N3O2	0	60.5	3.8167	22259-30-9	0.0112301	385100	627100	236300	217400	399200	169200	236000	182600	386500	303200	600000	348300	195800	199700	199600
pos_5095	N,N-Dimethylaniline	metab_4393	HMDB0001020	B(i)	C02846	122.096	7.7275	pos	M+H	C8H11N	54.3	0	0.12623	121-69-7	0.0110495	614200	2076000	993500	688400	616200	608900	622800	1011000	702100	1346000	1516000	944100	653100	640600	653000
pos_5123	Floionolic acid	metab_4424	HMDB0034295;LMFA02000147	B(ii)	C19621	315.252	7.6432	pos	M+H-H2O	C18H36O5	0	70	-1.99923	17705-68-9	0.029548	354900	843900	416300	501700	412700	489800	567500	344500	481500	542000	363800	603600	392700	411100	389300
pos_5124	Cucurbic acid	metab_4425	HMDB0029388	B(ii)	C08482	245.174	7.6432	pos	M+CH3OH+H	C12H20O3	0	71.8	-1.95757	58240-50-9	0.0495916	603700	1530000	722700	929000	752700	888100	914600	643800	858500	852500	678500	1022000	731500	729700	669600
pos_5130	MG(0:0/18:1(11Z)/0:0)	metab_4431	HMDB0011536	B(ii)	-	357.299	7.6354	pos	M+H	C21H40O4	0	58.4	-1.91493	-	0.0567179	212700	504300	189800	270900	190400	237700	259900	171600	191000	220800	126800	235000	218000	216400	196600
pos_5133	28-Homobrassinolide	metab_4434	HMDB0030423	B(ii)	-	517.346	7.6201	pos	M+Na	C29H50O6	0	49.9	-7.1713	80483-89-2	0.0862798	1209000	2997000	1471000	1151000	1118000	1120000	1138000	1342000	1478000	1947000	1807000	1492000	917500	1071000	1069000
pos_514	Ricinoleic acid	metab_4441	LMFA02000184;HMDB0034297	B(ii)	C08365	263.236	0.2811	pos	M+H-2H2O, M+H	C18H34O3	0	66.9	-1.88189	141-22-0	0.00437564	551600	1406000	583000	698400	679700	633200	785900	646900	827500	1064000	994300	1015000	545300	545300	549400
pos_5156	Fagomine	metab_4458	HMDB0033453	B(ii)	C10144	148.097	7.5201	pos	M+H	C6H13NO3	0	59.4	-1.42636	53185-12-9	0.0131229	314100	749500	343100	369200	354600	350200	377600	342400	487500	465000	432000	437600	311800	318800	311600
pos_5157	DG(20:2(11Z,14Z)/18:4(6Z,9Z,12Z,15Z)/0:0)	metab_4459	PW_C003476;HMDB0007425	B(ii)	C00165	641.51	7.5124	pos	M+H	C41H68O5	0	61.5	-5.78888	-	0.0385085	5469000	12240000	6538000	7607000	5952000	6750000	5659000	4586000	6818000	9291000	8393000	6991000	866500	927000	927000
pos_5163	Euscaphic acid	metab_4466	HMDB0036651;HMDB0253726	B(ii)	C17890	521.38	7.4817	pos	M+CH3OH+H	C30H48O5	0	36.4	-6.57217	53155-25-2	0.0239881	1539000	3809000	1656000	2226000	1638000	1775000	1831000	1846000	2578000	2205000	1688000	2016000	1705000	1777000	1778000
pos_5165	TG(8:0/8:0/8:0)	metab_4468	HMDB0011187;PW_C006819	B(ii)	C13044	435.344	7.474	pos	M+H-2H2O	C27H50O6	0	36.3	-6.89876	538-23-8	0.00689654	1104000	2825000	1223000	1539000	1289000	1366000	1356000	1232000	1793000	1742000	1367000	1523000	1162000	1164000	1176000
pos_517	Octadeca-9,12-dienal	metab_4473	HMDB0247717	B(ii)	-	282.279	0.4451	pos	M+H, M+NH4	C18H32O	0	42.2	-2.31658	-	0.00433758	16000000	40840000	18280000	19720000	17120000	18070000	19740000	18700000	22780000	26020000	25210000	21980000	16030000	15920000	15910000
pos_5175	PC(16:1(9Z)/P-18:0)	metab_4479	HMDB0008028	B(ii)	C00157	766.571	7.4431	pos	M+Na	C42H82NO7P	0	96.2	-1.54558	-	0.51456	0	0	63490	892000	462.3	808.6	0	0	4583	2626	596600	426000	15680	15660	4902
pos_5178	GPCho(14:0/20:2)	metab_4482	HMDB0007880	B(i)	C00157	780.55	7.4353	pos	M+Na	C42H80NO8P	94.6	0	-2.03979	-	0.86671	1115000	0	4000000	462800	0	94680	88880	24130	921900	2019000	4673000	271500	0	17140	17940
pos_5179	DG(20:5(7Z,9Z,11E,13E,17Z)-3OH(5,6,15)/0:0/18:0)	metab_4483	HMDB0295958	B(ii)	-	655.489	7.4353	pos	M+H-2H2O	C41H70O8	0	31.6	-5.5176	-	0.015663	2307000	3971000	2187000	3074000	2160000	2596000	1956000	1704000	2686000	2853000	2363000	2387000	1966000	2020000	2020000
pos_5189	DG(18:0/16:1(9Z)/0:0)	metab_4492	HMDB0007157;PW_C003208	B(ii)	C00165	617.51	7.3815	pos	M+Na	C37H70O5	0	39.7	-2.09917	-	0.096208	135700	1616000	1032000	1623000	1436000	1353000	1004000	799900	51760	1645000	951400	1062000	22690	26530	27250
pos_5197	PC(22:2(13Z,16Z)/14:1(9Z))	metab_4500	PW_C004639;HMDB0008591;LMGP01012038	B(ii)	C00157	784.583	7.3506	pos	M+H	C44H82NO8P	0	43.2	-2.34217	-	0.866242	515800	0	12060000	46070	0	0	0	0	646300	686200	9524000	60540	77740	0	79770
pos_5201	PG(a-13:0/i-19:0)	metab_4506	PW_C076267;HMDB0116649	B(ii)	C00344	740.544	7.343	pos	M+NH4	C38H75O10P	0	74.9	0.803686	-	0.0401696	735100	1586000	374300	484100	761200	788300	1083000	786800	866600	1146000	633200	1931000	915600	979900	913900
pos_5203	Cer(t18:0/PGF2alpha)	metab_4508	HMDB0290164	B(ii)	-	698.497	7.343	pos	M+2Na-H	C38H71NO7	0	34.7	5.03856	-	0.00800726	2387000	5004000	1121000	1566000	1917000	2034000	3479000	2143000	2716000	4221000	2293000	4462000	2846000	2891000	2864000
pos_5219	DG(PGF1alpha/i-16:0/0:0)	metab_4524	HMDB0299333	B(ii)	-	633.506	7.2817	pos	M+H-2H2O	C39H72O8	0	43.8	-4.04379	-	0.896655	6917	0	10280	460600	0	0	0	0	29500	0	0	10420	8469	11570	0
pos_5226	DG(20:1(11Z)/14:0/0:0)	metab_4532	PW_C003436;HMDB0007385	B(ii)	C00165	639.494	7.2125	pos	M+2Na-H	C37H70O5	0	33.5	1.35237	-	0.866074	839200	1698000	832800	1345000	880500	1107000	868900	757200	938500	1453000	1184000	1062000	20580	20330	0
pos_5234	(3R,5R)-7-[(1S,2R,3R,8S,8Ar)-3-hydroxy-2-methyl-8-(2-methylbutanoyloxy)-1,2,3,7,8,8a-hexahydronaphthalen-1-yl]-3,5-dihydroxyheptanoic acid	metab_4540	HMDB0260155	B(ii)	-	457.276	7.1896	pos	M+CH3OH+H	C23H36O7	0	47.6	-8.4523	-	0.0327529	1335000	3112000	1355000	1805000	1206000	1447000	1536000	1661000	1824000	2139000	1808000	1591000	1448000	1448000	1532000
pos_5237	Latrunculin B	metab_4543	HMDB0253990	B(ii)	C19904	413.211	7.1896	pos	M+NH4	C20H29NO5S	0	53.2	1.2307	76343-94-7	0.0144124	11240000	24760000	13620000	11720000	10690000	11650000	12090000	12800000	13830000	16500000	16080000	13350000	10330000	10590000	10590000
pos_5239	1-(6Z,9Z,12Z-octadecatrienoyl)-glycero-3-phosphate	metab_4545	LMGP10050023;HMDB0062316;HMDB0114743	B(ii)	-	397.216	7.1896	pos	M+H-2H2O	C21H37O7P	0	43.1	5.16769	-	0.00714361	338900	743900	375200	418300	312100	384400	348800	374000	599300	585400	541500	381200	349100	350900	354000
pos_5241	PC(18:0/18:3(9Z,12Z,15Z))	metab_4548	LMGP01011589;PW_C004090;HMDB0008041	B(ii)	C00157	766.57	7.1819	pos	M+H-H2O	C44H82NO8P	0	68.9	-6.12361	-	0.0464556	11710	189600	83740	1223000	3220	2074	7316	6779	123300	525500	346300	429300	622300	574900	574600
pos_5242	(13Z,16Z)-Docosadienoylcarnitine	metab_4549	LMFA07070012;HMDB0240748	B(ii)	-	518.356	7.1819	pos	M+K	C29H53NO4	0	69.7	-9.33293	-	0.0764777	155700	1569000	205000	528200	144900	275600	124900	168600	411200	2715000	424100	260700	249400	285400	285900
pos_5244	Alisol A	metab_4551	HMDB0248140	B(ii)	C17459	491.37	7.1819	pos	M+H	C30H50O5	0	77.3	-6.32535	19885-10-0	0.0401776	404900	823300	525400	605800	330800	396200	399500	379300	536000	664100	594600	508200	385000	385400	412600
pos_5265	Paullinic acid	metab_4572	HMDB0035159;LMFA01030367	B(ii)	C21946	328.32	7.1434	pos	M+NH4	C20H38O2	0	47.1	-2.57787	17735-94-3	0.0376736	324400	0	33840	337600	216700	455100	151100	384400	5067	0	449300	415000	174600	186900	186200
pos_5279	(10R,13S,17S)-17-Hydroxy-13-methyl-10-[(4-methylphenyl)methyl]-17-prop-1-ynyl-2,6,7,8,12,14,15,16-octahydro-1H-cyclopenta[a]phenanthren-3-one	metab_4587	HMDB0250057	B(ii)	-	447.291	7.1126	pos	M+CH3OH+H	C29H34O2	0	30.2	5.25786	-	0.0271432	449100	1926000	475600	507100	563500	549300	649300	769200	668000	921200	751600	945800	438900	459900	460400
pos_5283	Butylisopropylamine	metab_4592	-	B(i)	-	116.143	7.1126	pos	M+H	C7H17N	78.1	0	0.501277	-	0.00481386	3399000	10740000	3412000	3156000	3793000	3859000	4799000	5281000	5014000	6406000	5512000	5505000	3480000	3509000	3481000
pos_5287	N-Nervonoyl Serine	metab_4596	HMDB0242099	B(ii)	-	492.344	7.0973	pos	M+K	C27H51NO4	0	37.6	-2.57359	-	0.0458254	52500	1354000	108100	262500	39630	138900	60100	197400	533900	775900	170300	65360	128700	139800	139200
pos_5288	27-Hydroxyisomangiferolic acid	metab_4597	HMDB0036064	B(ii)	C17568	490.388	7.0973	pos	M+NH4	C30H48O4	0	71.3	-1.75628	123563-64-4	0.0256445	115300	11280	1205000	1973000	325900	886200	69260	405400	167800	195000	370600	205000	394400	394100	412000
pos_5290	N-Nervonoyl Threonine	metab_4600	HMDB0242100	B(ii)	-	512.37	7.0897	pos	M+2Na-H	C28H53NO4	0	83.9	2.95235	-	0.0518333	18420	0	831500	1383000	49460	379700	0	43630	18790	0	96930	12530	159200	158700	173600
pos_5292	PC(22:2(13Z,16Z)/14:0)	metab_4602	HMDB0008590;PW_C004638;LMGP01012037	B(ii)	C00157	786.599	7.0819	pos	M+H	C44H84NO8P	0	38.1	-2.20668	-	0.163733	0	1855000	12670	2983000	83330	0	0	87830	21820	1335000	1493000	3720000	301700	271400	371900
pos_5293	GPCho(18:1/18:1)	metab_4603	HMDB0008103;HMDB0011243;HMDB0008129;HMDB0008071;HMDB0011309;HMDB0011275;HMDB0011242;HMDB0000593;HMDB0013428;HMDB0011308;HMDB0008070	B(i)	C00157	808.581	7.0744	pos	M+Na	C44H84NO8P	95.7	0	-1.95766	4235-95-4	0.321496	94620	2553000	321100	11180000	31820	0	0	156400	35120	2123000	2744000	7445000	317500	170400	324600
pos_5337	B-Raf inhibitor	metab_4651	HMDB0248836	B(ii)	-	594.274	6.9818	pos	M+ACN+H	C29H31F3N6O2	0	35.6	-9.90253	-	0.0268079	6717	1069000	0	269300	70060	74430	79260	79180	502000	631500	68850	143100	248000	236600	247900
pos_5340	3-Methyl-5-pentyl-2-furantridecanoic acid	metab_4655	HMDB0061648	B(ii)	-	406.328	6.9818	pos	M+ACN+H	C23H40O3	0	36.6	-9.18913	57818-42-5	0.00314217	1039000	1463000	1170000	698400	1088000	981300	1071000	1042000	761400	1114000	1251000	1048000	858300	863000	862900
pos_5360	Octadecyl ferulate	metab_4675	HMDB0302977	B(ii)	-	447.35	6.9432	pos	M+H	C28H46O4	0	56	7.12227	-	0.117965	92210	0	799500	366900	58280	297200	806800	46080	5244	0	273500	119200	93750	116000	115800
pos_5366	DG(i-18:0/18:1(12Z)-O(9S,10R)/0:0)	metab_4680	HMDB0299668	B(ii)	-	659.52	6.9278	pos	M+Na	C39H72O6	0	60.6	-2.57441	-	0.0577171	1728000	3223000	1948000	1188000	1683000	1683000	1943000	1786000	1646000	2540000	2187000	1651000	224400	225400	248200
pos_5370	LysoPC(P-18:1(9Z)/0:0)	metab_4685	HMDB0010408	B(ii)	C04230	528.342	6.92	pos	M+Na	C26H52NO6P	0	71.1	-1.72062	-	0.0117965	6353	1325000	10670	175400	4506	182400	183400	435900	953700	1751000	114700	145700	163400	166700	163300
pos_5371	PC(17:0/0:0)	metab_4686	LMGP01050024;HMDB0012108	B(i)	C04230	532.337	6.92	pos	M+Na	C25H52NO7P	78.1	0	-1.57955	50930-23-9	0.0376808	0	4819000	7983	868600	312000	186900	1082000	1062000	1829000	3047000	175000	1082000	544000	581700	580600
pos_5375	Dioctyl sebacate	metab_4690	HMDB0251115	B(ii)	-	875.729	6.9123	pos	2M+Na	C26H50O4	0	65.3	-2.28712	-	0.00819273	1009000	1925000	976400	336800	776000	696200	1005000	807200	453500	1194000	994500	710400	1940000	1941000	1913000
pos_5391	Propylene	metab_4707	HMDB0256839	B(ii)	C11505	102.128	6.9047	pos	2M+NH4	C3H6	0	36.1	2.51231	115-07-1	0.00243422	85700000	296100000	106600000	98560000	93830000	87410000	118700000	108000000	124700000	170100000	149000000	160300000	100600000	100800000	101100000
pos_5399	Vignatic acid A	metab_4715	HMDB0033599	B(ii)	-	576.264	6.8895	pos	M+Na	C30H39N3O7	0	85.5	-7.71412	181485-19-8	0.0229385	0	1883000	0	59250	12540	36340	53370	151300	283800	646700	59190	14950	105300	109500	109600
pos_5406	(4Z,7Z,10E,12E,16Z)-18-(3-Ethylcycloprop-1-en-1-yl)-14-hydroxyoctadeca-4,7,10,12,16-pentaenoylcarnitine	metab_4724	HMDB0241913	B(ii)	-	563.348	6.8741	pos	M+ACN+Na	C30H45NO5	0	39.3	5.82065	-	0.161593	0	116700	11270	0	11850	8678	9984	634100	23270	328600	11080	25300	11000	10850	14300
pos_5411	PC(P-16:0/0:0)	metab_4729	LMGP01070006;HMDB0010407	B(i)	-	502.326	6.8663	pos	M+Na	C24H50NO6P	73.1	0	-2.12497	-	0.0474457	0	3237000	0	842800	54330	535900	555900	1025000	2946000	4492000	433500	535000	571100	620800	620700
pos_5421	PA(8:0/a-21:0)	metab_4740	PW_C064068;HMDB0115683	B(ii)	C00416	589.428	6.8509	pos	M+H-H2O	C32H63O8P	0	67	7.95678	-	0.00672214	161200	378400	253700	217400	112700	194900	151300	206300	1225000	2100000	254100	133900	407200	407200	402400
pos_5436	Metenolone acetate	metab_4754	HMDB0254510	B(ii)	-	377.265	6.8279	pos	M+CH3OH+H	C22H32O3	0	35.7	-9.54899	-	0.0263941	57930	60550	382000	67830	109300	234500	130800	177600	2473000	2978000	236600	76910	280000	276200	290600
pos_5447	Demethoxyshogaol	metab_4764	HMDB0041250	B(ii)	-	515.318	6.8048	pos	2M+Na	C16H22O2	0	33.9	9.9022	153311-54-7	0.0291035	309200	19800	252300	10030	428500	1267000	228200	203600	381900	261700	35450	35540	185200	185500	176200
pos_5452	Ceanothine B	metab_4770	HMDB0029339	B(ii)	C10001	549.249	6.7894	pos	M+2Na-H	C29H36N4O4	0	56	7.52903	19471-43-3	0.024369	94640	0	55440	149600	0	0	0	0	0	0	971400	0	37800	37840	39440
pos_5454	Dihomo-alpha-linolenic acid	metab_4772	HMDB0060039	B(ii)	C16522	324.289	6.7894	pos	M+NH4	C20H34O2	0	65.8	-2.59256	17046-59-2	0.0430839	65970	0	0	182200	87090	191900	97460	353500	21700	0	397300	125800	56780	56130	52390
pos_5469	Arachidonoyl Ethanolamide	metab_4785	HMDB0004080;LMFA08040001;LMFA08040056	B(i)	C11695	348.288	6.7667	pos	M+H	C22H37NO2	83.7	0	-4.73281	94421-68-8	0.0493104	196800	19070	138300	161200	150100	168800	229900	945000	0	8858	123200	209800	65200	71150	71050
pos_5471	MG(18:1(11Z)/0:0/0:0)	metab_4788	HMDB0011566	B(ii)	-	339.289	6.7667	pos	M+H-H2O	C21H40O4	0	43.9	-2.01481	-	0.0219437	41610	1441000	43990	77860	62310	163500	102200	595100	411500	887100	897400	183700	227400	236400	236100
pos_5476	Sitosterol 3-O-(6'-O-stearyl-beta-D-glucoside)	metab_4793	HMDB0302627	B(ii)	-	875.729	6.7511	pos	M+CH3OH+H	C53H94O7	0	77.9	-4.91327	-	0.0172364	3980000	7231000	4099000	1527000	3066000	1692000	3927000	2382000	1056000	2516000	2852000	3753000	11330000	11190000	11580000
pos_5478	Phytoporphyrin	metab_4794	HMDB0256518	B(ii)	-	567.295	6.7511	pos	M+CH3OH+H	C33H34N4O3	0	51	-2.38263	-	0.0698066	618000	0	36200	464100	39050	1879000	9921	19660	0	0	1155000	58030	230600	235700	262100
pos_5481	PS(22:1(13Z)/18:2(9Z,12Z))	metab_4798	HMDB0112744;PW_C061168	B(ii)	C02737	842.586	6.7433	pos	M+H	C46H84NO10P	0	87.5	-5.35219	-	0.283606	0	0	0	123700	15670	613800	0	37750	420100	39640	2473000	0	70250	40920	71320
pos_5483	Neoporrigenin B	metab_4799	HMDB0032680	B(ii)	-	485.263	6.7433	pos	M+K	C27H42O5	0	30.7	-7.55621	196607-74-6	0.00432185	0	2110000	0	53340	60750	437400	246300	858900	1494000	1823000	947500	360700	276600	275800	278100
pos_5491	5-Oxoicosa-3,6,8-trienoic acid	metab_4805	HMDB0260375	B(ii)	-	658.509	6.7279	pos	2M+NH4	C20H32O3	0	41.1	7.19775	-	0.00717001	1585000	3611000	1682000	1139000	1333000	1238000	1458000	1427000	5792000	9292000	1592000	2009000	2178000	2192000	2210000
pos_5510	Tetrapeptide	metab_4825	HMDB0258927	B(ii)	C01960	585.276	6.7051	pos	M+H-2H2O	C27H40N8O9	0	62.8	-2.95156	-	1.65913	0	12.67	0	2.937	0	0	0.1777	6303	8.219	1.707	1.36	0.7413	1.073	0	36.89
pos_5511	Octaethyleneglycol monododecyl ether	metab_4826	HMDB0246126	B(ii)	-	556.441	6.7051	pos	M+NH4	C28H58O9	0	45.3	-2.10849	-	0.00668817	1101000	2580000	1175000	1007000	996200	783900	993800	1013000	6735000	9362000	1175000	1566000	1852000	1852000	1874000
pos_5512	Milbemycin beta3	metab_4827	HMDB0242623;HMDB0254729;HMDB0254730;HMDB0254721	B(ii)	-	517.29	6.7051	pos	M+Na	C31H42O5	0	67.8	-5.60829	-	0.173073	225.1	27020	548.6	24740	421.5	3146	5277	1951000	94290	11230	5888	2855	52480	71980	72300
pos_5515	3-alpha-hydroxy-5-beta-androstan-17-one	metab_4830	HMDB0000490;HMDB0245800	B(ii)	C04373	332.261	6.7051	pos	M+ACN+H	C19H30O2	0	50.6	8.7294	53-42-9	0.269503	0	0	651100	146900	0	0	0	0	0	0	100200	0	28940	17240	28900
pos_5522	Dolichosterone	metab_4837	HMDB0034336	B(ii)	-	501.302	6.6895	pos	M+K	C28H46O5	0	34.8	8.99612	85797-15-5	0.0331893	379600	75760	353100	92900	894800	1055000	532100	876300	400500	114900	95460	188400	256200	271100	256000
pos_5530	CerP(d17:0/2:0)	metab_4846	-	B(i)	-	410.265	6.6818	pos	M+H	C19H40NO6P	38.8	0	-2.58191	-	0.0110447	25430	57480	27160	35630	16560	27290	33800	41530	2598000	16460	37460	21490	106900	109000	109000
pos_5535	24-Hydroxyglabrolide	metab_4851	HMDB0035256	B(ii)	-	529.289	6.674	pos	M+2Na-H	C30H44O5	0	48.1	-1.62117	98063-18-4	0.68059	0	209.7	0	0	0.0002	0	119.6	936100	26780	23410	1179	0	9801	1514	9892
pos_5536	Lucidenic acid E2	metab_4852	HMDB0036434	B(ii)	-	539.264	6.674	pos	M+Na	C29H40O8	0	58	5.45286	98665-17-9	0.0349449	100300	0	0	256000	0	902500	0	126600	0	0	289500	0	69660	69290	73750
pos_5567	Drostanolone	metab_4883	HMDB0014996	B(ii)	C14605	337.273	6.6432	pos	M+CH3OH+H	C20H32O2	0	71.3	-2.83092	58-19-5	0.0110865	224300	1197000	209900	167300	167700	147600	248200	574000	503500	1022000	766000	286000	325500	325600	331800
pos_5576	Retaspimycin	metab_4893	HMDB0257169	B(ii)	-	610.308	6.62	pos	M+Na	C31H45N3O8	0	83.5	-2.96666	-	0.0221125	12060	6902000	0	22670	265400	276600	845800	1142000	3798000	5672000	1903000	1108000	1051000	1098000	1065000
pos_5577	Cer(d16:1/20:5(7Z,9Z,11E,13E,17Z)-3OH(5,6,15))	metab_4894	HMDB0289872	B(ii)	-	586.451	6.62	pos	M+H-H2O	C36H61NO6	0	34.6	7.69652	-	0.0368973	21540	0	0	0	0	0	0	9754	728300	922000	0	18540	103000	110200	109600
pos_5580	METENEPROST	metab_4898	HMDB0254509	B(ii)	-	361.273	6.62	pos	M+H-H2O	C23H38O4	0	59	-2.47263	-	0.0129955	7600	691400	317200	71770	22250	70180	56260	284200	367900	579900	415900	25230	122300	122300	119600
pos_5583	Corchorifatty acid D	metab_4901	HMDB0033243	B(ii)	-	291.195	6.6123	pos	M+H-H2O	C18H28O4	0	83	-2.39667	-	0.0827401	113800	0	191300	29800	20480	47610	22740	0	0	0	52080	0	29060	24630	26640
pos_5584	Dihydroceramide	metab_4902	HMDB0006752;PW_C002905;HMDB0011761	B(ii)	C12126	294.278	6.6123	pos	M+H-2H2O	C19H39NO3	0	45.1	-2.13382	2304-80-5	0.866478	0	0	0	242700	0	0	0	0	0	0	0	0	4387	4226	0
pos_5587	SM(d18:2(4E,14Z)/14:0)	metab_4905	HMDB0240637	B(ii)	-	736.542	6.6046	pos	M+ACN+Na	C37H73N2O6P	0	68.5	7.75229	2292199-25-6	0.106686	26430	5248000	1316000	186600	457600	449500	1553000	969600	31890	2154000	1572000	3924000	14950	18090	18120
pos_5592	Sambutoxin	metab_4911	HMDB0041085	B(ii)	-	436.281	6.6046	pos	M+H-H2O	C28H39NO4	0	49.9	-7.51044	160047-56-3	0.00425185	500700	0	282000	58120	126800	168900	47900	0	0	0	0	0	70660	70660	70140
pos_5593	N-Linoleoyl Glutamine	metab_4912	HMDB0241975	B(ii)	-	373.284	6.6046	pos	M+H-2H2O	C23H40N2O4	0	49	-2.1172	-	0.00665871	303400	0	730	276300	171000	180700	482900	267100	0	0	97660	48590	145300	143800	143500
pos_5597	Phorbol-12,13-dibutyrate	metab_4915	HMDB0246702	B(ii)	C03634	537.302	6.5972	pos	M+CH3OH+H	C28H40O8	0	31.3	-6.8046	37558-16-0	0.0324983	0	0	0	391700	0	0	3460000	0	0	149.5	36610	0	160000	169300	169400
pos_5617	S-(2-Hydroxyethyl)glutathione	metab_4935	HMDB0062525	B(ii)	C14875	334.107	6.5816	pos	M+H-H2O	C12H21N3O7S	0	84.8	-0.509956	28747-20-8	0.046834	0	0	0	0	0	3832	3184	0	0	0	621700	0	18290	16830	18250
pos_5633	Mesobilirubinogen	metab_4952	HMDB0001898	B(ii)	C05790	615.314	6.5583	pos	M+Na	C33H44N4O6	0	79.6	-2.36666	14684-37-8	0.0274491	1151000	0	0	0	311700	836500	0	769400	60180	21120	0	0	162900	155300	162900
pos_5635	PC(22:6/0:0)	metab_4954	LMGP01050056	B(i)	-	590.321	6.5583	pos	M+Na	C30H50NO7P	85.2	0	-1.35046	-	0.0321855	19150	940300	0	0	445800	30320	282900	254100	4591000	1890000	636100	293600	492200	465400	492400
pos_5642	Testosterone	metab_4962	PW_C000157;HMDB0002833;HMDB0000234;LMST02020002	B(i)	C00535	321.242	6.5583	pos	M+CH3OH+H	C19H28O2	74.8	0	-2.69283	58-22-0;651-45-6	0.0621822	3624	10220	21990	0	480.6	5237	0	0	366800	632000	39760	0	94790	85210	85330
pos_5651	Actinidic acid	metab_4971	HMDB0037963;LMPR0106180010	B(ii)	-	531.305	6.5431	pos	M+2Na-H	C30H46O5	0	33.3	-1.416	341971-45-7	0.127144	0	29590	0	0	5570	0	10610	1286000	14430	12270	9989	3590	24670	30330	24350
pos_5662	Undecanedioylcarnitine	metab_4983	HMDB0241206	B(ii)	-	423.247	6.5353	pos	M+ACN+Na	C18H33NO6	0	43	2.01983	-	0.212867	2318	5459	4278	0	0	217500	4100	3985	217700	8723	6565	102100	7551	7370	5015
pos_5668	5-Hydroxycapsanthin-5,6-epoxide	metab_4989	HMDB0302460	B(ii)	-	620.436	6.5275	pos	M+NH4	C39H54O5	0	67.7	8.1565	-	0.0244579	503400	1705000	697900	779600	736900	588800	697900	665400	719700	1216000	907400	1247000	689300	660700	689600
pos_567	2,6-Diamino-5-hydroxyhexanoic acid	metab_4991	HMDB0000450;HMDB0245508	B(ii)	C16741	204.134	0.5606	pos	M+H, M+ACN+H	C6H14N2O3	0	37.2	-1.23785	1190-94-9	0.0340801	3433	491200	0	38130	6795	43640	7527	2229	155700	1490000	119500	2756	106800	100700	100800
pos_5680	Azatadine	metab_5003	HMDB0014857;PW_C009194	B(ii)	C07774	323.211	6.5197	pos	M+CH3OH+H	C20H22N2	0	40.1	-2.79931	3964-81-6	0.0104583	783300	2509000	1074000	952100	747600	755300	1071000	1077000	1334000	1676000	1298000	1374000	1017000	998200	1017000
pos_5681	(9Z,11E,13E,15Z)-4-Oxo-9,11,13,15-octadecatetraenoic acid	metab_5004	HMDB0031098	B(ii)	-	308.221	6.5197	pos	M+NH4	C18H26O3	0	69.8	-3.95517	17699-21-7	0.109546	51650	0	75550	28480	27940	38570	19840	25550	12240	6227	17180	4877	39410	32750	32790
pos_5691	Cer(d18:0/12:0)	metab_5014	HMDB0011758	B(ii)	-	484.471	6.5042	pos	M+H	C30H61NO3	0	31.6	-1.92735	-	0.0158297	1502000	3123000	1682000	1837000	1193000	1793000	1264000	2042000	2930000	3068000	2319000	1427000	1743000	1693000	1736000
pos_570	N-Methyl-L-Proline	metab_5022	HMDB0094696	B(i)	C22223	147.113	0.5681	pos	M+H, M+NH4	C6H11NO2	49.1	0	-1.50252	475-11-6	0.00715237	1812000	8235000	1085000	3501000	3116000	2593000	2825000	3175000	2770000	11340000	3885000	6338000	3045000	3045000	3083000
pos_5708	Prostaglandin D3	metab_5029	LMFA03010142;HMDB0003034	B(ii)	C13802	351.214	6.4888	pos	M+H	C20H30O5	0	51.9	-8.72878	71902-47-1	0.00323481	636200	623900	634400	626100	529400	639700	545900	953600	746800	640700	916000	520000	706800	703200	707500
pos_5720	Stearidonic acid	metab_5043	PW_C002804;HMDB0006547;LMFA01030357	B(ii)	C16300	309.242	6.4732	pos	M+CH3OH+H	C18H28O2	0	61.4	-2.72284	20290-75-9	0.0792133	2625	0	24920	14670	0	26230	0	3036	251700	16880	14540	0	25100	25100	28710
pos_5726	25-Hydroxyvitamin D3-26,23-lactol	metab_5049	HMDB0060127	B(ii)	-	413.304	6.4655	pos	M+H-H2O	C27H42O4	0	33.6	-2.26589	-	0.168198	23850	29140	43170	57610	170800	175100	6616	424500	81110	259500	84010	0	114600	84140	114500
pos_5737	Gingerol	metab_5060	HMDB0005783	B(ii)	C10462	589.37	6.4499	pos	2M+H	C17H26O4	0	42	-6.10079	58253-27-3	0.00879819	1625000	0	221900	99770	710200	267000	229700	364100	2394	0	278200	3201	380100	380100	385900
pos_5745	Tetrahydrocortisone	metab_5068	LMST02030098;PW_C000722;HMDB0000903	B(ii)	C05470	347.219	6.4499	pos	M+H-H2O	C21H32O5	0	52.5	-8.4572	1953-05-04	0.00574415	80130	0	171400	160400	24160	126200	20310	43840	770200	1754000	191400	0	341900	338500	338500
pos_5761	PC(14:1(9Z)/20:1(11Z))	metab_5085	HMDB0007912;LMGP01011398;PW_C003962	B(ii)	C00157	758.568	6.4267	pos	M+H	C42H80NO8P	0	49	-2.32882	-	0.0814377	93870	956400	0	2061000	0	0	0	17010	25860	625700	1107000	2758000	3066000	2664000	3091000
pos_5779	Prostaglandin-c2	metab_5103	PW_C040451;HMDB0060095	B(ii)	C05955	367.245	6.4189	pos	M+CH3OH+H	C20H30O4	0	42.6	-8.17494	-	0.0319478	197600	249600	205800	206800	150800	238500	227400	475600	1546000	594000	408100	175900	389200	368000	389000
pos_5790	Palmitoleic acid	metab_5114	LMFA01030056;HMDB0003229;HMDB0012328	B(ii)	C08362	272.258	6.4111	pos	M+NH4	C16H30O2	0	63.5	-2.34364	10030-73-6;373-49-9	0.0193875	583400	0	1423000	1193000	162400	1423000	99790	34780	143900	59000	736200	502200	486200	503000	502800
pos_5793	Torvoside G	metab_5117	HMDB0030337	B(ii)	-	609.396	6.4034	pos	M+H	C34H56O9	0	58.7	-6.13929	184777-22-8	0.0235344	2331000	4306	1031000	586100	1504000	959700	422500	561700	0	2990	501200	42050	708900	738500	738800
pos_5803	Alpha-Bisabolol oxide A	metab_5129	HMDB0038196	B(ii)	C16773	256.227	6.4034	pos	M+NH4	C15H26O2	0	55.9	-2.25402	22567-36-8	0.0284543	73560	215700	116800	88060	73750	86820	101700	108900	177700	175900	147700	136900	112600	113300	118600
pos_5810	Notoginsenoside R10	metab_5137	HMDB0039051	B(ii)	-	537.339	6.3879	pos	M+H-H2O	C30H50O9	0	79.3	-5.71181	335157-20-5	0.00541503	2580000	140500	1540000	813300	1553000	1624000	718600	2801000	329500	205700	1181000	215100	1031000	1031000	1041000
pos_5812	Prostaglandin G2 2-glyceryl Ester	metab_5139	HMDB0062591	B(ii)	-	407.24	6.3879	pos	M+H-2H2O	C23H38O8	0	59.3	-7.044	-	0.0109785	184700	117800	156100	257600	172200	227500	128300	288300	2336000	563500	511800	125100	334200	332900	339800
pos_5825	Cerebronic acid	metab_5152	HMDB0039540	B(ii)	C17873	402.393	6.3725	pos	M+NH4	C24H48O3	0	68.1	-1.94463	544-57-0	0.00117246	1491000	6897000	2150000	2266000	1834000	2545000	2515000	2281000	2477000	3989000	3674000	3216000	3389000	3382000	3389000
pos_5827	Nonadecanoic acid	metab_5154	HMDB0000772;LMFA01010019	B(ii)	C16535	316.32	6.3725	pos	M+NH4	C19H38O2	0	33.9	-2.21594	646-30-0	0.00780332	310900	0	564200	1271000	191800	434700	172300	359900	40620	22150	551300	458500	339900	335300	339900
pos_5838	Cucurbitacin S	metab_5166	HMDB0250583;LMST01010116	B(ii)	C08806	516.331	6.3573	pos	M+NH4	C30H42O6	0	50	-1.07249	60137-06-6	0.00518833	906300	6407000	1282000	1460000	911400	937600	1699000	1051000	1991000	2960000	2050000	2657000	1170000	1182000	1179000
pos_5841	[16]-Gingerol	metab_5170	HMDB0303092	B(ii)	-	452.372	6.3573	pos	M+NH4	C27H46O4	0	57.6	-2.40138	-	0.0357284	35970	1780000	7188	199400	33730	29730	24820	94260	157900	1886000	177300	42100	198500	198400	211000
pos_5844	Alpha-Dimorphecolic acid	metab_5173	LMFA02000188;HMDB0004670	B(ii)	C14767	314.268	6.3573	pos	M+NH4	C18H32O3	0	46.6	-2.48076	73543-67-6	0.0140028	111100	16950	151000	311600	62720	102200	50780	139700	77510	24410	166300	40170	102100	104600	104600
pos_5848	(4Z,7Z,10Z)-12-[(1S,2R,3R)-3-Hydroxy-2-[(1E,3S)-3-hydroxypent-1-en-1-yl]-5-oxocyclopentyl]dodeca-4,7,10-trienoylcarnitine	metab_5175	HMDB0241893	B(ii)	-	502.315	6.3497	pos	M+H-H2O	C29H45NO7	0	63.1	-1.72716	-	0.0217155	2063000	13960000	2971000	3189000	1864000	2044000	3832000	1780000	4906000	7324000	4577000	6070000	2680000	2784000	2784000
pos_5851	5(6)-Epoxy Prostaglandin E1	metab_5179	HMDB0012110;LMFA03020068	B(ii)	C04741	432.238	6.3497	pos	M+ACN+Na	C20H32O6	0	42.2	5.47511	-	0.00357261	32240000	135500000	38650000	37770000	26110000	28330000	45080000	34210000	59260000	68510000	62060000	57150000	35060000	34850000	35060000
pos_5858	4-Propylphenol	metab_5184	HMDB0032625	B(ii)	C14311	119.085	6.3497	pos	M+H-H2O	C9H12O	0	41.5	-0.0443108	645-56-7	0.00175518	1775000	5458000	2178000	1954000	1388000	1673000	2429000	1968000	2923000	3771000	3355000	2823000	1850000	1852000	1856000
pos_5864	13-Hydroxyoctadecanoylcarnitine	metab_5189	HMDB0241521	B(ii)	-	426.357	6.3419	pos	M+H-H2O	C25H49NO5	0	51.7	-1.79844	-	0.00440872	373000	13140000	635200	21930000	556000	1768000	517000	984600	27570000	8257000	3071000	1015000	5362000	5362000	5403000
pos_5878	Brassidic acid	metab_5202	HMDB0249369;LMFA01030090	B(ii)	C08316	356.351	6.3267	pos	M+NH4	C22H42O2	0	65.8	-2.44739	-	0.00697399	1378000	5947000	2079000	2142000	1571000	2293000	2287000	2413000	3076000	3630000	3206000	2886000	2742000	2775000	2775000
pos_5882	9-Octadecen-1-ol, (9Z)-	metab_5206	HMDB0247606	B(ii)	-	286.31	6.3267	pos	M+NH4	C18H36O	0	62.1	-2.55634	-	0.00732005	161300	700100	311700	424300	178200	326700	338200	302700	300500	448800	576700	391000	392600	392700	397600
pos_5892	Homocapsaicin	metab_5216	HMDB0036329	B(ii)	C20215	677.388	6.3113	pos	2M+K	C19H29NO3	0	50.1	-7.68482	58493-48-4	0.0108365	2166000	0	51920	23930	2076000	1187000	361800	2422000	0	0	185100	325400	482600	486300	476000
pos_5898	4-alpha-Methyl-5-alpha-cholest-7-en-3-beta-ol	metab_5222	HMDB0246507;HMDB0011605	B(ii)	C08825	423.361	6.3113	pos	M+Na	C28H48O	0	39	3.91226	481-25-4	0.00735949	0	62970	0	245000	6020	9375	31430	63720	788500	13700	74640	0	64750	63940	63920
pos_5913	3,5-Dimethyl-3'-isopropyl-L-thyronine	metab_5239	HMDB0246061	B(ii)	-	344.188	6.3035	pos	M+H	C20H25NO4	0	36.3	7.638	-	0.00399623	22890	490500	0	1266000	30240	409200	0	0.0012	2087000	2739000	168100	0	433600	436600	436600
pos_5924	Lucidenic acid C	metab_5251	HMDB0037609	B(ii)	-	499.264	6.2959	pos	M+Na	C27H40O7	0	64.1	-5.77086	95311-96-9	0.0476983	36040	928000	69750	107700	21900	34180	20550	15640	126000	986400	18850	12720	52780	47970	50550
pos_5925	Stercobilin	metab_5252	HMDB0240259	B(ii)	C05793	617.33	6.2881	pos	M+Na	C33H46N4O6	0	74.3	-2.19143	34217-90-8	0.0115806	27020000	2799000	435400	413400	12350000	15220000	2360000	21670000	3496000	2083000	1642000	2953000	5135000	5238000	5133000
pos_5928	Docosanedioate	metab_5255	HMDB0242127;HMDB0304342	B(ii)	C19625	386.326	6.2959	pos	M+NH4	C22H40O4-2	0	31.2	-1.80139	-	0.0252167	0	908800	47820	201900	0	0	0	42570	208800	835800	160400	8630	119600	124900	119700
pos_5930	9(R)-HODE	metab_5258	-	B(i)	-	279.231	6.2959	pos	M+H-H2O	C18H32O3	41.6	0	-1.69855	-	0.014095	419800	5236	257500	224600	242100	226700	289800	792300	77450	16620	194700	129700	231800	237600	237600
pos_5931	Salbutamol	metab_5259	HMDB0001937	B(i)	C11770	240.159	6.2959	pos	M+H	C13H21NO3	85.4	0	-1.51447	18559-94-9	0.0338909	246300	0	277400	65740	125500	85520	151400	0	0	0	28980	7939	77970	82660	82790
pos_5936	Prostaglandin D1	metab_5264	LMFA03010049;HMDB0005102	B(ii)	C06438	377.23	6.2881	pos	M+Na	C20H34O5	0	86.6	-0.0384641	17968-82-0	0.0141765	451500	46.06	344200	344400	493500	329700	765300	733200	377000	341700	684200	666200	440000	429200	439900
pos_5937	9E-Heptadecenoic acid	metab_5265	HMDB0031046;LMFA01030289	B(ii)	C16536	286.274	6.2881	pos	M+NH4	C17H32O2	0	40.8	-2.03777	76261-97-7	0.00133014	15160	0	14530	147900	53070	135600	5333	208400	710600	118000	74450	15010	89690	89480	89480
pos_5943	Ethyl lysine	metab_5269	HMDB0252051	B(ii)	-	366.311	6.2803	pos	2M+NH4	C8H18N2O2	0	40.6	9.6335	-	0.0183852	14940	0	0	0	169000	401400	456200	14710	0	0	105200	44550	78160	75750	75700
pos_5944	Cervonoyl ethanolamide	metab_5270	HMDB0013627	B(ii)	C13828	355.262	6.2803	pos	M+H-H2O	C24H36O3	0	30.7	-2.50861	-	0.0426641	179600	832900	175200	758800	318200	345500	196000	712600	506900	7509000	361300	13510	571900	616000	616600
pos_5945	2-(2',3'-epoxy-3'-methylbutyl)-3-methyl furan	metab_5271	HMDB0303869	B(ii)	-	131.085	6.2803	pos	M+H-2H2O	C10H14O2	0	47.6	-0.193564	-	0.0109004	179800	166800	251000	190900	200500	177900	199200	263000	214500	221200	323700	232000	167800	171000	171000
pos_5950	Histidinyl-Lysine	metab_5276	HMDB0028890;HMDB0253180	B(ii)	-	325.198	6.2728	pos	M+ACN+H	C12H21N5O3	0	36	0.375392	37700-85-9	0.007656	377100	0	191300	116400	629600	441800	628000	1869000	309800	246000	1010000	809700	465800	459600	459700
pos_5955	Citreoviridin	metab_5281	HMDB0250305	B(ii)	C16766	444.237	6.2651	pos	M+ACN+H	C23H30O6	0	53.5	-1.88195	25425-12-1	0.0221981	611900	4367000	951600	1124000	692000	734000	1424000	575800	1782000	2256000	1542000	1544000	1036000	1036000	996800
pos_5956	Prednisone acetate	metab_5282	HMDB0256752	B(ii)	-	418.221	6.2651	pos	M+NH4	C23H28O6	0	37.4	-2.3748	-	0.00318265	2361000	36470000	4888000	5436000	2647000	2780000	7244000	3501000	10840000	12870000	7527000	10390000	4783000	4757000	4757000
pos_5989	Erinacine C	metab_5316	HMDB0040389	B(ii)	-	479.238	6.2418	pos	M+2Na-H	C25H38O6	0	44.1	-0.560008	156101-09-6	0.0458694	45380	81020	31870	14100	31280	28920	1400	88190	46530	1231000	63760	6370	22690	24420	22490
pos_5993	Sphinganine	metab_5319	HMDB0242634;HMDB0000269;LMSP01020001;PW_C000184	B(i)	C00836	302.305	6.2418	pos	M+H	C18H39NO2	69.8	0	-2.18839	764-22-7	0.00362948	4666000	21850000	6642000	9495000	5305000	7009000	6937000	8099000	10000000	13440000	11110000	9361000	8711000	8711000	8656000
pos_5996	Stercobilinogen	metab_5322	HMDB0004157	B(ii)	C05789	579.35	6.2341	pos	M+H-H2O	C33H48N4O6	0	83.7	-7.01286	17095-63-5	0.0022718	3489000	34450	9101000	4234000	3463000	6238000	2931000	3565000	5705000	3776000	7091000	3344000	4315000	4332000	4315000
pos_60	Acetylshikonin	metab_5327	HMDB0247936	B(ii)	C17413	348.143	5.7621	pos	M+H-2H2O, M+Na, M+NH4, M+H-H2O	C18H18O6	0	36.4	-2.32278	24502-78-1	0.0159436	3759000	16650	5922000	1640000	1850000	1379000	2282000	546600	300600	154300	1750000	787700	1776000	1826000	1827000
pos_6003	3-Hydroxytetradeca-5,7,9-trienoylcarnitine	metab_5332	HMDB0241407	B(ii)	-	445.267	6.2341	pos	M+ACN+Na	C21H35NO5	0	32.7	0.520876	-	0.00685885	2779000	5521000	3272000	3337000	3693000	3445000	6098000	3147000	2629000	4037000	5441000	4055000	4543000	4543000	4489000
pos_6004	(10Z)-12-Hydroxyhexadecenoylcarnitine	metab_5333	HMDB0241477	B(ii)	-	414.321	6.2341	pos	M+H	C23H43NO5	0	43	-1.856	-	0.0155637	7069	594800	16060	1738000	34430	548900	7334	71210	1619000	2314000	484800	0	494800	494900	481600
pos_6011	Psychosine sulfate	metab_5340	HMDB0013046;LMSP08000002	B(ii)	C02744	559.323	6.2264	pos	M+NH4	C24H47NO10S	0	47.3	-4.79351	-	0.0253634	204800	0	730100	166100	272600	550900	206200	278800	287300	338400	606700	202600	309800	319200	325900
pos_6014	Pimozide	metab_5343	HMDB0015232	B(ii)	C07566	444.225	6.2264	pos	M+H-H2O	C28H29F2N3O	0	55	0.238812	2062-78-4	0.0561377	257000	860700	256100	110700	205500	260700	282800	1066000	385700	212600	250600	353400	254900	241300	227800
pos_6016	MG(19:0/0:0/0:0)	metab_5345	HMDB0072839	B(ii)	-	390.357	6.2264	pos	M+NH4	C22H44O4	0	38.4	-2.27891	-	0.00577117	472300	2312000	571600	583900	573400	577100	597700	682700	1091000	1207000	928200	823200	750200	742800	742700
pos_6024	Tridecanoylcarnitine	metab_5354	HMDB0241308	B(ii)	-	358.294	6.2186	pos	M+H	C20H39NO4	0	36.7	-2.07123	-	0.00143136	0	869600	23600	17060	40580	18230	17210	41860	47690	441200	37010	33970	66520	66520	66680
pos_6031	1,20-Eicosanediol	metab_5362	LMFA05000578;HMDB0040982	B(ii)	-	359.289	6.2186	pos	M+2Na-H	C20H42O2	0	35.7	-0.483631	7735-43-5	0.0225599	0	101000	0	299200	0	233500	0	0	699800	797500	0	0	90150	90090	86640
pos_6034	Wyerone	metab_5365	HMDB0030947;LMFA01150045	B(ii)	C08465	322.107	6.2186	pos	M+ACN+Na	C15H14O4	0	70.1	7.05862	20079-30-5	0.0181923	0	0	0	0	0	0	0	0	0	0	659100	0	22600	21900	22610
pos_6039	1-Isomangostin	metab_5369	HMDB0029981	B(ii)	C10071	428.209	6.2108	pos	M+NH4	C24H26O6	0	40.8	6.52006	19275-44-6	0.00972721	830900	12210	779200	278100	384000	357700	421400	273400	41160	17010	366700	172400	322100	321900	316600
pos_6040	Cortolone	metab_5371	LMST02030227;HMDB0003128	B(ii)	C05481	408.273	6.2108	pos	M+ACN+H	C21H34O5	0	63.8	-3.11066	516-42-7	0.00928511	830400	0	376000	94380	454700	180200	436100	15680	10880	12430	107200	15670	182500	185500	185500
pos_6043	Meproscillarin	metab_5374	HMDB0254457	B(ii)	-	577.334	6.2031	pos	M+CH3OH+H	C31H44O8	0	80.8	-5.49061	-	0.0168591	1629000	33010	5670000	2127000	1957000	3243000	1606000	1974000	3072000	2502000	4031000	2308000	2531000	2531000	2457000
pos_6049	15-Keto-prostaglandin E2	metab_5380	LMFA03010030;HMDB0303977;HMDB0003175	B(ii)	C04707	333.204	6.2031	pos	M+H-H2O	C20H30O5	0	54.5	-6.38262	26441-05-4	0.00627512	458900	51430	208300	144500	377800	170200	282000	265400	116800	64810	378900	181200	258200	261100	261100
pos_6054	17-Hydroxymethylethisterone	metab_5386	HMDB0060710	B(ii)	-	375.251	6.1953	pos	M+CH3OH+H	C22H30O3	0	39.6	-6.97105	-	0.0879789	3173	46060	36410	2990	7326	136600	10040	148100	0	2641	25900	2295	16420	15790	18630
pos_6056	2-Methylthio-N6-(delta2-isopentenyl)adenosine	metab_5388	HMDB0301782	B(ii)	-	382.154	6.1953	pos	M+H	C16H23N5O4S	0	35.5	-1.84156	20859-00-1	0.0205475	159500	0	76740	96880	217800	269500	132900	293900	438800	34700	62600	264600	120600	125000	120700
pos_6059	Oleyl alcohol	metab_5391	LMFA05000684;HMDB0029632	B(ii)	-	286.31	6.1953	pos	M+NH4	C18H36O	0	59.7	-1.99101	143-28-2	0.0117725	71770	324700	80570	92990	52350	84750	66550	87180	153500	188200	139400	79420	74640	74670	76190
pos_6066	Trandolaprilat	metab_5399	PW_C040469;HMDB0247506;HMDB0060583	B(ii)	C21515	435.247	6.1876	pos	M+CH3OH+H	C22H30N2O5	0	60.2	-4.53667	-	0.0117655	1016000	19620	1005000	205100	590100	433700	529800	161400	111600	102400	439900	200800	395000	387000	395000
pos_6077	N-Dodecylsarcosinate	metab_5410	HMDB0255129	B(ii)	-	290.268	6.18	pos	M+CH3OH+H	C15H31NO2	0	38	-2.40349	-	0.00760078	158800	888800	157000	143000	181300	504700	327800	220000	660800	456700	349800	403800	274000	270400	270500
pos_6080	S-(3-Methyl-2-butenyl) 2-methylpropanethioate	metab_5414	HMDB0031699	B(ii)	-	190.126	6.18	pos	M+NH4	C9H16OS	0	43.6	-0.971351	53626-94-1	0.0120553	20800	81500	36390	24520	7695	21270	22830	18000	543700	1116000	48390	21300	129100	126500	129100
pos_6082	Amikacin	metab_5416	HMDB0254120;HMDB0014622;PW_C008984	B(ii)	C06820	627.32	6.1723	pos	M+ACN+H	C22H43N5O13	0	50.6	0.320977	37517-28-5	0.00650677	323100	26210	58.71	86990	555200	186600	330400	777400	36120	23870	47380	3198000	406400	410100	405000
pos_6083	Stallimycin	metab_5417	HMDB0251483	B(ii)	-	464.217	6.1723	pos	M+H-H2O	C22H27N9O4	0	33.4	2.82588	-	0.0295053	337600	0	27980	68860	524500	181800	383400	191800	37640	1391	41730	64260	148200	156900	154900
pos_6084	Carboprost methyl	metab_5418	HMDB0249645	B(ii)	-	383.276	6.1723	pos	M+H	C22H38O5	0	37.5	-7.91166	-	0.0852177	95860	12230	21540	49590	118800	43160	629700	444800	38160	59610	124000	166100	99940	99740	85790
pos_6092	(4Z,7Z,10Z,13Z,16Z)-19,20-Dihydroxydocosa-4,7,10,13,16-pentaenoylcarnitine	metab_5426	HMDB0241611	B(ii)	-	544.304	6.1569	pos	M+K	C29H47NO6	0	52.5	1.45559	-	0.0181604	487900	876700	508300	2079000	342200	545000	512800	1068000	901500	2386000	669900	618900	809300	784500	784300
pos_6093	Betamethasone 17 Valerate	metab_5427	HMDB0249157	B(ii)	-	459.252	6.1569	pos	M+H-H2O	C27H37FO6	0	55	-3.94491	-	0.00682663	37060	188800	207100	292800	50090	38730	49770	28220	504800	1087000	371700	57180	132100	130500	132100
pos_6096	3-(Hydroxymethyl)-5,5-diphenylimidazolidine-2,4-dione	metab_5430	HMDB0245789	B(ii)	-	315.133	6.1569	pos	M+CH3OH+H	C16H14N2O3	0	48.8	-2.06048	-	0.0534825	85940	113200	10200	742300	8172	187000	0	40120	239800	364600	358200	8208	147000	133800	146900
pos_6100	Peridinin	metab_5436	HMDB0256341;LMPR01070007	B(ii)	-	613.358	6.1491	pos	M+H-H2O	C39H50O7	0	69.3	8.44752	-	0.00438316	3328000	469700	525600	715600	2479000	3147000	846300	3658000	662700	865300	458500	1523000	1082000	1090000	1082000
pos_6107	Yohimbine	metab_5443	HMDB0015464	B(ii)	C09256	387.225	6.1491	pos	M+CH3OH+H	C21H26N2O3	0	46.8	-9.12858	146-48-5	0.00444977	6863000	823900	1018000	2902000	9908000	5697000	11490000	9284000	2869000	2379000	3512000	8851000	5315000	5307000	5271000
pos_6108	Oryzalexin E	metab_5444	HMDB0039702	B(ii)	C21561	349.211	6.1491	pos	M+2Na-H	C20H32O2	0	53.9	-2.97835	150943-96-7	0.12381	0	442000	391.5	20290	1.023	2204	0	30.48	149	19750	11670	0	3841	3002	3360
pos_6111	12-OPDA	metab_5447	HMDB0301804	B(i)	C01226	293.211	6.1491	pos	M+H	C18H28O3	53.7	0	-2.16015	85551-10-6	0.00692218	3365000	438500	2090000	1547000	2282000	1691000	2046000	1881000	808100	321700	1750000	1323000	1750000	1772000	1772000
pos_6115	Monensin	metab_5450	HMDB0242687	B(ii)	C06693	693.418	6.1336	pos	M+Na	C36H62O11	0	67	-0.706106	17090-79-8	0.0262749	1292000	51980	224900	128500	1983000	427500	1229000	835500	33570	52210	108900	524400	289500	276500	289600
pos_6119	Cyasterone	metab_5454	HMDB0250618;LMST01040153;MJDBOTE0001293	B(ii)	C08816	521.308	6.1336	pos	M+H	C29H44O8	0	55.6	-4.60919	17086-76-9	0.0272753	798500	37670	1810000	854400	1040000	998800	821400	1042000	697500	753200	1437000	1039000	969000	968700	923800
pos_6128	2,6-Dimethylaniline	metab_5464	HMDB0060677;PW_C040580	B(i)	C11004	122.097	6.1336	pos	M+H	C8H11N	60.1	0	0.48462	87-62-7	0.0636188	404600	277500	92770	200800	375900	153400	205100	184000	105600	133900	109200	219200	99240	112300	108900
pos_6135	Prednimustine	metab_5472	HMDB0256744	B(ii)	C19512	663.299	6.1181	pos	M+NH4	C35H45Cl2NO6	0	32.4	5.12278	29069-24-7	0.145777	4195	0	4808	32640	4899	99620	4587	252500	1796000	788500	214000	279300	46780	46810	35900
pos_6152	HT-2 Toxin	metab_5490	HMDB0253219	B(ii)	C19952	425.214	6.1103	pos	M+H	C22H32O8	0	58.6	-6.44479	26934-87-2	0.0161161	161200	39290	422800	220400	179000	158900	250800	148900	101200	74650	1079000	270100	228300	222000	228400
pos_6158	4-Ketoretinoic acid glucuronide	metab_5496	HMDB0061689	B(ii)	-	513.208	6.1025	pos	M+Na	C26H34O9	0	43.2	-3.21998	-	0.011664	2469000	21360	3971000	1381000	698300	1776000	757700	236200	113600	31080	515200	373700	924800	943700	943800
pos_6161	Cascarillin	metab_5500	HMDB0036836	B(ii)	C09071	409.219	6.1025	pos	M+H	C22H32O7	0	73	-7.06356	10118-56-6	0.00591455	2679000	623100	3005000	1820000	2395000	1574000	2540000	1970000	1213000	1200000	5549000	2600000	2162000	2162000	2140000
pos_6166	Abscisic acid	metab_5505	HMDB0036093;HMDB0035140;HMDB0243505	B(ii)	C06082	297.168	6.1025	pos	M+CH3OH+H	C15H20O4	0	36.5	-8.03496	21293-29-8;7773-56-0	0.00908794	187000	79530	129800	48590	165900	77320	251100	1170000	137100	250700	300600	736400	206700	203500	206700
pos_6170	DG(PGJ2/0:0/10:0)	metab_5510	HMDB0294472	B(ii)	-	545.379	6.0947	pos	M+H-H2O	C33H54O7	0	34.3	-8.30774	-	0.0274724	903100	0	996500	646800	404100	324700	297800	283000	136300	24000	219800	195800	331200	347300	331400
pos_6171	Taurodeoxycholic acid	metab_5511	PW_C000715;LMST05040013;HMDB0000896	B(ii)	C05463	517.328	6.0947	pos	M+NH4	C26H45NO6S	0	42.5	-5.51071	516-50-7	0.0142348	8409000	372100	5955000	5599000	4937000	3966000	4011000	1541000	1146000	5067000	2257000	1517000	3799000	3893000	3799000
pos_6172	Lucidenic acid A	metab_5512	HMDB0037611	B(ii)	-	476.3	6.0947	pos	M+NH4	C27H38O6	0	53.4	-1.12376	95311-94-7	0.0990306	24390	0	76410	205500	8525	33740	19050	522800	57640	40870	78020	284500	41610	41540	49140
pos_6175	4-oxo-Retinoic acid	metab_5515	HMDB0006285;PW_C002706	B(ii)	C16678	359.159	6.0947	pos	M+2Na-H	C20H26O3	0	60.3	-0.00378722	38030-57-8	0.0206562	99410	109200	33660	72560	52440	340900	65070	1221000	623800	218600	80370	152500	146200	146200	151500
pos_6176	(6E,8S,10Z)-8-hydroxy-3-oxohexadecadienoic acid	metab_5516	HMDB0062366	B(ii)	-	247.169	6.0947	pos	M+H-2H2O	C16H26O4	0	56	-0.967492	-	0.0145253	52220	286200	63370	53450	57020	24840	48480	66380	377400	133000	176400	42170	83320	83370	81270
pos_6183	N-Ethyl-N-(2-hydroxy-3-sulfopropyl)-3,5-dimethoxyaniline	metab_5524	HMDB0250855	B(ii)	-	383.127	6.0869	pos	M+ACN+Na	C13H21NO6S	0	39.3	5.54306	-	0.01526	594400	79090	74300	79150	202200	174000	98940	304600	133700	115400	43520	28930	98830	101500	98860
pos_6187	Epothilone C	metab_5528	HMDB0251875	B(ii)	C15694	495.291	6.0792	pos	M+NH4	C26H39NO5S	0	78.8	4.5001	-	0.0314506	1400000	9962	2394000	1202000	1779000	1118000	1186000	1131000	666400	452200	1470000	1366000	1195000	1123000	1152000
pos_6190	Verbasoside	metab_5532	HMDB0039233	B(ii)	-	504.21	6.0714	pos	M+ACN+H	C20H30O12	0	47.7	4.84815	61548-34-3	0.0176058	66480	695500	8375	150500	177300	431000	92550	1883000	2818000	1350000	177800	352800	368200	367800	356900
pos_6191	Trihydroxycholestanoic acid	metab_5533	HMDB0259220	B(ii)	-	489.299	6.0714	pos	M+K	C27H46O5	0	38.6	2.49027	-	0.0350214	23490	41930	148600	281800	55740	72370	47740	26720	86900	1634000	155700	69930	139900	148600	140000
pos_6194	Cholylmethionine	metab_5536	HMDB0242382	B(ii)	-	581.365	6.0636	pos	M+ACN+H	C29H49NO6S	0	65.3	6.29246	-	0.00707408	1305000	139500	7448000	3408000	1843000	4463000	2185000	2357000	5916000	3373000	4689000	2591000	3139000	3139000	3101000
pos_6199	Leukotriene B4 ethanolamide	metab_5541	HMDB0002304	B(ii)	-	412.305	6.0636	pos	M+CH3OH+H	C22H37NO4	0	68.3	-1.70779	877459-63-7	0.0123756	4014000	36100	1333000	1149000	3162000	1178000	3675000	201900	85440	236200	725600	149600	1587000	1587000	1553000
pos_6201	16-B1-phytoprostane	metab_5545	HMDB0304634	B(ii)	-	291.195	6.0636	pos	M+H-H2O	C18H28O4	0	31.7	-2.07406	-	0.00090654	878400	70370	839000	459800	764200	477300	858200	1259000	279300	114400	679800	703600	595500	595500	596400
pos_6204	Myristic acid	metab_5548	LMFA01010014;PW_C000643;HMDB0000806	B(ii)	C06424	246.242	6.0636	pos	M+NH4	C14H28O2	0	32.5	-1.56291	544-63-8	0.00660736	756600	3968000	922700	1015000	829600	911300	1133000	1228000	1848000	2001000	1397000	1326000	983500	973500	971400
pos_6211	13,16,19-Docosatrienoic acid	metab_5555	HMDB0244522;HMDB0002823;LMFA01030407	B(ii)	C16534	357.274	6.0558	pos	M+Na	C22H38O2	0	54	-7.29059	28845-86-5	0.00203752	201700	49810	254900	91810	128400	42650	119500	105600	40080	94950	125400	179300	110700	110800	111100
pos_6220	Arginyltyrosine	metab_5564	HMDB0028721	B(ii)	-	675.358	6.0403	pos	2M+H	C15H23N5O4	0	42	1.02885	74863-12-0	0.021191	388600	0	2767	25950	380000	272600	44950	1210000	146500	26600	30200	293500	233800	225200	233700
pos_6229	L-Histidinol	metab_5573	HMDB0003431	B(ii)	C00860	324.216	6.0403	pos	2M+ACN+H	C6H11N3O	0	64.7	6.61815	4836-52-6	0.0228606	111900	10330	48230	40210	93950	19510	199000	10140	9242	0	30790	53780	55170	53030	55200
pos_6241	DG(18:1(12Z)-O(9S,10R)/2:0/0:0)	metab_5587	HMDB0296968	B(ii)	-	430.316	6.0247	pos	M+NH4	C23H40O6	0	31.7	-1.0508	-	0.00630688	4527000	731900	4709000	3611000	3124000	2991000	3635000	309300	665500	2297000	9383000	135400	3184000	3184000	3149000
pos_6243	Palmitoyl glucuronide	metab_5589	HMDB0010331	B(ii)	C03033	463.267	6.0247	pos	M+2Na-H	C22H42O7	0	45.5	5.7646	-	0.0160854	793700	34650	1978000	677100	694700	589000	641400	882500	575600	1415000	2016000	819200	851700	828700	828200
pos_6257	Lopinavir	metab_5603	HMDB0015539;MJDBOTE0000864	B(ii)	C12871	667.33	6.0091	pos	M+K	C37H48N4O5	0	48	7.61333	192725-17-0	0.00797736	244700	0	1372000	57910	464600	256900	30640	1281000	143800	101200	29140	669100	396200	401700	401700
pos_6258	Dexamethasone acetate	metab_5604	HMDB0015364;HMDB0242728	B(ii)	C15643	498.223	6.0091	pos	M+ACN+Na	C24H31FO6	0	50.3	-8.11819	1950-02-02	0.0154472	88480	68820	45050	225000	220100	266300	12160	519600	580200	464100	91300	68650	168100	163600	168100
pos_6261	3b,7a-Dihydroxy-5b-cholanoic acid	metab_5608	HMDB0000361	B(ii)	C17660	437.264	6.0091	pos	M+2Na-H	C24H40O4	0	76.4	0.048298	566-24-5	0.00402179	5728000	19920	3281000	555300	3228000	1584000	2873000	497500	483800	431300	767300	628000	1763000	1763000	1775000
pos_6270	A-D-Glucopyranoside,6-O-acetyl-1,3,4-tris-O-(2-methyl-1-oxopropyl)-B-D-fructofuranosyl, 6-acetate2,3,4-tris(2-methylpropanoate)	metab_5618	HMDB0258030	B(ii)	-	496.207	6.0013	pos	M+ACN+H	C18H30O13	0	33.9	8.79178	-	0.0782264	50030	69770	6954	56430	25680	62990	14960	81940	60910	212200	15.72	0	46290	46370	40330
pos_6271	Withanolide B	metab_5619	HMDB0030020	B(ii)	C00828	477.263	6.0013	pos	M+Na	C28H38O5	0	49.1	3.15362	56973-41-2	0.011004	1331	319200	27860	281100	7635	7988	5367	11120	54080	430500	364900	12510	74370	75530	75970
pos_6273	Peiminine	metab_5621	HMDB0256206	B(ii)	C10808	452.311	6.0013	pos	M+Na	C27H43NO3	0	50.7	-5.23276	61825-98-7	0.00605138	6171000	443900	6224000	11240000	5062000	7437000	5770000	6223000	2088000	262100	2118000	2842000	4648000	4697000	4697000
pos_6274	Gamabufotalin	metab_5622	HMDB0252604;LMST01130026	B(ii)	C16962	444.278	6.0013	pos	M+ACN+H	C24H34O5	0	74.6	7.78152	465-11-2	0.00311858	1592000	81770	1136000	606700	1174000	951900	1548000	1260000	84670	154300	583600	407900	887100	887100	882300
pos_6290	Ganoderenic acid B	metab_5639	HMDB0035709	B(ii)	-	547.327	5.9779	pos	M+CH3OH+H	C30H42O7	0	64.4	0.346246	100665-41-6	0.00166342	747200	37540	101500	497200	398200	3388000	205600	930000	904800	965700	270300	182200	840000	840000	842400
pos_6291	Spirotaccagenin	metab_5640	HMDB0034424	B(ii)	-	510.317	5.9779	pos	M+ACN+Na	C27H42O5	0	38.2	-4.17586	-	0.00431296	2336000	52390	2093000	2406000	1509000	2368000	2040000	650300	228300	182200	294500	815400	1318000	1328000	1318000
pos_6315	Glycitein	metab_5666	LMPK12050104;HMDB0005781;MJDBOTE0000272	B(i)	C14536	285.075	5.9624	pos	M+H	C16H12O5	85.4	0	-1.73707	40957-83-3	0.0158029	0	3877000	0	1485000	0	69280	0	23600	1250000	521000	301200	0	294600	294600	302700
pos_6317	Coniferaldehyde	metab_5668	HMDB0141782	B(ii)	C02666	196.097	5.9624	pos	M+NH4	C10H10O3	0	52.5	-1.16762	20649-42-7;458-36-6	0.00276491	1957000	127800	1338000	3231000	2888000	4417000	3024000	2774000	2090000	728600	4338000	2470000	3806000	3824000	3824000
pos_6318	Ecgonine	metab_5669	HMDB0006548	B(ii)	C10858	168.102	5.9624	pos	M+H-H2O	C9H15NO3	0	52.1	-0.965544	481-37-8	0.00620786	386200	67170	109100	257200	411800	474600	312000	329600	175500	109600	269600	263900	283600	283600	286700
pos_633	Histidylleucine	metab_5682	HMDB0253179;HMDB0028889	B(ii)	C05010	269.16	1.4613	pos	M+H-H2O, M+H	C12H20N4O3	0	50.5	-3.07792	7763-65-7	0.00152469	122600	8689000	119300	147700	108000	233200	116800	533100	3381000	29530000	966600	219700	1877000	1880000	1882000
pos_6333	MG(PGE2/0:0/0:0)	metab_5686	HMDB0260468	B(ii)	-	444.295	5.9469	pos	M+NH4	C23H38O7	0	48.9	-2.04134	-	0.0219314	402300	320600	1070000	566200	295400	406400	528900	128500	16890	663800	2269000	121900	489100	507900	489000
pos_6335	Isocarbacyclin	metab_5688	HMDB0253615	B(ii)	-	392.279	5.9469	pos	M+ACN+H	C21H34O4	0	42.7	-2.66863	-	0.0123395	781100	7549	847700	411100	1059000	785700	779900	14330	75870	7452	289000	98760	476400	476400	466300
pos_6336	17alpha-Trenbolone	metab_5689	HMDB0244801	B(ii)	-	315.133	5.9469	pos	M+2Na-H	C18H22O2	0	53.9	0.74801	-	0.0128191	134500	104800	21700	765900	32970	276900	19650	78660	273700	374400	412000	2705	184600	188800	188800
pos_6342	(S)-N-Methylcoclaurine	metab_5696	HMDB0060319	B(ii)	C05176	621.291	5.9315	pos	2M+Na	C18H21NO3	0	30.6	-3.93626	3423-07-02	0.00493187	1925000	148300	1979000	1770000	1676000	2379000	2523000	3402000	473500	570600	16880000	625500	2274000	2255000	2255000
pos_635	1-[(2R,5R)-4-Azidooxy-5-(hydroxymethyl)oxolan-2-yl]-5-methylpyrimidine-2,4-dione	metab_5704	HMDB0257735	B(ii)	-	284.099	2.0715	pos	M+H, 2M+H	C10H13N5O5	0	34.9	-1.49596	-	0.00602494	1031000	4030000	621400	603200	3209000	1793000	1661000	1984000	4320000	3436000	1284000	8659000	2012000	2011000	1991000
pos_6352	Lovastatin acid	metab_5707	HMDB0254177	B(ii)	C21130	464.3	5.9238	pos	M+ACN+H	C24H38O6	0	31.4	-1.81487	75225-51-3	0.012309	193500	1121	434800	218200	173900	131600	290300	186100	25400	13120	324200	60980	134000	137000	134100
pos_6353	Carboprost	metab_5708	HMDB0249644	B(ii)	C06872	410.289	5.9238	pos	M+ACN+H	C21H36O5	0	61.4	-2.03262	35700-23-3	0.00495966	1721000	30810	1418000	500200	1236000	888300	1702000	47870	48700	24620	250600	130600	760900	761400	754600
pos_6357	1-Methyl-2-hydroadenosine	metab_5712	HMDB0243923	B(ii)	-	301.162	5.9238	pos	M+NH4	C11H17N5O4	0	45.3	-0.816446	-	0.0143868	33320	3083	106600	129400	113900	34730	133400	93530	56650	12350	60170	268900	75750	73760	75480
pos_6358	Ameltolide	metab_5713	HMDB0248285	B(ii)	C11485	273.159	5.9238	pos	M+CH3OH+H	C15H16N2O	0	39.6	-1.68459	787-93-9	0.00465763	67820	16950	188500	229300	66810	325400	72130	225800	370000	223000	271500	107800	206400	208100	206400
pos_6363	Methyl dihydrophaseate	metab_5719	HMDB0039376	B(ii)	-	314.195	5.9162	pos	M+NH4	C16H24O5	0	40.4	-2.36826	-	0.0479863	239800	21480	615700	124600	235200	142800	329800	171200	128400	38660	360800	890100	203400	220600	203200
pos_6374	5-Hydroxylysinonorleucine	metab_5729	HMDB0246805	B(ii)	-	621.326	5.8928	pos	2M+K	C12H25N3O5	0	34.9	7.49349	-	0.0940985	23130	0	30980	351000	98070	339300	97110	102600	846000	789600	106200	16820	223000	263800	263800
pos_6375	Ile-Ile-Ile-Pro	metab_5730	HMDB0304800	B(ii)	-	487.348	5.8928	pos	M+CH3OH+H	C23H42N4O5	0	35	-2.79213	-	0.0131213	185500	57630	712000	2819000	98530	678500	204600	1052000	216600	88040	624600	962200	520400	532400	520500
pos_6376	Romucosine C	metab_5731	HMDB0036764	B(ii)	C17488	373.173	5.8928	pos	M+NH4	C20H21NO5	0	40.5	-7.99994	356048-25-4	0.0136502	27070	46810	236500	662900	45870	258200	236500	123000	351100	232300	847800	129600	361100	352700	352700
pos_6380	7-Ethoxyresorufin	metab_5735	HMDB0247249	B(ii)	C13630	283.107	5.8775	pos	M+ACN+H	C14H11NO3	0	37.6	-2.17328	5725-91-7	0.0348541	22530	0	17620	480700	0	129400	0	0	117600	110600	175600	0	68060	64030	68050
pos_6383	(S,E)-Zearalenone	metab_5737	HMDB0031752	B(ii)	C09981	336.18	5.8624	pos	M+NH4	C18H22O5	0	45.2	-2.92196	17924-92-4	0.86605	37860	0	219500	7205	89710	0	92470	0	433.1	0	15060	383600	0	12920	13030
pos_6384	Jervine	metab_5738	HMDB0253731;MJDBOTE0000999	B(ii)	C10811	470.264	5.8548	pos	M+2Na-H	C27H39NO3	0	43.7	-0.239135	469-59-0	0.0163518	7469000	598000	582800	561200	4993000	4326000	1616000	3985000	953900	220900	1426000	1660000	2226000	2291000	2291000
pos_6385	Gibberellin A34-catabolite	metab_5739	LMPR0104170026;HMDB0304361	B(ii)	C11869	379.174	5.8548	pos	M+CH3OH+H	C19H22O6	0	75.5	-3.95242	-	0.0184884	120900	21790	557900	210500	86230	53530	224000	7865	15020	13800	362200	160400	136600	141100	136700
pos_6391	4-Methylumbelliferone	metab_5746	HMDB0059622;MJDBOTE0001043	B(ii)	C03081	194.081	5.847	pos	M+NH4	C10H8O3	0	55.3	-1.23002	90-33-5	0.00562566	71250	40490	201800	285500	49080	295200	71330	177100	416300	220800	310300	113200	209600	209700	207600
pos_6394	N6-iminoethyl-l-lysine	metab_5749	HMDB0255299	B(ii)	-	416.3	5.8392	pos	2M+ACN+H	C8H17N3O2	0	51.3	5.11016	-	0.87376	10020	0	361700	55510	8490	0	28320	0	0	0	55700	4899	5380	0	6282
pos_6395	(2S)-2-Amino-3-[4-[(2S)-2-amino-3-(1H-indol-3-yl)propanoyl]oxyphenyl]propanoic acid	metab_5750	HMDB0258058	B(ii)	-	332.139	5.8392	pos	M+H-2H2O	C20H21N3O4	0	55.3	-0.928899	-	0.0697768	64560	459.5	302500	224800	78130	30610	27760	15390	44120	0	69520	91260	45880	45920	40570
pos_6398	(5E)-5-[(3Ar,4S,5S,6aR)-5-hydroxy-4-[(E,3R)-3-hydroxyoct-1-enyl]-3,3a,4,5,6,6a-hexahydro-1H-pentalen-2-ylidene]pentanoic acid	metab_5753	HMDB0247207	B(ii)	-	392.279	5.8319	pos	M+ACN+H	C21H34O4	0	44.8	-2.74267	-	0.00984828	216900	0	157100	9626	212400	53060	383700	0	0	0	0	22870	73270	73270	74520
pos_6399	Tyrosyl-Leucine	metab_5754	HMDB0029109	B(ii)	-	317.149	5.8319	pos	M+Na	C15H22N2O4	0	61	6.09203	-	0.0172041	28650	256200	77180	256900	22040	213500	17630	36540	1066000	608800	766500	14170	207800	214000	207800
pos_6403	Fluticasone propionate	metab_5760	HMDB0005036	B(ii)	-	564.2	5.8243	pos	M+ACN+Na	C25H31F3O5S	0	50.2	-0.446765	80474-14-2	0.0186405	1115000	259600	528100	465100	516200	555000	423900	418100	455400	390500	645600	452300	460000	475200	475100
pos_6404	Cryptomeridiol 11-rhamnoside	metab_5761	HMDB0038018	B(ii)	-	428.3	5.8243	pos	M+ACN+H	C21H38O6	0	52.2	-2.0437	349112-30-7	0.00577433	639900	0	2329000	179500	326800	434800	691800	0	2777	12440	101700	4716	364200	367900	364300
pos_6413	Lysyl-aspartyl-glutamyl-leucine	metab_5771	HMDB0247848	B(ii)	-	468.248	5.8166	pos	M+H-2H2O	C21H37N5O9	0	36.7	6.29244	-	0.00716549	1788000	1471000	95180	714500	1329000	2533000	478900	1836000	1872000	689300	928900	896400	1282000	1298000	1282000
pos_6414	Sphinganine 1-phosphate	metab_5772	PW_C001070;HMDB0001383;HMDB0242462	B(ii)	C01120	420.227	5.8166	pos	M+K	C18H40NO5P	0	57.3	-1.20442	19794-97-9	0.0219496	676500	9589	224000	536100	355900	690400	244800	875200	249200	75960	1011000	284600	485000	503700	504200
pos_6420	3-Hydroxy-2-octanone	metab_5779	HMDB0032335	B(ii)	-	306.263	5.8166	pos	2M+NH4	C8H16O2	0	31.2	-2.30982	37160-77-3	0.0734493	53480	331700	78730	90870	61060	48910	95040	85290	107000	165900	135600	101300	65880	57790	65770
pos_6424	4-Hydroxyretinoic acid	metab_5783	PW_C002690;HMDB0006254	B(ii)	C16677	361.173	5.8088	pos	M+2Na-H	C20H28O3	0	43.4	-7.48589	66592-72-1	0.00451842	4654000	286200	3052000	12400000	4483000	5847000	3636000	4915000	3277000	1553000	7828000	3462000	4945000	4988000	4957000
pos_6425	4-Hydroxy-4-(3-pyridyl)-butanoic acid	metab_5784	HMDB0001119	B(ii)	C19579	164.07	5.8088	pos	M+H-H2O	C9H11NO3	0	50.2	-1.45417	15569-97-8	0.00676358	1425000	84950	738800	2255000	1163000	1866000	668900	1191000	850400	361400	1800000	647600	1222000	1237000	1237000
pos_6428	18R-HEPE	metab_5787	HMDB0062222;HMDB0012611;LMFA03070025	B(ii)	C18177	357.18	5.8011	pos	M+K	C20H30O3	0	61.4	-8.71829	-	0.0108625	287100	1052	379400	121000	131400	70550	95660	13770	3468	0	75620	30190	90570	92290	90570
pos_6431	PL	metab_5791	HMDB0302594	B(ii)	C18210	587.286	5.7933	pos	M+2Na-H	C28H46O10	0	78.6	9.89034	-	0.000723018	557100	1306000	56520	683200	346600	1831000	96330	308200	3888000	2545000	4816000	44750	1167000	1169000	1169000
pos_6436	Pseudoecgonine	metab_5796	HMDB0006348	B(ii)	C12449	393.2	5.7933	pos	2M+Na	C9H15NO3	0	56.8	1.67046	-	0.0219338	28910	127400	58710	365100	50500	4717	50270	42140	41650	71070	610900	50200	71080	73840	73860
pos_6438	Urobilin	metab_5798	HMDB0004160	B(ii)	C05794	623.342	5.7855	pos	M+CH3OH+H	C33H42N4O6	0	61.2	-2.39204	1856-98-0	0.00527678	3729000	36210	414700	1888000	2037000	10110000	748000	4378000	8656000	2580000	1715000	919100	4720000	4763000	4720000
pos_6439	Flumethasone	metab_5799	HMDB0252336;MJDBOTE0001546	B(ii)	C14479	393.188	5.7855	pos	M+H-H2O	C22H28F2O5	0	78.5	2.43158	2135-17-3	0.0199791	191100	74170	222000	269800	277200	76250	256000	268500	40420	52840	428500	234400	188900	182500	182500
pos_6442	Biricodar	metab_5803	HMDB0249234	B(ii)	-	621.327	5.7777	pos	M+NH4	C34H41N3O7	0	31.9	-2.24482	-	0.00618512	1004000	52510	122900	450400	587400	2561000	139700	657400	2551000	1656000	1159000	0	1417000	1417000	1402000
pos_6443	3-(benzenesulfonyl)-N-[(1-cyclopentylpiperidin-4-yl)methyl]propanamide	metab_5804	-	B(i)	-	379.209	5.7777	pos	M+H	C20H30N2O3S	89.5	0	9.93438	-	0.0246594	65200	2395	319400	42800	87490	45680	103100	69990	20310	17040	177600	80520	83950	80380	80560
pos_6444	Gentiobiose	metab_5805	MJDBOTE0000437	B(i)	C08240	343.126	5.7777	pos	M+H	C12H22O11	39.6	0	7.44514	554-91-6	0.0144744	14930	6684	255.4	26430	26260	27560	13590	54950	69880	218100	47200	4773	55260	53920	55320
pos_6445	Mycotoxin T 2	metab_5806	HMDB0032864	B(ii)	-	306.137	5.7777	pos	M+H-2H2O	C16H23NO7	0	50.1	8.53226	208346-80-9	0.0146713	118500	0	190900	89740	75570	85440	81120	49560	20550	15720	269200	184100	79310	79320	77320
pos_6447	Sakuranetin	metab_5808	LMPK12140571;HMDB0030090	B(ii)	C09833	304.117	5.7777	pos	M+NH4	C16H14O5	0	32.3	-2.21538	2957-21-3	0.0202219	28930	0	4098	22390	31420	61870	16670	54510	61170	146400	57800	18000	43830	42300	43820
pos_6449	Tenuazonic acid	metab_5810	HMDB0036074	B(ii)	C08511	180.102	5.7777	pos	M+H-H2O	C10H15NO3	0	52	-1.24685	27778-66-1;610-88-8	0.00289105	5837000	2313000	1174000	2666000	2890000	6238000	1568000	3428000	3144000	2629000	1537000	2205000	2676000	2676000	2690000
pos_6453	Arginyl-glycyl-aspartic acid	metab_5814	HMDB0248572	B(ii)	-	311.146	5.7699	pos	M+H-2H2O	C12H22N6O6	0	40.9	-0.44787	-	0.0115862	554200	35330	659800	487200	416900	279900	647800	508700	114400	65190	585600	530700	397900	390000	397900
pos_6456	Ethyl 3-hydroxydodecanoate	metab_5817	HMDB0059850	B(ii)	-	262.237	5.7699	pos	M+NH4	C14H28O3	0	35.9	-2.12226	-	0.00869827	349300	1398000	392400	464500	362300	397400	464600	514000	721400	870500	654100	558200	416000	409800	409800
pos_6459	20-Cooh ltb4	metab_5820	HMDB0245561;HMDB0006059	B(ii)	C05950	413.251	5.7543	pos	M+CH3OH+H	C21H32O6	0	54.2	-7.26616	80434-82-8	0.00822277	1524000	48440	2784000	1788000	953600	826400	2082000	1612000	323000	212600	1143000	1479000	1264000	1246000	1264000
pos_6460	Sclareol	metab_5822	LMPR0104030010;HMDB0036827;MJDBOTE0001479	B(ii)	C09183	353.242	5.7543	pos	M+2Na-H	C20H36O2	0	53.3	-2.00115	515-03-7	0.0246789	51250	1097	27980	10580	49850	7248	49030	34610	3366	998	9354	226700	30040	31330	30010
pos_6467	Lucerastat	metab_5829	HMDB0254192	B(ii)	-	202.143	5.7465	pos	M+H-H2O	C10H21NO4	0	45.8	-1.32685	-	0.0139776	6096	6401	10600	76160	7738	11100	5841	9836	7635	2778	12790	7409	11730	12020	11740
pos_6469	Arg Val Phe	metab_5831	-	B(i)	-	421.256	5.7387	pos	M+H	C20H32N6O4	52	0	0.585385	-	0.0239143	78380	0	588800	60180	76370	84720	66910	7801	18720	46680	372500	42990	97030	97070	101100
pos_6473	5b-Cholestane-3a,7a,12a,23S,25-pentol	metab_5836	LMST01010241;HMDB0000483	B(ii)	-	475.338	5.7309	pos	M+Na	C27H48O5	0	59.2	-3.28497	59906-15-9	0.106615	686.1	5603	2133	139100	1418	46210	1499	237800	874.3	3703	2826	5022	1841	1654	2048
pos_6485	N-Hydroxy-L-tyrosine	metab_5848	HMDB0038750	B(ii)	C03004	395.144	5.7076	pos	2M+H	C9H11NO4	0	52.3	-1.6972	64448-49-3	0.0160005	37720	3097	295700	169600	10880	121800	79310	167900	10180	0	86430	33640	63450	65050	65390
pos_6492	Isosakuranetin	metab_5856	HMDB0253690;LMPK12140355;MJDBOTE0001315	B(ii)	C05334	304.117	5.6997	pos	M+NH4	C16H14O5	0	55.5	-2.29392	480-43-3	0.00624433	11780	0	2089	23370	23660	28110	10110	39310	50790	179000	37030	21820	29060	29060	29370
pos_6497	(E)-4-[[(1R)-2-[[(2R)-2-(2-Adamantyloxycarbonylamino)-3-(1H-indol-3-yl)-2-methylpropanoyl]amino]-1-phenylethyl]amino]-4-oxobut-2-enoic acid	metab_5861	HMDB0260209	B(ii)	-	645.325	5.6842	pos	M+CH3OH+H	C35H40N4O6	0	53.4	-5.91161	-	0.0128656	613500	929.1	9465	348900	764600	2978000	248200	2261000	3970000	1069000	280000	143000	1709000	1708000	1671000
pos_65	1-cyclohexyl-3-[2-(4-ethoxyphenoxy)ethyl]urea	metab_5864	-	B(i)	-	307.201	6.1336	pos	M+H, 2M+H, 2M+Na, M+Na	C17H26N2O3	63.3	0	-2.47654	-	0.0180366	32490000	2776000	725300	408500	27650000	8454000	16060000	14750000	1068000	1667000	1631000	8366000	4898000	4748000	4748000
pos_651	Gly Tyr	metab_5876	-	B(i)	-	239.102	2.306	pos	M+H, M+Na	C11H14N2O4	62.5	0	-1.54114	-	0.0223976	220900	3244000	271300	197100	267100	288100	231600	338200	1612000	6168000	675400	349200	746300	746400	717800
pos_6510	Prostaglandin F2alpha methyl ester	metab_5877	LMFA03010115;HMDB0256372	B(ii)	-	410.289	5.6608	pos	M+ACN+H	C21H36O5	0	46	-2.09508	-	0.0145718	218500	0	431600	191900	142400	188000	261600	3141	6049	0	70240	0	127900	127900	131200
pos_6512	Ineketone	metab_5879	HMDB0036698	B(ii)	C09110	336.252	5.6608	pos	M+NH4	C20H30O3	0	32.2	-2.45529	62574-18-9	0.010268	236900	2644	278100	295500	256400	271900	141800	137900	65700	3821	91120	47500	158300	158300	155500
pos_6524	Tryptophol	metab_5892	HMDB0003447;MJDBOTE0000453	B(i)	C00955	203.118	5.6296	pos	M+ACN+H	C10H11NO	65.2	0	-2.02496	526-55-6	0.00198267	362200	118300	110200	8895	122700	217200	163800	407000	201300	75460	45950	99910	153900	153300	153700
pos_6525	Histidinohydroxylysinonorleucine	metab_5893	HMDB0253184	B(ii)	-	486.271	5.6218	pos	M+ACN+H	C18H32N6O7	0	63	8.13174	-	0.00230446	459500	0	190100	145200	589000	450400	660200	1309	0	209.8	58970	0	274700	274700	275800
pos_6527	Batelapine	metab_5895	HMDB0248879	B(ii)	-	631.309	5.614	pos	2M+K	C16H20N6	0	56.5	-6.84383	-	0.0174046	135300	0	0	0	131000	334100	28820	543900	841200	82730	14.01	23500	145000	140700	140800
pos_6529	Phenacyl 5-[(3aR,4S,5R,6aR)-5-hydroxy-4-[(3R,4S)-3-hydroxy-4-methyloct-1-en-6-ynyl]-3,3a,4,5,6,6a-hexahydro-1H-pentalen-2-ylidene]pentanoate	metab_5897	HMDB0260402	B(ii)	-	542.285	5.614	pos	M+ACN+Na	C30H38O5	0	53.6	-5.16395	-	0.0415878	410300	0	4998	11910	122500	267900	14030	0	0	0	33490	19880	91010	84580	84930
pos_653	Tyr Asp	metab_5898	-	B(i)	-	297.107	1.6949	pos	M+H-H2O, M+H	C13H16N2O6	44.2	0	-2.4483	-	0.0178097	35590	308100	52220	10720	27300	30160	34580	21400	45980	657900	87090	20590	101600	98340	98670
pos_6530	5b-Cholestane-3a,7a,12a,23R,25-pentol	metab_5899	LMST01010240;HMDB0000513	B(ii)	C01571	475.338	5.614	pos	M+Na	C27H48O5	0	66.6	-3.31835	59906-14-8	0.430825	97.78	428.3	338.8	99660	546.8	10330	543.2	87000	531	428	363	378.9	1174	694.4	512.4
pos_6533	2-Furanmethanol	metab_5902	HMDB0013742	B(ii)	C20441	197.081	5.614	pos	2M+H	C5H6O2	0	49.7	-1.14109	98-00-0	0.0388767	0	159300	1052	28130	0	0	0	0	47900	57730	30000	0	11570	12390	12390
pos_654	4-Amino-1-[5-(hydroxymethyl)oxolan-2-yl]pyrimidin-2-one	metab_5909	HMDB0255802	B(ii)	-	244.129	2.3613	pos	M+H, M+CH3OH+H	C9H13N3O3	0	35.5	-1.47169	-	0.00469972	710000	31080	942000	449800	845700	563100	1386000	119500	231700	20180	246500	355900	476300	476400	472500
pos_6540	Pratenol A	metab_5910	HMDB0040630	B(ii)	-	302.102	5.5984	pos	M+ACN+H	C14H12O5	0	36.7	-2.12674	147838-41-3	0.00411739	84610	62750	1526	375800	17820	226000	3011	34160	169200	383300	249200	11910	125800	125500	124800
pos_6549	VAPIPROST	metab_5919	HMDB0259765	B(ii)	-	500.275	5.567	pos	M+Na	C30H39NO4	0	62.3	-5.21165	-	0.0113113	1000000	0	272100	830000	621800	1381000	279300	210200	155600	13080	1314000	168900	667600	654600	667500
pos_6550	Lys-Asp-Tyr	metab_5921	HMDB0304806	B(ii)	-	442.232	5.567	pos	M+NH4	C19H28N4O7	0	40.9	6.40366	-	0.00693346	292800	3614	113900	307000	118100	528500	103600	17880	100300	19850	95670	53030	183300	181000	183000
pos_6554	2,3-Dihydroxycarbamazepine	metab_5924	PW_C040552;HMDB0060673	B(ii)	C16603	332.098	5.5592	pos	M+ACN+Na	C15H12N2O3	0	35.6	-7.93182	-	0.0137932	187700	24270	289600	78670	82480	68930	16690	87700	306400	40690	52510	53460	99220	96840	99150
pos_6558	Gibberellin A24	metab_5928	HMDB0303459;LMPR0104170018	B(ii)	C11861	385.142	5.5514	pos	M+K	C20H26O5	0	39.4	2.47985	19427-32-8	0.00279543	1643000	729700	814300	879800	415000	1538000	459900	1405000	1327000	1070000	291700	358400	655200	652000	652000
pos_6560	Norethynodrel	metab_5931	HMDB0255736	B(ii)	C14249	316.226	5.5514	pos	M+NH4	C20H26O2	0	33.8	-2.52721	68-23-5	0.0325186	191900	0	68210	28780	146500	71630	159100	6236	2559	0	7460	15230	65630	61990	65600
pos_6571	1-(2,3-Dihydroxyphenyl)-2-phenyl-2-[(3R,4S,5S,6R)-3,4,5-trihydroxy-6-(hydroxymethyl)oxan-2-yl]oxyethanone	metab_5941	HMDB0260230	B(ii)	-	470.144	5.5358	pos	M+ACN+Na	C20H22O9	0	44.4	4.59643	-	0.0105773	187000	0	258800	0	68400	25710	177900	0	2568	0	1089000	2732	145500	145400	148100
pos_6573	3-Oxo-2-(2-entenyl)cyclopentaneoctanoic acid	metab_5943	HMDB0301805	B(ii)	C04780	358.233	5.5358	pos	M+ACN+Na	C18H30O3	0	47.9	-8.36125	204135-86-4	0.010751	141600	0	215400	106100	138000	112900	207800	2018	21760	405.1	37180	13150	84360	82830	84420
pos_6574	2-Ethylphenol	metab_5944	HMDB0302562	B(ii)	C14385	164.107	5.5358	pos	M+ACN+H	C8H10O	0	34.7	-0.407931	90-00-6	0.022412	8693	16810	13170	8511	4842	9024	8716	7184	54790	19170	17600	9312	8820	8482	8820
pos_6588	N-Lauroyl Valine	metab_5958	HMDB0242044	B(ii)	-	363.264	5.4887	pos	M+ACN+Na	C17H33NO3	0	69.8	5.66308	-	0.146433	8750	0	1882	0	18690	7041	17020	5017	4161	0	0	140400	11400	8919	8933
pos_6595	Prostaglandin PGE2 1-glyceryl ester	metab_5966	HMDB0013043	B(ii)	-	444.295	5.4731	pos	M+NH4	C23H38O7	0	40.6	-1.55053	-	0.00345168	866000	22390	1396000	500500	557000	655300	633600	13210	24930	206000	1009000	25580	501000	500600	503800
pos_6598	9-Hpode	metab_5969	HMDB0062434;HMDB0242602;LMFA02000012	B(ii)	C14827	330.263	5.4731	pos	M+NH4	C18H32O4	0	63.6	-2.06351	29774-12-7	0.0122424	75940	3450	122500	30210	49620	65630	102200	68360	36700	20330	58680	322800	69810	69800	68340
pos_6600	Palitantin, (+)-	metab_5973	-	B(i)	-	255.159	5.4731	pos	M+H	C14H22O4	56.5	0	-1.78776	-	0.01168	239500	14890	132400	87610	197500	115500	148000	370000	68550	15520	119300	277000	131200	128600	131200
pos_6605	Queuine	metab_5978	HMDB0001495	B(ii)	C01449	295.151	5.4575	pos	M+NH4	C12H15N5O3	0	55.1	0.204856	72496-59-4	0.00369529	1116000	127700	751200	655100	1062000	719000	1074000	3789000	564600	301400	909400	2679000	1027000	1025000	1019000
pos_6610	Indole-3-Carbinol	metab_5984	HMDB0005785	B(i)	-	148.076	5.4419	pos	M+H	C9H9NO	72.7	0	-1.16795	700-06-1	0.0642586	71470	55810	43360	36700	35710	51430	146800	345600	47850	49180	60860	308700	73630	74000	82340
pos_6612	KOBUSONE	metab_5986	HMDB0036790	B(i)	C16983	223.169	5.4341	pos	M+H	C14H22O2	40.8	0	-1.21388	24173-71-5	0.0299897	41780	0	43680	124900	32300	151500	54530	92480	20960	6895	66190	61120	47860	50390	47860
pos_6617	Cis-Zeatin O-glucoside	metab_5991	HMDB0012203	B(ii)	C15546	423.198	5.4185	pos	M+ACN+H	C16H23N5O6	0	40.2	-1.20922	71866-93-8	0.0134109	130400	10250	482200	180000	137400	209300	120400	170100	142700	89380	1186000	231300	250900	256800	250900
pos_6618	S-Adenosylmethioninamine	metab_5992	PW_C000783;HMDB0000988	B(ii)	C01137	378.144	5.4185	pos	M+Na	C14H23N6O3S+	0	67.5	-1.2734	22365-13-5	0.0175134	757700	0	424300	619500	356400	550000	303100	406500	46620	58180	223000	336800	325200	335400	335200
pos_6619	Isoproterenol	metab_5993	PW_C009493;HMDB0015197	B(i)	C07056	212.128	5.4185	pos	M+H	C11H17NO3	65	0	-1.25948	7683-59-2	0.0337001	699700	92530	122200	307500	398300	572400	232300	815500	345800	293900	222000	435800	292700	310500	310400
pos_6624	Edetic Acid	metab_5999	HMDB0303556;HMDB0015109	B(ii)	C00284	293.099	5.4029	pos	M+H	C10H16N2O8	0	32.5	3.47005	62-33-9;60-00-4	0.00250203	99830	9776	78870	30900	46970	34470	18690	45470	28580	44660	17880	32930	43050	42910	42840
pos_6633	Methyltestosterone	metab_6009	HMDB0259471;HMDB0015655	B(ii)	C07198	366.238	5.3873	pos	M+ACN+Na	C20H30O2	0	68.5	-8.03892	58-18-4	0.00109527	40280	6526	42860	8735	1007000	35720	205600	60260	950100	7648	19010	628800	188500	188100	188100
pos_6634	11b-Hydroxyprogesterone	metab_6010	PW_C002030;HMDB0304821;HMDB0004031	B(ii)	C05498	350.232	5.3873	pos	M+NH4	C20H28O4	0	56.7	-1.88525	600-57-7	0.00727337	14190	0	53890	17690	32980	27750	15490	5002	6118	0	419300	17760	43680	43130	43140
pos_6636	L-Prolinamide,D-tyrosyl-L-arginylglycyl-4-nitro-L-phenylalanyl-	metab_6012	HMDB0247954	B(ii)	-	683.325	5.3796	pos	M+H	C31H42N10O8	0	50.7	-1.6864	-	0.0134942	88030	0	17100	381600	54050	497100	5786	84220	132200	6504	122900	7880	126400	126500	129400
pos_6637	Fusarin C	metab_6013	HMDB0033337	B(ii)	C19243	449.23	5.3796	pos	M+NH4	C23H29NO7	0	49.7	4.96359	79748-81-5	0.00901738	21440	183700	79210	247700	34930	37990	23440	22260	28600	434900	413800	37830	111100	109200	110300
pos_6643	Melanettin	metab_6019	HMDB0041758	B(ii)	C10504	302.101	5.3718	pos	M+NH4	C16H12O5	0	57.5	-2.71117	58115-08-5	0.0186747	36540	27500	3114	184500	11180	106200	1769	15510	211300	186900	125700	5224	66640	68750	66500
pos_6645	9'-Carboxy-gamma-chromanol	metab_6021	HMDB0012868	B(ii)	-	341.244	5.3718	pos	M+H-2H2O	C23H36O4	0	69.8	-8.53373	1215088-64-4	0.014692	98970	0	65980	60460	52820	84270	48690	53.59	1890	222300	9680	2029	39800	38790	39790
pos_6646	Isokobusone	metab_6022	HMDB0036791	B(ii)	C16977	205.159	5.3718	pos	M+H-H2O	C14H22O2	0	48.3	-0.881881	24173-72-6	0.0182887	0	0	2479	1116	3426	3760	2837	118000	0	0	3552	39170	9516	9220	9222
pos_6647	13-Tetradecene-1,3-diyne-6,7-diol	metab_6023	HMDB0039539;LMFA05000589	B(ii)	-	203.143	5.3718	pos	M+H-H2O	C14H20O2	0	58.1	-0.802158	122855-49-6	0.0231888	32640	1182	45070	16500	16210	15140	24440	2317000	28150	0	25080	766300	174600	181800	181700
pos_6648	4-Heptylphenol	metab_6024	HMDB0246435	B(ii)	C14698	175.148	5.3718	pos	M+H-H2O	C13H20O	0	43	-0.793049	-	0.00212598	4112	0	12840	1846	7085	3304	7916	218900	2457	0	3404	78600	18030	18110	18080
pos_6651	Leukotriene C4	metab_6028	HMDB0001198;PW_C000933;HMDB0005095;LMFA03020003	B(ii)	C02166	667.332	5.364	pos	M+ACN+H	C30H47N3O9S	0	30.9	-8.20605	72025-60-6;74841-69-3	0.00715678	520800	0	36300	621700	249500	1656000	55120	78040	88240	7769	443600	15310	470300	476200	470400
pos_6653	6-Hydroxypseudooxynicotine	metab_6030	HMDB0240264	B(ii)	C01297	430.244	5.364	pos	2M+ACN+H	C10H14N2O2	0	58.9	-2.00586	7424-35-3	0.00862704	4165	0	89240	11990	2552	12610	401900	1956000	947.6	0	742.9	161600	132200	132200	130200
pos_6659	Phaseollinisoflavan	metab_6036	HMDB0034411	B(ii)	C10515	347.123	5.3562	pos	M+Na	C20H20O4	0	45.7	-6.64538	40323-57-7	0.0460527	187900	0	153700	96450	6311	5850	21640	4827	6656	1827	125200	39.38	56700	56740	61360
pos_6661	3-methyl-4-pentenoic acid	metab_6039	LMFA01020113	B(i)	-	115.076	5.3562	pos	M+H	C6H10O2	51.1	0	1.1888	-	0.0057821	462.9	2818	413.8	1139	714	1082	1224	336300	3725	865.1	2270	103200	23100	23330	23330
pos_6666	10-Hydroxydodecanedioylcarnitine	metab_6044	HMDB0241287	B(ii)	-	390.248	5.3403	pos	M+H	C19H35NO7	0	51.4	-1.82178	-	0.0271614	5794	226600	64180	275500	3976	4462	6680	173.4	0	164200	254900	2617	62050	60640	58780
pos_6679	(Z)-6-[(2S,4S,5R)-2-(2-Chlorophenyl)-4-(2-hydroxyphenyl)-1,3-dioxan-5-yl]hex-4-enoic acid	metab_6057	HMDB0249966	B(ii)	-	420.158	5.3091	pos	M+NH4	C22H23ClO5	0	45.8	1.85324	-	0.0429543	89420	23890	27040	115200	26460	242200	12050	102000	85080	121800	177000	72950	83130	89700	89580
pos_6685	Methoxamine	metab_6064	HMDB0014861	B(ii)	C07513	445.232	5.2935	pos	2M+Na	C11H17NO3	0	45.2	3.54373	390-28-3	0.0111066	876000	3021000	456200	6311000	170400	1709000	69980	168700	4007000	5476000	20430000	86770	2927000	2871000	2871000
pos_6686	Aristolochic acid	metab_6065	HMDB0248598	B(ii)	C08469	383.087	5.2935	pos	M+ACN+H	C17H11NO7	0	35.7	-2.04001	313-67-7	0.0206815	131500	0	150000	57700	64640	47130	43850	42000	12110	0	0	87030	51020	52880	52900
pos_6687	2,7-dihydroxy-4'-methoxyisoflavanone	metab_6066	HMDB0304048	B(ii)	C16190	304.117	5.2935	pos	M+NH4	C16H14O5	0	51.9	-2.14386	-	0.0351373	77880	0	47440	27690	73200	46100	182800	7287	70.49	0	26130	13000	38210	40320	37770
pos_6691	LysoPE(0:0/16:0)	metab_6071	HMDB0011473	B(ii)	-	476.275	5.2857	pos	M+Na	C21H44NO7P	0	44.8	0.246918	-	0.0262439	3324	124200	40000	166400	3.654	16390	0	12440	98430	236000	484200	62.72	53240	50780	53080
pos_6692	3-Carbamoyl-2-phenylpropionaldehyde	metab_6072	PW_C040529;HMDB0060366	B(ii)	C16587	428.182	5.2857	pos	2M+ACN+H	C10H11NO3	0	50	0.480653	-	1.56254	0	23590	85.51	0	0	0	34	0	112.4	196.4	0	5.78	0	5.731	80.49
pos_6703	[4-[2-(3-fluorophenoxy)ethyl]piperidin-1-yl]-(oxolan-2-yl)methanone	metab_6085	-	B(i)	-	322.184	5.2623	pos	M+H	C18H24FNO3	41.8	0	9.35846	-	0.00376862	364700	9138	516700	296500	355800	399800	283700	315100	174000	79430	428600	463600	284400	284300	282500
pos_6706	Oxymorphone	metab_6088	PW_C009605;HMDB0015323	B(ii)	C08019	334.167	5.2541	pos	M+CH3OH+H	C17H19NO4	0	40.5	7.99897	76-41-5	0.00191179	119200	0	295600	93720	39740	70140	39040	37600	0	0	115600	27940	58690	58880	58690
pos_6708	Acetildenafil	metab_6090	HMDB0253271;HMDB0060930;HMDB0253210;HMDB0005039;HMDB0247908;HMDB0060932	B(ii)	C07259	530.285	5.2463	pos	M+ACN+Na	C25H34N6O3	0	31.2	0.441644	139755-83-2	0.0109692	155500	0	6076	20000	42300	237000	24360	0	0	0	25630	0	43420	42610	43450
pos_6709	8H-Purin-8-one, 7-(2-butynyl)-7,9-dihydro-9-(6-methoxy-3-pyridinyl)-6-(1-piperazinyl)-	metab_6091	HMDB0259448	B(ii)	-	397.211	5.2463	pos	M+NH4	C19H21N7O2	0	48.7	4.05205	-	0.00707072	873800	21760	668600	516600	989900	625200	389400	423800	251700	152100	19130000	1039000	1800000	1802000	1823000
pos_6710	Fructosyl-lysine	metab_6093	HMDB0034879;HMDB0252495;HMDB0242138	B(ii)	C16488	347.123	5.2463	pos	M+K	C12H24N2O7	0	60.6	5.16832	21291-40-7	0.0441109	116800	0	140000	60970	18860	14160	24240	28700	4365	0	52630	16320	39180	42320	42350
pos_6714	4-Hydroxyproline galactoside	metab_6097	HMDB0029354	B(ii)	-	311.146	5.2385	pos	M+NH4	C11H19NO8	0	48.5	4.01147	80185-44-0	0.00183072	642800	47240	639500	389300	750200	507300	604500	923600	840900	515200	496000	1156000	534700	536500	536300
pos_6718	Curcumenone	metab_6101	LMPR0103400001;HMDB0033253	B(ii)	C17492	276.195	5.2307	pos	M+ACN+H	C15H22O2	0	39.2	-2.0789	100347-96-4	0.0213406	56250	0	115700	44620	2053	987.9	3970	305100	0	0	1896	2335	35840	35840	34530
pos_6720	2-Hydroxy-p-mentha-1,8-dien-6-one	metab_6104	HMDB0037012	B(ii)	-	208.133	5.2307	pos	M+ACN+H	C10H14O2	0	40	-2.49476	51200-86-3	0.00507193	2340	59620	10400	16130	11600	15600	35340	278600	61990	15280	18740	147000	37870	38210	38210
pos_6726	Glutamyltyrosine	metab_6110	HMDB0028831	B(ii)	-	275.102	5.2229	pos	M+H-2H2O	C14H18N2O6	0	58	-1.85658	3422-39-7	0.0152349	33180	0	65720	38260	110000	59430	48290	23560	61890	10960	40020	46700	36510	37480	36520
pos_6728	Mascaroside	metab_6112	HMDB0035603	B(ii)	C09132	489.211	5.2151	pos	M+H-2H2O	C26H36O11	0	59.2	-1.84714	55465-97-9	0.044107	6345	0	0	0	0	0	0	0	3275	0	573900	0	32890	35550	35530
pos_6729	3-Ethylphenol	metab_6113	HMDB0059873	B(ii)	C14386	164.107	5.2151	pos	M+ACN+H	C8H10O	0	32.5	-0.622995	620-17-7	0.0417108	5533	12210	9391	5681	6860	3952	8616	6971	8846	10880	51310	6098	7203	7257	7763
pos_6731	Trp Phe	metab_6116	-	B(i)	-	352.165	5.2073	pos	M+H	C20H21N3O3	85.8	0	-0.815661	-	0.288178	2038	9771	10440	3176	3545	7494	7573	27.18	72810	211800	2407	17470	7031	6918	3991
pos_6737	Castanospermine	metab_6122	HMDB0249700	B(ii)	C02256	417.165	5.1917	pos	2M+K	C8H15NO4	0	44.5	3.98753	79831-76-8	0.101145	4.583	0	0	232900	2144	0	2264	0	2061	0	0	0	12420	10360	12400
pos_6739	4-Formylaminoantipyrine	metab_6124	HMDB0246429	B(i)	-	249.134	5.1917	pos	M+NH4	C12H13N3O2	60.5	0	-1.74287	-	0.0452315	8.72	34.54	0	0	29.99	56720	23.98	91140	3496	3130	74.05	20020	7894	7296	7903
pos_6740	Inuline	metab_6126	HMDB0248466	B(ii)	C08659	587.332	5.1839	pos	M+H	C32H46N2O8	0	50	-0.406875	22413-78-1	0.0841866	0	0	0	0	0	0	0	0	3245	10170	347200	0	6786	6791	5845
pos_6744	MG(0:0/18:1(12Z)-2OH(9,10)/0:0)	metab_6130	HMDB0260542	B(ii)	-	430.315	5.1755	pos	M+ACN+H	C21H40O6	0	64.5	-2.27243	-	0.0176136	96250	0	218500	0	35200	67280	90070	0	0	0	0	0	44960	44970	46350
pos_6748	Minocycline	metab_6134	LMPK07000002;HMDB0015152;PW_C009450	B(ii)	C07225	422.174	5.1677	pos	M+H-2H2O	C23H27N3O7	0	33	5.89412	10118-90-8	0.0363721	192500	55130	6030	67350	17880	227300	2173	186000	178900	481400	31340	8721	110800	118200	118100
pos_6749	4-Hydroxy-2,6,6-trimethyl-3-oxo-1,4-cyclohexadiene-1-carboxaldehyde	metab_6135	HMDB0037602	B(ii)	-	198.112	5.1677	pos	M+NH4	C10H12O3	0	50.4	-1.18218	35692-95-6	0.00223249	67230	32290	126000	131600	71530	155700	79700	157800	270800	141500	105900	169100	88530	88870	88870
pos_6752	Dihydrocubebin	metab_6139	HMDB0030709	B(ii)	C10558	381.128	5.1599	pos	M+Na	C20H22O6	0	38.5	-6.97784	24563-03-9	0.0236701	13500	0	149200	124900	2174	54750	39350	127400	19070	0	11710	6341	37580	35850	36750
pos_6754	Dehydroepiandrosterone	metab_6141	LMST02020021;HMDB0000077;PW_C000054;HMDB0005962;MJDBOTE0001055	B(i)	C01227	253.195	5.1599	pos	M+H-2H2O	C19H28O2	65.3	0	-1.48521	2283-82-1;53-43-0	0.0277995	0	0	0	0	0	0	0	0	0	109700	0	0	2206	2315	2208
pos_6757	Dopaxanthin	metab_6144	HMDB0012221	B(ii)	C08543	413.097	5.1443	pos	M+Na	C18H18N2O8	0	35.3	4.79489	71199-31-0	0.0202429	381400	0	618600	243200	104400	175100	153100	47430	6359	0	55450	98880	167800	173800	173800
pos_6758	(Z,Z,Z)-1,8,11,14-Heptadecatetraene	metab_6145	HMDB0302481	B(ii)	C17535	255.21	5.1521	pos	M+Na	C17H28	0	65.8	8.38491	-	0.0419085	0	0	0	0	0	0	0	0	0	286800	0	0	9594	10300	9576
pos_6760	Octa-3,5-dienedioylcarnitine	metab_6148	HMDB0241729	B(ii)	-	355.185	5.1443	pos	M+ACN+H	C15H23NO6	0	38.5	-2.9816	-	0.0153151	188900	12.66	94640	312200	151100	291200	96960	231300	194600	61160	165000	128300	170900	175500	175500
pos_6761	Cyclocreatine	metab_6149	HMDB0250642	B(ii)	-	287.146	5.1443	pos	2M+H	C5H9N3O2	0	33.1	0.675008	-	0.00940223	84680	2337	180800	30450	720200	97350	60100	96710	441800	3136	61060	165900	125700	127800	127800
pos_6763	(S)-N-Benzyl-2-((S)-2-(2-hydroxyacetyl)pyrrolidine-1-carbonyl)pyrrolidine-1-carboxamide	metab_6151	HMDB0253741	B(ii)	-	392.217	5.1365	pos	M+CH3OH+H	C19H25N3O4	0	40.2	-2.30586	-	0.00311028	129400	6315	121100	315500	148400	388200	74870	117000	96660	88630	205700	228100	140400	141200	141100
pos_6767	1-(beta-D-Glucopyranosyloxy)-3-octanone	metab_6155	HMDB0031315	B(ii)	-	271.153	5.1287	pos	M+H-2H2O	C14H26O7	0	39.6	-2.80912	194919-40-9	0.0146508	98530	14520	83380	67340	96560	55150	73260	137000	42930	14990	58930	102800	61530	60340	59800
pos_6768	Cis-p-Menthane-1,7,8-triol	metab_6156	HMDB0034783	B(ii)	-	230.175	5.1287	pos	M+ACN+H	C10H20O3	0	45.8	-1.50002	154843-72-8	0.0197005	46810	15790	57440	16930	46300	44170	44920	40080	49820	16830	35380	223700	41600	43190	42870
pos_6771	Phaseic acid	metab_6160	HMDB0302844	B(ii)	C09707	322.164	5.1209	pos	M+ACN+H	C15H20O5	0	52.9	-2.59396	24394-14-7	0.010548	225800	0	248700	86760	113500	211900	114600	99100	47050	4917	82700	49990	101200	103000	103100
pos_6773	3-Polyprenyl-4,5-dihydroxybenzoate	metab_6162	HMDB0060380	B(ii)	C17554	329.115	5.1131	pos	M+K	C17H22O4	0	43.6	1.81081	-	0.0227978	52790	0	86450	46390	32470	70570	153000	2130	0	0	5088	69.37	30140	31370	31360
pos_6776	27-Deoxy-5b-cyprinol	metab_6165	PW_C000953;HMDB0001231	B(ii)	C05446	459.342	5.1053	pos	M+Na	C27H48O4	0	55.9	-5.70287	862-53-3	0.0184931	6769	0	3043	427100	0	13800	2834	55780	0	0	47250	3109	38780	38760	37540
pos_6778	Taurochenodeoxycholate-3-sulfate	metab_6167	LMST05020029;HMDB0002486	B(ii)	-	562.249	5.0975	pos	M+H-H2O	C26H45NO9S2	0	55.6	-1.47819	67030-59-5	0.043919	197300	123400	252100	294700	1213000	74330	106900	217300	84220	135200	23990	313400	226300	226200	209500
pos_6780	Ent-7alpha,12beta-Dihydroxy-16-kauren-19,6beta-olide	metab_6170	HMDB0036700	B(ii)	C09081	350.232	5.0975	pos	M+NH4	C20H28O4	0	43.3	-2.0156	62107-03-3	0.018011	38440	0	57580	44840	43020	45690	42240	30720	8210	1787	246000	24880	44200	42870	42830
pos_6783	3-hydroxynonanoyl carnitine	metab_6173	HMDB0061635	B(ii)	-	318.227	5.0891	pos	M+H	C16H31NO5	0	50.1	-1.75575	-	0.0246633	98180	32060	159100	59870	49610	56560	61680	36090	20550	28540	76430	47500	52440	50260	50270
pos_6786	Phe Pro Ile	metab_6176	-	B(i)	-	376.222	5.0813	pos	M+H	C20H29N3O4	72.5	0	-2.1766	-	0.0392325	29160	60460	53680	4826	17270	8926	13440	8837	118900	352600	25960	9916	19090	19140	17840
pos_6790	4-cholesten-7alpha,12alpha,24-triol-3-one	metab_6181	LMST04030171;HMDB0062399	B(ii)	-	477.295	5.0735	pos	M+2Na-H	C27H44O4	0	38.1	-0.330088	-	0.0423507	0	0	10440	107200	0	0	0	497100	2716	0	0	97500	23230	21660	21560
pos_6793	Histidylasparagine	metab_6184	HMDB0028880	B(ii)	-	333.13	5.0735	pos	M+ACN+Na	C10H15N5O4	0	33.7	8.46726	158691-82-8	0.0260069	561100	13250	98500	209900	356400	147200	349300	578200	88500	36850	264300	177500	263800	252300	252300
pos_6801	Kinetin riboside	metab_6194	HMDB0253801	B(ii)	-	386.086	5.0579	pos	M+K	C15H17N5O5	0	48	0.578037	-	0.0159502	132600	0	226400	122000	53460	95610	96150	14060	401.8	0	17560	0	62410	60680	62360
pos_6804	Brazilin	metab_6197	LMPK12100062;HMDB0249370	B(i)	C09920	287.092	5.0501	pos	M+H	C16H14O5	55.4	0	1.779	474-07-7	0.0192757	112200	4695	46940	90550	108800	88100	101600	20450	27530	1659	19150	100700	64180	66390	64270
pos_6807	Hydrocotarnine	metab_6200	HMDB0033701	B(ii)	C13534	443.217	5.0345	pos	2M+H	C12H15NO3	0	30.3	-1.97331	550-10-7	0.013134	2772	75780	75020	136900	33900	55300	11290	23970	653400	31730	459200	7647	62720	63420	61780
pos_6809	Ovalicin	metab_6202	HMDB0038120;HMDB0246031	B(ii)	C09674	314.196	5.0345	pos	M+NH4	C16H24O5	0	49.6	-2.10874	19683-98-8	0.0110705	158900	0	170400	50270	97320	77140	86210	107300	14310	0	65900	81060	77150	77160	75690
pos_6810	Costunolide	metab_6204	HMDB0036688;MJDBOTE0000860	B(i)	C09382	233.153	5.0345	pos	M+H	C15H20O2	48	0	-1.26368	553-21-9	0.00525855	97210	0	142600	49920	48710	46730	56510	42850	11000	957.8	41310	52320	47710	48150	48150
pos_6813	Pentadeca-5,7,9-trienedioylcarnitine	metab_6207	HMDB0241455	B(ii)	-	442.279	5.0267	pos	M+CH3OH+H	C22H35NO6	0	34.3	-1.79446	-	0.0365418	158900	0	612400	113900	96060	149100	139900	735.4	0	56960	112400	3046	106500	99900	106500
pos_6818	4alpha-Phorbol	metab_6212	HMDB0246701	B(ii)	-	403.152	5.0189	pos	M+K	C20H28O6	0	35	1.75702	-	0.00763584	208200	0	80050	264500	56450	595300	38930	0	160900	29470	88080	19570	173000	175300	173000
pos_682	Gamma-Glutamylmethionine	metab_6214	HMDB0034367	B(i)	-	279.1	2.6116	pos	M+H, M+Na	C10H18N2O5S	65.7	0	-1.96165	17663-87-5	0.00421743	167800	5680000	98040	167200	339400	273100	282600	924900	487300	6600000	148600	1294000	778400	778400	772700
pos_6822	(10E,12Z)-(9S)-9-Hydroperoxyoctadeca-10,12-dienoic acid	metab_6217	HMDB0303982;HMDB0062434	B(ii)	C14827	330.263	5.0111	pos	M+NH4	C18H32O4	0	37	-1.95814	29774-12-7	0.0191225	49330	14560	72670	30150	45980	50570	66570	35510	29230	10190	53500	190900	47270	48850	47260
pos_6825	MG(20:4(5Z,8Z,11Z,14Z)-OH(20)/0:0/0:0)	metab_6220	HMDB0260465	B(ii)	-	433.236	5.0033	pos	M+K	C23H38O5	0	31	1.2082	-	0.00684774	3329	84440	64380	239600	326.6	28940	1697	5671	20810	209800	778700	5491	81070	82030	82040
pos_6828	Asymmetric dimethylarginine	metab_6223	HMDB0001539	B(ii)	C03626	241.104	5.0033	pos	M+K	C8H18N4O2	0	36.4	-9.28307	30315-93-6	0.0166219	12880	26030	16940	4896	12290	5471	15280	178800	5910	1183	7223	18980	16290	16830	16460
pos_6832	Alpha-Ionol O-[arabinosyl-(1->6)-glucoside]	metab_6228	HMDB0038732	B(ii)	-	521.296	4.9877	pos	M+CH3OH+H	C24H40O10	0	45.2	0.396634	-	0.0242047	327.3	0	20710	1262	87790	2788	35160	780000	4427	3459	33000	7580	15100	15820	15290
pos_6840	Asp Ile Leu	metab_6237	-	B(i)	-	360.212	4.9799	pos	M+H	C16H29N3O6	57.5	0	-2.97111	-	0.053171	11940	42100	7570	3202	13590	16310	4254	318.2	132800	425300	63920	21970	41280	37570	37840
pos_6841	Ansamitocin P-3	metab_6238	HMDB0248452	B(ii)	C12045	635.27	4.9721	pos	M+H	C32H43ClN2O9	0	66.3	-4.13577	66584-72-3	0.000192819	204700	0	886800	676800	211700	609000	686400	685900	22540	0	230800	99830	363400	363400	363300
pos_6843	Val Ile Ile	metab_6240	-	B(i)	-	344.253	4.9721	pos	M+H	C17H33N3O4	42.4	0	-3.18722	-	0.0169861	125700	3122	119100	88120	149600	151300	146800	122800	248900	133400	388200	148600	129000	125300	125300
pos_6845	Convalloside	metab_6242	HMDB0034195	B(ii)	C19986	726.339	4.9643	pos	2M+3H2O+2H	C35H52O15	0	56	-4.9234	13473-51-3	0.202636	3726	2840000	0	150	0	73420	0	531500	0	146900	0	521600	31740	46200	46380
pos_6847	(2S)-1-((2S)-2-(((1R)-1-(Ethoxycarbonyl)-3-phenylpropyl)amino)propanoyl)pyrrolidine-2-carboxylic acid	metab_6244	HMDB0249344	B(ii)	-	418.233	4.9565	pos	M+ACN+H	C20H28N2O5	0	66.5	-3.11556	-	0.0125104	117000	0	79100	424000	377400	589200	148300	155000	78860	56000	144400	301300	205700	201200	201400
pos_6850	Salsoline	metab_6248	HMDB0003626;HMDB0012469	B(i)	C09640	226.143	4.9565	pos	M+CH3OH+H	C11H15NO2	33	0	-1.68418	89-31-6;53622-84-7	0.0283262	133400	6412	37640	74700	99860	131200	49510	185300	91990	53250	47830	99020	70700	67340	67350
pos_6852	Fumonisin AK1	metab_6250	HMDB0033397	B(ii)	-	568.348	4.9487	pos	M+H-2H2O	C30H53NO11	0	42.8	0.887928	170591-49-8	0.382604	0	0	2500	600.1	665.2	197.4	0	5151	1191000	5.993	5932	196.1	19170	19060	8742
pos_6853	Portulacaxanthin II	metab_6251	HMDB0012281	B(ii)	C08565	357.108	4.9487	pos	M+H-H2O	C18H18N2O7	0	52.6	-1.61924	135545-98-1	0.00873244	378000	0	185300	10540	73350	31210	48550	4982	1687	0	4704	22820	77450	77450	78630
pos_6857	20-Trihydroxy-leukotriene-B4	metab_6255	LMFA03020066;HMDB0012643	B(ii)	-	426.248	4.9409	pos	M+ACN+H	C20H32O7	0	32.1	-2.18124	-	0.0701548	2718	0	11230	1963	1927	7384	0	0	0	0	246600	6362	20560	18210	18280
pos_6858	3,4-Dihydroxyphenylvaleric acid	metab_6256	HMDB0029233	B(ii)	-	252.122	4.9409	pos	M+ACN+H	C11H14O4	0	48.5	-2.86381	-	0.0278702	17830	191900	12130	24770	15530	14700	11430	1492	35460	40030	21540	9343	19060	19050	19990
pos_6862	Phytocassane D	metab_6261	HMDB0041057	B(ii)	-	339.19	4.9331	pos	M+Na	C20H28O3	0	31.9	-8.02684	166547-24-6	0.00784112	2384000	18870	2700000	1635000	1966000	2098000	2608000	1130000	470800	136000	787700	994600	1373000	1352000	1364000
pos_6871	N-(2,3,4-Trihydroxybutyl)-L-valine	metab_6271	HMDB0254995	B(ii)	-	186.112	4.9097	pos	M+H-2H2O	C9H19NO5	0	48.2	-0.923899	-	0.0190083	504700	124700	162500	439900	345800	559100	257800	581200	435500	245100	265000	460500	301900	295200	306600
pos_6872	Pregnanetriol 3a-O-b-D-glucuronide	metab_6272	HMDB0247360	B(ii)	-	554.333	4.9019	pos	M+ACN+H	C27H44O9	0	39.8	1.26313	-	0.230302	0	5066	5465	596.3	997.5	1030	0	7425	2223000	54480	1568	2717	31780	20540	31620
pos_6873	Epanolol	metab_6273	HMDB0251835	B(ii)	C11773	370.175	4.9019	pos	M+H	C20H23N3O4	0	37.9	-2.35876	86880-51-5	0.0464273	50260	6187	28500	15880	46040	39200	15290	36320	84460	415200	779500	86750	82750	82760	76280
pos_6875	Arlatin	metab_6275	HMDB0035740	B(ii)	-	267.159	4.9019	pos	M+H	C15H22O4	0	40.3	-2.18714	93552-69-3	0.0130705	89470	0	117600	57990	81120	45710	51350	167000	23930	4344	56920	435500	71550	73130	73260
pos_6881	5-Hydroxyoctanoylcarnitine	metab_6282	HMDB0241694	B(ii)	-	304.211	4.8863	pos	M+H	C15H29NO5	0	41.4	-2.27926	-	0.0272884	6325	183800	22460	6024	5010	5921	5586	6642	1780	2043	9921	13070	11550	12060	11470
pos_689	3-Methyl-1-phenyl-1-butanone	metab_6291	-	B(i)	-	163.112	2.6724	pos	M+H, M+K	C11H14O	68.3	0	-0.578278	-	0.00629288	72680	588300	40170	132500	187500	130100	104800	199700	455200	650300	148900	275600	173100	171200	173000
pos_6893	Cnidilide	metab_6295	HMDB0302259	B(ii)	C16937	159.117	4.8629	pos	M+H-2H2O	C12H18O2	0	43.5	0.433159	3674-03-01	0.0170237	92850	14480	66770	40210	47750	30140	46800	78550	15120	15070	29480	121900	42250	42270	43520
pos_6894	Aflatoxin B1 diol	metab_6296	HMDB0060430	B(ii)	C19588	388.102	4.8551	pos	M+ACN+H	C17H14O8	0	44.5	-2.37153	50668-79-6	0.0279151	318700	0	208600	31940	36950	111900	37150	0	0	0	156000	0	87570	87590	91880
pos_6896	Cpdna	metab_6298	HMDB0260326	B(ii)	-	275.122	4.8551	pos	M+H-H2O	C17H21ClO2	0	45.1	8.72799	-	0.0139139	216800	40070	77380	152800	157300	98930	421800	342500	35890	29780	79820	363000	202400	202300	207300
pos_6899	Beta-Tyrosine	metab_6301	HMDB0003831	B(ii)	C04368	164.07	4.8551	pos	M+H-H2O	C9H11NO3	0	52.4	-1.26935	-	0.0192961	2403000	304000	742600	834200	1024000	1716000	3460000	5877000	1137000	488200	830600	3092000	1615000	1561000	1613000
pos_69	Maslinic acid	metab_6302	LMPR0106180014;HMDB0002392	B(ii)	C16939	455.351	6.4964	pos	M+H, M+ACN+Na, M+H-H2O, M+H-2H2O	C30H48O4	0	70.9	-2.42737	4373-41-5	0.0332792	506500	145600	410700	237600	122300	424600	596600	70510	56630	144100	21220000	230600	1710000	1614000	1617000
pos_690	1,2,3-Benzotriazole	metab_6303	-	B(i)	-	120.056	2.6724	pos	M+H-H2O, M+H	C6H5N3	44.5	0	6.52455	-	0.0082243	308800	2716000	152500	604300	554500	562400	496200	532100	2409000	3035000	647100	1091000	738000	738200	748700
pos_6901	O-Xylene	metab_6305	HMDB0059851	B(i)	C07212	107.086	4.8551	pos	M+H	C8H10	68.2	0	2.02016	95-47-6	0.00917867	66770	14960	49240	27130	38490	28730	42970	54470	16670	10840	28950	60240	33180	33170	33700
pos_6903	(S)-(-)-Perillyl alcohol	metab_6307	HMDB0003634	B(i)	C02452	135.117	4.8473	pos	M+H-H2O	C10H16O	77.3	0	-0.730893	536-59-4	0.00814523	2021000	50530	827300	602300	633200	489100	1187000	1398000	91500	55250	297000	1139000	715300	715300	725400
pos_6904	Gamma-Undecalactone	metab_6308	LMFA07040030	B(i)	C08571	149.132	4.8473	pos	M+H-2H2O	C11H20O2	31.2	0	-0.747653	104-67-6	0.0085747	191400	5718	68400	51290	55890	37240	100700	117200	11550	4360	23280	104400	60990	61010	61910
pos_6905	1,2,3,4-Tetrahydronaphthalene	metab_6309	HMDB0244120	B(ii)	C14114	133.101	4.8473	pos	M+H	C10H12	0	30.2	0.130826	119-64-2	0.00946186	184600	578.1	96630	59990	71400	49860	110200	115200	7316	402.2	36300	107500	67220	68340	68320
pos_6913	(S)-Methyl 2,5-diamino-5-oxopentanoate	metab_6318	HMDB0243735	B(ii)	-	338.205	4.8317	pos	2M+NH4	C6H12N2O3	0	47.9	5.26985	-	0.0581161	429.8	120200	2488	33140	3242	2126	3025	12050	76810	158700	588.1	6841	5640	5645	5093
pos_6915	Dihydrozeatin	metab_6320	HMDB0012215;MJDBZSJ0000131	B(ii)	C02029	460.29	4.8239	pos	2M+NH4	C10H15N5O	0	51.4	1.37219	37789-32-5;23599-75-9	0.00354353	4205000	9241	4188000	1654000	2104000	1873000	1969000	18940	124100	30930	697800	90400	1598000	1588000	1588000
pos_6918	Phenethyl isocyanate	metab_6323	HMDB0256402	B(ii)	-	148.076	4.8239	pos	M+H	C9H9NO	0	30.9	-1.20256	-	0.0130493	37610	24460	17090	18940	31460	28230	122000	126900	29470	26220	69720	179200	46090	47150	47140
pos_6923	Steviobioside	metab_6329	HMDB0036707	B(ii)	-	607.312	4.8161	pos	M+H-2H2O	C32H50O13	0	68.1	0.268446	41093-60-1	0.0145228	154300	6406	5241	110300	283100	157600	102200	102100	45060	4841	0	533600	115100	115100	112200
pos_6937	Pegvaliase	metab_6343	HMDB0256204	B(ii)	-	283.201	4.8006	pos	M+H-2H2O	C15H30N2O5	0	32.8	-1.76341	-	0.0293063	11120	4154	2113	76040	11550	14600	1264	504500	48150	3755	26780	254200	51050	48490	51040
pos_6939	4,5-Dihydro-4-hydroxy-5-S-glutathionyl-benzo[a]pyrene	metab_6345	HMDB0060391	B(ii)	C14855	608.202	4.7928	pos	M+CH3OH+H	C30H29N3O7S	0	45.6	-8.10007	-	0.0344773	0	693600	0	0	0	0	0	0	0	241900	0	0	39980	39290	41970
pos_6940	Ligusticide	metab_6347	HMDB0302720	B(ii)	C16987	191.106	4.8006	pos	M+H	C12H14O2	0	43.4	-1.29221	-	0.00216843	994800	55170	1152000	803600	692700	848900	1217000	2055000	181300	77940	496700	800800	709100	706400	709100
pos_6941	Violet-leaf aldehyde	metab_6348	HMDB0033857	B(ii)	C08499	121.101	4.8006	pos	M+H-H2O	C9H14O	0	41.1	0.476548	557-48-2	0.00754589	564300	102700	623300	441900	406700	452100	649000	1066000	136600	93250	269300	449300	404300	404300	409600
pos_6947	Cinncassiol D3	metab_6352	HMDB0036854	B(ii)	C17655	410.253	4.785	pos	M+ACN+H	C20H32O6	0	33.5	-2.1505	80178-41-2	0.0114141	12320	0	10420	1881	3166	15080	0	0	0	0	816800	35130	64710	64720	63450
pos_6948	N-Acetyl-DL-Leucine	metab_6353	MJDBOTE0001584	B(i)	-	174.112	4.785	pos	M+H	C8H15NO3	58	0	-1.0298	-	0.00758569	50410	53060	14160	22020	40210	88440	49490	61380	183100	103600	52410	52330	50200	50190	50860
pos_6955	Veranisatin A	metab_6361	HMDB0040663	B(ii)	-	307.115	4.7694	pos	M+H-2H2O	C16H22O8	0	35	-8.50572	153445-92-2	0.00447062	1287000	270600	351300	284300	1346000	231400	1446000	2573000	173300	178200	830400	1078000	951300	943900	944000
pos_6957	Clusin	metab_6363	HMDB0029542	B(ii)	-	420.204	4.7617	pos	M+NH4	C22H26O7	0	33.6	5.41837	86992-94-1	0.0454989	80440	0	298900	29910	35920	72590	17800	29070	15010	36640	82810	32840	42660	39440	39490
pos_6958	Glycyllysylarginine	metab_6364	HMDB0252886	B(ii)	-	360.237	4.7617	pos	M+H	C14H29N7O4	0	32.6	5.41201	-	0.00758893	69300	2479	118600	44910	45920	55480	52720	41350	1248	0	468200	70520	68870	68870	67970
pos_6971	S-Hydroxymethylglutathione	metab_6379	HMDB0004662	B(ii)	C14180	320.091	4.7383	pos	M+H-H2O	C11H19N3O7S	0	62.9	0.200523	32260-87-0	0.0276904	0	0	13430	0	2910	0	1475	0	0	0	536900	5362	22490	21600	22790
pos_6980	(1S,2R,4R,8S)-p-Menthane-2,8,9-triol 2-glucoside	metab_6387	HMDB0039977	B(ii)	-	333.191	4.7305	pos	M+H-H2O	C16H30O8	0	41.1	1.02677	378254-07-0	0.0236288	47880	795200	98070	343400	50350	20710	8614	6890	199100	143800	48200	23290	95610	91800	91810
pos_6984	Dihydrocytochalasin B	metab_6391	HMDB0251302	B(ii)	-	482.292	4.7149	pos	M+H	C29H39NO5	0	35.3	3.64584	-	0.0055774	221100	95310	450900	438400	406800	175200	82770	317800	128500	326600	92130	476500	209500	211600	211600
pos_6986	2,4-Diamino-6-nitrotoluene	metab_6393	HMDB0060362	B(ii)	C16396	335.146	4.7149	pos	2M+H	C7H9N3O2	0	36.8	-0.06507	6629-29-4	0.0205679	199800	4291	45250	149000	191400	15850	218600	203500	5104	7529	104800	95800	106100	102300	106000
pos_6987	Trp Ile	metab_6394	-	B(i)	-	318.181	4.7149	pos	M+H	C17H23N3O3	77.3	0	-0.965794	-	0.00619112	72980	68160	105300	72980	73250	113200	35610	78390	929900	833900	331200	67910	170100	170100	171900
pos_6988	Tolmetin	metab_6395	HMDB0014643;PW_C009003	B(ii)	C07149	275.139	4.7149	pos	M+NH4	C15H15NO3	0	51.3	-1.91528	26171-23-3	0.00992445	81340	12470	73730	68930	118000	74920	52240	27630	24430	7468	43900	63360	49660	48800	48830
pos_6989	Coixinden A	metab_6396	HMDB0040938	B(ii)	C17916	232.096	4.7149	pos	M+ACN+H	C11H10O3	0	38.6	-1.68413	149665-18-9	0.00578704	45270	4620	46770	12870	67660	23590	99970	9071	16850	3368	10890	56590	30320	30630	30630
pos_6997	(2R,3R,4R,5S)-2-(Hydroxymethyl)-1-nonylpiperidine-3,4,5-triol	metab_6404	HMDB0242572	B(ii)	-	328.186	4.6993	pos	M+K	C15H31NO4	0	62.9	-9.55447	-	0.0159376	80150	0	192700	36540	48030	105400	51000	244.7	2617	0	56490	568.6	53620	53630	55120
pos_7001	Dec-7-enedioylcarnitine	metab_6411	HMDB0241085	B(ii)	-	344.206	4.6914	pos	M+H	C17H29NO6	0	36.3	-2.04637	-	0.0082047	109000	2436000	154800	538800	90050	75220	50990	23070	30540	818700	783900	33600	270300	266600	266500
pos_7003	10-Hydroxydecanoic acid	metab_6413	HMDB0244272	B(ii)	C02774	230.175	4.6914	pos	M+ACN+H	C10H20O3	0	56.7	-1.74527	1679-53-4	0.0142207	65240	112500	102400	53860	73240	80340	67520	117600	115000	54690	120300	291800	73010	74840	74830
pos_7004	KETOPINIC ACID	metab_6414	-	B(i)	-	183.101	4.6914	pos	M+H	C10H14O3	47.9	0	-0.56548	-	0.0033393	91020	16070	108400	59080	67370	53610	92850	47850	32990	21040	53450	53540	53100	53190	53440
pos_7006	Fumagillol	metab_6416	HMDB0252515	B(ii)	-	324.216	4.6837	pos	M+ACN+H	C16H26O4	0	34.3	-2.38316	-	0.00931994	182400	299400	202500	242200	223600	210900	184500	161000	151200	178100	483200	226800	196300	199500	199500
pos_7008	LysoPE(0:0/18:4(6Z,9Z,12Z,15Z))	metab_6418	HMDB0011480	B(ii)	-	438.238	4.6759	pos	M+H-2H2O	C23H40NO7P	0	30.6	-5.38431	-	0.00519384	883700	97160	220600	9415000	613700	1522000	1104000	1240000	1300000	924500	382200	754600	1454000	1454000	1467000
pos_7022	Phenacemide	metab_6434	HMDB0015253	B(ii)	C07428	179.081	4.6603	pos	M+H	C9H10N2O2	0	43.6	-1.05404	63-98-9	0.00990781	70320	1274	21360	767.3	37820	5952	112300	128400	21420	166.8	43530	212100	47270	46450	47250
pos_7023	Porson	metab_6435	HMDB0030810	B(ii)	-	425.137	4.6525	pos	M+K	C22H26O6	0	35.5	2.84194	56222-03-8	0.028967	218500	0	95500	76020	125900	131400	100100	51220	59630	2872	142600	54770	98770	93810	98590
pos_7026	Glycylleucine	metab_6437	HMDB0000759;HMDB0028929	B(ii)	C02155	377.243	4.6448	pos	2M+H	C8H16N2O3	0	42.9	9.04794	869-19-2	0.866027	0	0	5001	0	0	0	0	179900	0	0	0	0	2465	0	2471
pos_7028	MG(20:4(6E,8Z,11Z,14Z)-OH(5S)/0:0/0:0)	metab_6439	HMDB0260466	B(ii)	-	433.236	4.637	pos	M+K	C23H38O5	0	38.3	1.45928	-	0.0113599	0	171700	7130	301000	0	6110	606.3	2522	47660	1036000	721100	3697	151600	151600	154600
pos_7031	Met-leu-phe	metab_6443	HMDB0254492	B(ii)	-	374.191	4.6293	pos	M+H-2H2O	C20H31N3O4S	0	33.7	4.1772	-	0.129172	0	99760	0	0	0	5971	3710	82340	12470	209500	4203	43480	20760	16520	16960
pos_7032	Gly Leu Leu	metab_6444	-	B(i)	-	302.207	4.6293	pos	M+H	C14H27N3O4	34.3	0	-3.24008	-	0.0313075	60870	0	36540	41850	83220	112400	120200	150600	534600	410900	269300	73310	128400	121600	128500
pos_7034	Lys Glu Ile	metab_6446	-	B(i)	-	389.239	4.6215	pos	M+H	C17H32N4O6	39.4	0	-1.9847	-	0.101376	0	0	42.71	0	0	0	0	0	58460	522000	3092	3101	31240	26070	31280
pos_7039	N-(4-Hydroxyphenyl)-eicosa-5,8,11,14-tetraenamide	metab_6451	HMDB0248267	B(ii)	-	440.254	4.6136	pos	M+2Na-H	C26H37NO2	0	33	1.00357	-	0.0139468	41040	31610	49900	398900	32150	72190	25990	56690	265100	205500	65410	8162	53190	53280	54530
pos_7041	Phe Leu	metab_6454	-	B(i)	-	279.17	4.6136	pos	M+H	C15H22N2O3	50.8	0	-3.07792	-	0.0170205	123900	290200	56280	109800	131000	210200	108000	137900	2727000	1282000	701500	145300	373800	363000	363000
pos_7043	Cropropamide	metab_6456	HMDB0250543	B(ii)	-	498.401	4.6058	pos	2M+NH4	C13H24N2O2	0	31.5	-1.74801	-	0.022521	442900	2492000	346100	609800	503500	515900	840600	596800	798600	1226000	695800	628600	640200	615100	616700
pos_7044	Thr Tyr Tyr	metab_6457	-	B(i)	-	446.192	4.6058	pos	M+H	C22H27N3O7	37.7	0	-1.2728	-	0.049689	2847	0	2085	341400	990.6	938.4	338.3	1434	0	0	11480	0	9854	9837	10720
pos_7045	Loganoside	metab_6458	HMDB0247827	B(ii)	-	429.114	4.6058	pos	M+K	C17H26O10	0	44.9	-4.25879	-	0.0447987	49890	0	287300	60480	19760	71850	0	0	3671	0	10720	4562	39470	36630	36500
pos_7046	3-Hydroxy-6-octenoylcarnitine	metab_6459	HMDB0241705	B(ii)	-	302.196	4.6058	pos	M+H	C15H27NO5	0	30.4	-0.95477	-	0.0405552	155700	0	215100	70630	86260	121000	87010	59460	19880	15820	192600	96180	89310	89310	83180
pos_7049	Phenazopyridine	metab_6461	HMDB0256397;HMDB0015506	B(ii)	C07429	449.191	4.5981	pos	2M+Na	C11H11N5	0	37.2	-1.8285	94-78-0	0.0185051	480900	4213	43150	14870	105400	96740	94730	79550	472.2	140.9	68920	0	113100	116800	113100
pos_7058	Kahweol	metab_6471	HMDB0035602	B(ii)	C09893	378.202	4.575	pos	M+ACN+Na	C20H26O3	0	59.1	-7.97865	6894-43-5	0.0317502	592300	7803	211800	57080	355100	304300	299600	0	0	2747	47540	4864	121200	128000	121300
pos_7061	Ser Leu Ile	metab_6475	-	B(i)	-	332.217	4.5671	pos	M+H	C15H29N3O5	73.8	0	-2.88929	-	0.0388474	8452	0	5668	6971	12040	28900	16620	13690	223600	249200	110100	4073	45850	42930	42870
pos_7064	Ile Ala Ile	metab_6478	-	B(i)	-	316.222	4.5594	pos	M+H	C15H29N3O4	30.9	0	-2.58614	-	0.0661066	16260	0	5974	29030	22310	25930	10660	0	234200	116900	173200	4447	38210	42730	38160
pos_7068	3,4-Dimethyl-5-pentyl-2-furantridecanoic acid	metab_6482	HMDB0061649	B(ii)	-	423.284	4.5515	pos	M+2Na-H	C24H42O3	0	35.9	-0.311183	57818-43-6	0.0137714	905000	8641	593300	322100	815300	868100	1439000	0	71900	0	104000	49710	441900	431700	431300
pos_707	Putreanine	metab_6484	HMDB0006078	B(ii)	-	200.092	2.7883	pos	M+Na, M+K	C7H17N2O2+	0	48.3	-3.55775	25887-39-2	0.0061897	952500	126700	1276000	660000	1388000	774200	929300	801900	327200	154500	601300	891700	733900	726100	726100
pos_7070	16-Oxoestrone	metab_6485	HMDB0000372;LMST02010048	B(ii)	C14441	307.128	4.5515	pos	M+Na	C18H20O3	0	43	-8.70846	1228-73-5	0.0149614	120800	0	195400	69700	8303	16320	8428	46.67	3149	0	35540	1090	45580	44410	45580
pos_7072	5,7-Dimethoxyflavone	metab_6487	LMPK12110188;HMDB0036620	B(ii)	C10029	300.123	4.5515	pos	M+NH4	C17H14O4	0	47.3	1.46936	21392-57-4	0.0192802	17590	100200	11730	51260	22670	14420	11770	44290	167300	68860	8463	14870	32980	32990	34100
pos_7073	3-carboxy-4-methyl-5-pentyl-2-furanpropanoic acid	metab_6488	LMFA01150047;HMDB0061643	B(ii)	-	286.164	4.5515	pos	M+NH4	C14H20O5	0	58.3	-2.31149	-	0.0124557	237700	0	229600	109200	109600	128600	141200	68430	17730	2962	74530	86340	100100	99910	97890
pos_7075	5'-(3'-Methoxy-4'-hydroxyphenyl)-gamma-valerolactone	metab_6490	HMDB0029226	B(ii)	-	240.123	4.5515	pos	M+NH4	C12H14O4	0	36.7	-1.87402	-	0.0199873	78180	39400	77390	101700	83490	89720	151300	68300	29990	23210	68430	72050	66870	66890	64590
pos_7078	Dimethisterone	metab_6493	HMDB0251378	B(ii)	C07628	341.247	4.544	pos	M+H	C23H32O2	0	66.5	-1.56623	79-64-1	0.0714686	11.7	1766	37.39	26.16	204.2	8.621	226.1	0	2747	310600	127.1	10.32	690.8	611.2	612.4
pos_7079	Ile Gly Leu	metab_6494	-	B(i)	-	302.207	4.544	pos	M+H	C14H27N3O4	36.1	0	-2.50678	-	0.0299784	3080	17850	277.5	290.3	10330	12960	89.32	9.803	96360	158800	35730	322.3	22850	22860	21690
pos_7086	N-OCTANOYL-L-HOMOSERINE LACTONE	metab_6501	HMDB0255213	B(ii)	C21199	260.185	4.5285	pos	M+CH3OH+H	C12H21NO3	0	32.3	-2.01184	147852-84-4	0.0237675	1103000	5177000	1068000	515800	727600	548400	887900	199100	84330	125600	396800	391300	678800	651600	651700
pos_7090	6-Dehydrotestosterone glucuronide	metab_6506	HMDB0010337	B(ii)	C00178	445.226	4.5129	pos	M+H-H2O	C25H34O8	0	47.6	8.30547	-	0.321276	2605	3074	16890	1775	171200	0	0	1244	288600	0	16430	0	3292	3696	5850
pos_7091	6-Methoxy-7-methylquercetin	metab_6507	HMDB0302731	B(ii)	C17788	388.102	4.5129	pos	M+ACN+H	C17H14O8	0	32.8	-2.66441	-	0.0207436	173400	0	141200	53410	53140	186500	89540	1974	0	0	9320	5235	61920	61930	59730
pos_7093	N2-Succinyl-L-glutamic acid 5-semialdehyde	metab_6509	HMDB0001180	B(ii)	C05932	249.109	4.5129	pos	M+NH4	C9H13NO6	0	61.2	6.19889	-	0.00872721	353700	13610	227500	118700	261400	118200	1164000	72480	52610	7754	152300	144200	240300	240300	236700
pos_7094	3-(2-Hydroxyphenyl)propanoic acid	metab_6510	HMDB0033752	B(ii)	C01198	184.097	4.5129	pos	M+NH4	C9H10O3	0	50.3	-1.2561	495-78-3	0.0104435	194100	48070	123200	173200	91230	192600	141800	169000	310200	203200	160100	161700	133800	131400	131400
pos_7099	Abacavir	metab_6515	HMDB0251820;HMDB0015182;PW_C009479	B(ii)	C07624	251.138	4.505	pos	M+H-2H2O	C14H18N6O	0	50.6	-6.88216	136470-78-5	0.0929637	0	371700	0	115000	0	0	0	0	37800	28440	112100	0	6853	7973	6777
pos_71	3-[[2-(1-cycloheptylazetidin-3-yl)-5-methylimidazol-1-yl]methyl]pyridine	metab_6516	-	B(i)	-	325.237	6.4499	pos	M+H-H2O, M+NH4, M+H, M+H-2H2O	C20H28N4	57	0	-6.44953	-	0.0122652	70700	14060	142100	93760	26490	115000	29330	55250	651400	2173000	147900	21620	321500	314100	315900
pos_710	Hydroxypropionylcarnitine	metab_6517	LMFA07070074;HMDB0013125	B(ii)	-	234.133	2.7961	pos	M+H-H2O, M+H	C10H19NO5	0	42.2	-1.34724	-	0.0045497	2655000	375100	3974000	1401000	3492000	1874000	2937000	552600	2050000	280800	1284000	1073000	1825000	1825000	1811000
pos_7102	M-Xylene	metab_6520	HMDB0059810	B(i)	C07208	107.086	4.505	pos	M+H	C8H10	70.3	0	1.84566	108-38-3	0.007535	184200	16790	99050	39160	81900	41690	156900	48100	18060	11780	50960	76890	67620	68510	67620
pos_7103	Leukotriene D4	metab_6521	LMFA03020006;HMDB0244369;HMDB0003080;PW_C001775	B(ii)	C05951	479.261	4.4972	pos	M+H-H2O	C25H40N2O6S	0	49.7	6.82914	73836-78-9	0.0279097	1676000	0	433000	147500	419100	185400	1808000	138500	0	887.7	118800	424300	530500	505700	505600
pos_7108	3-((((-Oxoheptyl)amino)acetyl)amino)methyl-7-oxobicyclo(2.2.1)hept-2-yl-5-heptenoic acid	metab_6526	HMDB0258446	B(ii)	-	445.265	4.4894	pos	M+Na	C23H38N2O5	0	37.6	-6.02003	-	0.0727114	0	44690	6973	0	0	0	0	23030	81920	575500	5772	5444	43090	38360	37850
pos_7112	EPIISOPILOTURINE	metab_6531	HMDB0251850	B(ii)	-	287.139	4.4894	pos	M+H	C16H18N2O3	0	36	-1.12792	-	0.025452	175000	0	112400	230400	289400	208700	60440	117200	167400	13360	69580	174300	129800	129800	124100
pos_7118	Ile Trp	metab_6536	-	B(i)	-	318.181	4.4738	pos	M+H	C17H23N3O3	74.3	0	-1.1313	-	0.0091404	106600	26370	108900	113900	138700	279800	68960	133800	1756000	419200	687300	98000	249800	249900	245900
pos_7119	Glutamylleucylarginine	metab_6537	HMDB0252758	B(ii)	-	449.275	4.4738	pos	M+CH3OH+H	C17H32N6O6	0	33.2	7.53183	-	0.0150426	87570	3448	15460	634600	234300	498600	136700	280400	141100	278700	295400	848200	274400	274500	267300
pos_7121	5-Methoxyindoleacetate	metab_6540	HMDB0004096;PW_C002060	B(ii)	C05660	188.07	4.4738	pos	M+H-H2O	C11H11NO3	0	64.5	-0.976413	3471-31-6	0.0106614	7095	7936	5414	6786	18910	13490	8717	9908	92240	48040	43000	16060	17320	17650	17640
pos_7136	(His(1-ME)2)-trh	metab_6556	HMDB0246180	B(ii)	-	394.221	4.4348	pos	M+NH4	C17H24N6O4	0	35.8	4.39212	-	0.0393083	61000	0	126700	8425	39560	49240	58960	2061	576.8	2715	31650	7880	28270	28260	30230
pos_7139	Brevetoxin B4b	metab_6559	HMDB0039968	B(ii)	-	647.865	4.427	pos	M+H+Na	C69H109NO18S	0	67	-2.02506	260270-44-8	0.866147	0	822	0	0	0	0	0	0	788700	0	0	0	3498	0	3566
pos_7141	TRIMETHYLCOLCHICINIC ACID	metab_6562	HMDB0259241	B(ii)	-	382.106	4.427	pos	M+K	C19H21NO5	0	55.5	2.46428	-	0.027066	8159	44030	3.268	0.0047	1.116	13210	8146	31720	399900	0.2862	1.607	3.819	16380	17290	16930
pos_7145	Leucylproline	metab_6566	HMDB0011175	B(ii)	-	261.181	4.4192	pos	M+CH3OH+H	C11H20N2O3	0	41.7	-0.0964163	6403-35-6	0.0248724	3445	3346	2891	1039	2390	1008	1883	238.3	6042	25.82	145100	553.9	5345	5580	5347
pos_7149	(+)-cis-Khellactone	metab_6570	HMDB0243535	B(ii)	-	280.117	4.4114	pos	M+NH4	C14H14O5	0	51.8	-2.62806	-	0.00456965	135900	0	176200	95160	106500	117100	290000	40650	20090	0	34450	94600	85640	85630	84960
pos_7152	2-Hexylbenzothiazole	metab_6574	HMDB0040032	B(ii)	-	456.248	4.4036	pos	2M+NH4	C13H17NS	0	40.5	-4.12724	65718-88-9	0.014968	351500	797.7	181200	268000	162000	317200	290300	63940	62900	21350	130300	143300	164600	168900	164600
pos_7153	3-Hydroxytetradecanedioic acid	metab_6575	HMDB0000394	B(ii)	-	316.211	4.4036	pos	M+ACN+H	C14H26O5	0	43.5	-2.06789	73179-89-2	0.00520484	503500	67290	345800	232500	388900	327600	544200	82170	56100	87930	283400	156800	252100	254300	252100
pos_7154	1-[(5-Amino-5-carboxypentyl)amino]-1-deoxyfructose	metab_6576	HMDB0034879	B(ii)	-	309.167	4.4036	pos	M+H	C12H24N2O7	0	52.3	4.64549	21291-40-7	0.0141218	358100	33.74	195200	127400	140200	126600	203700	60500	17880	1323	107400	203500	152700	149100	149000
pos_7155	N-Lauroyl Threonine	metab_6577	HMDB0242041	B(ii)	-	302.232	4.4036	pos	M+H	C16H31NO4	0	41.9	-1.80283	-	0.0194018	38410	0	69220	17100	42060	36420	41180	34500	24800	5149	33840	174200	34560	34520	35710
pos_7158	Carrageenan, potassium salt of	metab_6580	HMDB0303208	B(ii)	-	380.29	4.3958	pos	M+CH3OH+H	C15H33N5O4	0	78.4	9.3167	-	0.00438867	51130	847.5	0	0	57590	1758	33380	432100	0	0	0	15650	29970	29970	30200
pos_7159	Val Val Ile	metab_6581	-	B(i)	-	330.238	4.3958	pos	M+H	C16H31N3O4	57.3	0	-3.21694	-	0.0111623	87640	8386	54550	75980	113100	113500	56240	62990	307400	207700	349900	32530	111100	109000	108900
pos_7163	3-(azepan-1-ylsulfonyl)-1-[(3,5-difluorophenyl)methyl]pyridin-2-one	metab_6586	-	B(i)	-	383.126	4.388	pos	M+H	C18H20F2N2O3S	71.6	0	7.33469	-	0.0249783	549700	32520	71880	101800	213500	259600	206100	77520	39150	20480	75310	74690	111800	107000	111800
pos_7164	Glu Phe	metab_6587	-	B(i)	-	295.128	4.3724	pos	M+H	C14H18N2O5	39.4	0	-2.10536	-	0.00954613	108600	710500	130500	74930	119300	199600	179400	349500	206700	891800	225400	385600	237100	233300	233200
pos_7171	Angiotensin IV	metab_6595	HMDB0001038	B(ii)	C15849	816.434	4.3646	pos	M+ACN+H	C40H54N8O8	0	40.5	-7.78634	12676-15-2	0.0106939	0	930500	0	0	0	0	0	12290	6948	1431000	0	23010	69110	68440	67650
pos_7173	11,17-Dihydroxy-3,20-dioxopregn-4-en-21-yl acetate	metab_6597	HMDB0244374	B(ii)	-	422.253	4.3646	pos	M+NH4	C23H32O6	0	30.5	-2.28824	-	0.0119166	122600	0	244900	73600	61650	106100	112500	0	10140	28860	21630	11520	60660	60520	59350
pos_7176	D-4'-Phosphopantothenate	metab_6599	HMDB0001016;PW_C000804	B(ii)	C03492	317.111	4.3646	pos	M+NH4	C9H18NO8P	0	36.6	1.04437	5875-50-3	0.0054928	268800	866800	310300	169800	206600	275700	285000	461200	264000	1122000	234400	509900	311900	314900	311900
pos_7177	2-(2-Hydroxyethyl)phenyl hydrogen sulfate	metab_6600	HMDB0304908	B(ii)	-	260.058	4.3646	pos	M+ACN+H	C8H10O5S	0	30.8	-1.53385	-	0.0206754	108600	18770	34640	38880	36540	71650	47150	26860	17140	10560	29250	24550	35670	35700	36970
pos_7180	2-Ethylsuberic acid	metab_6604	HMDB0059708	B(ii)	-	225.111	4.3568	pos	M+Na	C10H18O4	0	42.6	3.89227	3971-33-3	0.0402406	36250	16750	58860	18020	23210	19990	33840	249800	21500	9090	38030	91240	37520	34960	37510
pos_7187	Heptanoic acid	metab_6611	LMFA01010007;HMDB0000666;HMDB0304376	B(ii)	C17714	299.159	4.3407	pos	2M+K	C7H14O2	0	38.6	-9.36905	111-14-8	0.0126901	582600	4072	237700	9585	291100	183200	241000	8304	23360	2.054	1252	72170	155700	155700	152300
pos_7188	Mevalonolactone	metab_6612	HMDB0244840;HMDB0006024	B(ii)	-	278.159	4.3407	pos	2M+NH4	C6H10O3	0	32.8	-1.99083	503-48-0	0.00408664	293500	18920	378100	162500	151300	178900	130200	120100	53810	20750	166700	168400	148900	147800	147800
pos_7189	Desglucocheirotoxin	metab_6613	HMDB0034362	B(ii)	-	592.315	4.3329	pos	M+ACN+H	C29H42O10	0	46.8	6.53724	5822-57-1	0.0345661	16320	52670	10180	955	421700	8720	0	292800	740400	14650	0	83110	60610	60660	57080
pos_7195	Arginylglutamine	metab_6620	HMDB0028707	B(ii)	-	320.206	4.3251	pos	M+NH4	C11H22N6O4	0	45.8	6.44805	2483-17-2	0.00754891	92760	0	149900	94410	77470	65180	69360	125100	64460	4387	87120	316700	84500	85590	84470
pos_7199	Trans-p-Menthane-7,8-diol 7-glucoside	metab_6624	HMDB0033230	B(ii)	-	376.233	4.3173	pos	M+ACN+H	C16H30O7	0	62.8	-1.37237	217962-30-6	0.00223179	221800	11270	384800	143700	138600	244700	168500	21050	31300	24570	128800	30720	132900	132500	132400
pos_72	LysoPE(15:0/0:0)	metab_6625	HMDB0011502	B(i)	-	440.276	6.674	pos	M+H, M+2Na-H, M+Na, M+H-H2O	C20H42NO7P	95.3	0	-2.06211	-	0.0090073	4158000	2173000	2563000	12480000	11710000	8372000	13200000	7041000	12900000	2828000	5862000	9365000	6317000	6416000	6416000
pos_7202	Indolylacryloylglycine	metab_6629	HMDB0006005	B(ii)	-	227.081	4.3173	pos	M+H-H2O	C13H12N2O3	0	47.4	-1.31965	3475-68-1	0.0117676	545300	4086	331200	88750	935500	166100	649900	85170	145900	8567	329000	49890	289200	283400	289200
pos_7203	Jasmine ketolactone	metab_6630	HMDB0030150	B(ii)	-	209.117	4.3173	pos	M+H	C12H16O3	0	40.7	-1.05556	70981-24-7	0.0167988	132800	34580	96630	53170	128100	51830	330600	310600	52140	31910	95650	361800	112600	109400	112600
pos_7206	5'-Deoxy-5-fluorocytidine	metab_6633	HMDB0060405	B(ii)	C16635	287.113	4.3095	pos	M+ACN+H	C9H12FN3O4	0	62.9	-7.15861	-	0.212521	1926	0	39.27	30320	0	9578	4337	3257	1900	127500	24000	10570	6365	9468	9472
pos_7208	Ethyl Chrysanthemate	metab_6635	-	B(i)	-	214.18	4.3095	pos	M+NH4	C12H20O2	35.4	0	-1.41371	-	0.00856707	240300	63330	294900	115100	124400	105200	149600	56840	35160	41420	112600	72640	117700	116000	116000
pos_7211	Seryltyrosine	metab_6637	HMDB0029051	B(ii)	-	251.102	4.3017	pos	M+H-H2O	C12H16N2O5	0	50.4	-1.1563	21435-27-8	0.0177918	8191	158400	23480	46750	3491	2889	7327	13900	31080	44530	181700	4651	31660	31680	30700
pos_7216	(5E,8E,11E)-13-[(2S,3S)-3-Pentylthiiran-2-yl]trideca-5,8,11-trienoic acid	metab_6641	HMDB0244591	B(ii)	-	378.248	4.2861	pos	M+ACN+H	C20H32O2S	0	35.1	5.35313	-	0.0105331	165600	34580	360100	55660	39570	70800	47550	19110	57980	11220	36310	0	66310	66300	65100
pos_7220	3-Carboxy-2,3,4,9-tetrahydro-1H-pyrido[3,4-b]indole-1-propanoic acid	metab_6646	HMDB0034881	B(ii)	-	289.118	4.2783	pos	M+H	C15H16N2O4	0	49.8	-1.93607	-	0.00629869	123300	0	135200	87960	219400	107200	172100	75840	87190	2369	67520	107000	87920	87900	86950
pos_7221	Arginylphenylalanine	metab_6647	HMDB0028716	B(ii)	-	304.176	4.2705	pos	M+H-H2O	C15H23N5O3	0	47.7	-3.82896	2047-13-4	0.011757	153500	0	241800	75400	94310	82600	79480	83980	118200	4529	3485000	120400	290000	283500	288200
pos_7222	Virginiamycin m1	metab_6648	HMDB0259836	B(ii)	C11299	508.24	4.2627	pos	M+H-H2O	C28H35N3O7	0	79	-8.8463	21411-53-0	0.0699364	0	0	0	0	0	0	0	0	76990	342100	0	0	12040	11880	13460
pos_7223	Oxyterracin	metab_6649	HMDB0256024;HMDB0014733	B(ii)	C06624	524.166	4.2627	pos	M+ACN+Na	C22H24N2O9	0	53.8	3.61089	79-57-2	0.00184578	1394000	0	616100	1333000	642500	697900	295500	545700	57910	1800	341500	116900	736500	736500	734200
pos_7226	Tryptophyl-Valine	metab_6652	HMDB0029096	B(ii)	-	336.191	4.2627	pos	M+CH3OH+H	C16H21N3O3	0	40.1	-2.9451	-	0.0138757	128700	2515	143500	164400	129000	192600	186900	49150	129000	66350	135200	59980	117300	114200	116200
pos_7227	1,6-anhydro-N-acetyl-beta-muramate	metab_6653	HMDB0304012	B(ii)	C19769	316.127	4.2627	pos	M+ACN+H	C11H16NO7-	0	56.3	0.0828753	-	0.0628407	58.73	114000	343	42000	2265	17.96	524.8	0	5200	15670	159800	1526	15290	13690	15300
pos_7229	Phenylalanylthreonine	metab_6655	HMDB0029005	B(ii)	-	231.113	4.2627	pos	M+H-2H2O	C13H18N2O4	0	36.8	-1.12621	51352-44-4	0.00964281	91960	0	101800	68730	153000	79660	129900	99370	75760	0	36200	85590	69910	71080	69900
pos_7230	LysoPE(20:5(5Z,8Z,11Z,14Z,17Z)/0:0)	metab_6657	HMDB0011519	B(ii)	-	464.252	4.2544	pos	M+H-2H2O	C25H42NO7P	0	54.7	-8.57827	-	0.0197054	299300	2361000	563700	346100	249200	389900	465100	49460	421900	404800	152700	52130	230500	238400	230500
pos_7232	Imidazolone A	metab_6659	HMDB0253421	B(ii)	-	360.191	4.2544	pos	M+ACN+H	C12H22N4O6	0	64.1	9.90797	-	0.00672852	203700	200500	57450	204600	1267000	371600	664300	306100	862100	447700	669900	549800	408700	404000	404000
pos_7234	ROSAMICIN	metab_6661	HMDB0257306	B(ii)	-	564.358	4.2466	pos	M+H-H2O	C31H51NO9	0	41	8.81545	-	0.0191953	111300	367400	114800	161100	170600	124900	176300	149100	281600	363500	224400	189500	171400	171400	165700
pos_7236	Prulaurasin	metab_6663	HMDB0035022;HMDB0034934	B(i)	C00844	337.139	4.2466	pos	M+ACN+H	C14H17NO6	51.1	0	-2.98593	138-53-4;99-18-3	0.0265832	91450	393500	98510	275300	64430	92180	45500	18480	220600	115400	198600	37920	115400	110200	110200
pos_7238	Inproquone	metab_6665	HMDB0253499	B(ii)	-	324.191	4.2466	pos	M+NH4	C16H22N2O4	0	36.1	-3.64557	-	0.0320646	99630	77420	96740	97830	66640	442800	38520	56600	123400	27940	80870	206900	111800	111800	105700
pos_7245	Ethyl (S)-3-hydroxybutyrate glucoside	metab_6673	HMDB0031693	B(ii)	-	259.117	4.231	pos	M+H-2H2O	C12H22O8	0	36.8	-2.21832	-	0.0359124	38330	0	108600	19320	89070	60810	33700	41960	41090	12790	30390	208600	44050	46890	44130
pos_7246	Statine	metab_6674	HMDB0258487	B(ii)	-	158.117	4.231	pos	M+H-H2O	C8H17NO3	0	52.6	-0.776061	-	0.00266837	578700	770900	425300	676800	700600	832900	524600	798300	663200	680500	669700	869500	564800	567500	567500
pos_7247	Sinapoylspermine	metab_6675	HMDB0033479	B(ii)	-	391.27	4.2232	pos	M+H-H2O	C21H36N4O4	0	43.6	-1.09784	70185-65-8	0.0533099	5740	15700	4215	5464	6174	5700	7348	4907	323400	15790	10660	8417	10570	10520	11550
pos_725	Phe Thr	metab_6678	-	B(i)	-	267.134	2.8658	pos	M+H-2H2O, M+H	C13H18N2O4	37.6	0	-1.58403	-	0.00105125	571700	54060	744300	403700	640800	488700	692700	197800	591700	58860	262200	389800	374100	374100	373500
pos_7253	Abscisic alcohol	metab_6682	HMDB0039635	B(ii)	C13456	268.19	4.2154	pos	M+NH4	C15H22O3	0	48.1	-1.75533	113472-20-1	0.00950124	44500	0	49360	48920	71310	47340	32140	38100	24480	16190	397600	86380	60590	60590	59590
pos_7255	6-Hydroxy-4-Methylcoumarin	metab_6684	MJDBOTE0000698	B(i)	-	159.044	4.2154	pos	M+H-H2O	C10H8O3	39.4	0	-0.637196	-	0.017984	82390	9651	20290	18030	70490	22470	102800	97500	40390	9919	35940	128600	45290	46710	45280
pos_7257	Epitiostanol	metab_6686	HMDB0251866	B(ii)	C12694	348.237	4.2076	pos	M+ACN+H	C19H30OS	0	43.8	5.96089	2363-58-8	0.0101634	1976000	15370	3087000	856200	409200	735800	666900	114100	64900	42990	557900	93440	822800	822900	808400
pos_7258	Ergosine	metab_6687	HMDB0251913	B(ii)	C09167	548.291	4.1998	pos	M+H	C30H37N5O5	0	38.9	7.1356	561-94-4	0.014222	30350	6238	31620	3058	843100	20230	9747	12160	1552000	406400	17660	94130	142800	143300	146600
pos_726	1-Cyclohexyl-2-aziridinemethanol	metab_6689	-	B(i)	-	173.165	2.8736	pos	M+H, M+NH4	C9H17NO	33.4	0	-0.585363	-	0.0034677	222000	144100	68640	779600	571000	633500	608300	687100	3758000	1553000	340400	662700	645800	642000	645800
pos_7261	Tyrosyl-Valine	metab_6691	HMDB0029118	B(ii)	-	313.175	4.1998	pos	M+CH3OH+H	C14H20N2O4	0	62.2	-2.82922	-	0.0914821	86220	0	44440	8084	33720	25390	31920	0	0	0	1667	0	14440	14410	16830
pos_7268	6,15-Diketo,13,14-dihydro-PGF1a	metab_6698	HMDB0001979	B(ii)	-	410.253	4.1842	pos	M+ACN+H	C20H32O6	0	31.8	-1.96252	63446-59-3	0.0373096	10780	0	5185	9266	0	3159	0	0	0	0	140100	18180	10220	9575	9608
pos_7269	5-Hydroxydec-8-enoylcarnitine	metab_6699	HMDB0241076	B(ii)	-	330.227	4.1842	pos	M+H	C17H31NO5	0	32.7	-1.52793	-	0.00919248	236900	11550	176200	122800	133800	161000	154600	10080	58240	48900	103300	22090	110800	109000	110800
pos_7270	T2 Toxin	metab_6701	HMDB0036600	B(ii)	-	484.255	4.1758	pos	M+NH4	C24H34O9	0	56.4	1.52993	21259-20-1	0.025135	981.2	264200	0	0	0	0	0	570800	0	324000	116500	0	50210	50130	52390
pos_7275	Germacrone-13-al	metab_6706	HMDB0036881	B(ii)	-	250.18	4.1758	pos	M+NH4	C15H20O2	0	38.7	-1.61487	129673-85-4	0.00508626	149700	5330	247300	193300	169000	261400	219500	84740	49430	16310	126100	106600	130200	131400	130200
pos_7277	P-Coumaraldehyde	metab_6708	HMDB0040986	B(ii)	C05608	181.086	4.1758	pos	M+CH3OH+H	C9H8O2	0	31.7	-1.22107	2538-87-6;20711-53-9	0.0114211	47290	20850	41440	22940	71510	23230	46750	102500	26130	9336	35440	96660	37650	38410	37660
pos_7278	Hypochoeroside A	metab_6709	HMDB0303759	B(ii)	-	461.236	4.1681	pos	M+CH3OH+H	C21H32O9	0	76.5	-3.79906	-	0.0157329	22080	496000	3101	1331000	8896	87640	324.9	2267	939600	3261000	927600	0	477100	477100	464200
pos_7286	3-Methyl-2-cyclohexen-1-one	metab_6718	HMDB0031541	B(ii)	-	152.107	4.1603	pos	M+ACN+H	C7H10O	0	34.5	-1.43008	1193-18-6	0.0268145	15980	9326	6904	6367	19890	7916	39700	11290	8041	9391	8720	17510	10710	11230	11220
pos_7288	Fluazifop	metab_6720	HMDB0252322	B(ii)	C18527	345.107	4.1524	pos	M+NH4	C15H12F3NO4	0	53.4	5.21345	69335-91-7	0.00601729	102600	0	364900	266300	90000	139600	35400	70530	26190	4518	111900	49610	96600	96610	95600
pos_729	Paramethadione	metab_6722	HMDB0014755	B(ii)	C07411	158.081	2.897	pos	M+H, 2M+ACN+H	C7H11NO3	0	36.6	-0.596684	115-67-3	0.00708059	555800	175000	286100	195100	718700	170700	538200	412700	239100	128400	227700	1091000	334600	334600	330500
pos_7299	(1R,2R,3S,5S)-3-Hydroxy-4-(4-hydroxybenzoyl)-8-methyl-8-azabicyclo[3.2.1]octane-2-carboxylic acid	metab_6732	HMDB0257666	B(ii)	-	347.159	4.1212	pos	M+ACN+H	C16H19NO5	0	31.4	-2.75729	-	0.0180384	253600	26580	87830	67470	144700	128500	114200	71610	29410	37750	37070	54980	70470	70480	72700
pos_7301	Eugenin	metab_6736	HMDB0036627	B(ii)	C20210	224.091	4.1212	pos	M+NH4	C11H10O4	0	47.2	-1.28224	480-34-2	0.00391956	251500	36110	137100	124400	164100	126800	297900	374400	75430	14300	300200	290000	172000	173100	173100
pos_7303	Asi-222	metab_6738	HMDB0260432	B(ii)	-	520.332	4.1134	pos	M+H	C29H45NO7	0	64	9.7199	-	0.0358374	119800	389800	127000	168300	204600	150500	198600	200600	260800	412700	251400	228700	166300	166400	176900
pos_7308	17-Aminogeldanamycin	metab_6743	HMDB0259661	B(ii)	-	609.291	4.1056	pos	M+ACN+Na	C28H39N3O8	0	96	2.61953	-	0.00142401	733100	6087	1299000	458300	468500	667800	464100	389900	60590	47680	227300	308000	406700	407700	407700
pos_7309	N-(4-Fluorobenzyl)-3-oxo-1,1-diphenyltetrahydro-1H-oxazolo[3,4-a]pyrazine-7(3H)-carboxamide	metab_6744	HMDB0258269	B(ii)	-	446.192	4.1056	pos	M+H	C26H24FN3O3	0	52.2	9.0811	-	0.123348	108.9	0	376.8	327700	2169	67.17	409.9	1977	0	0	281	0	13520	13290	16480
pos_7313	(2S,3S,4S)-4-[(6S)-6-Carboxyhepta-2,4-dien-2-yl]-3-(carboxymethyl)pyrrolidine-2-carboxylic acid	metab_6749	HMDB0260131	B(ii)	-	294.133	4.1056	pos	M+H-H2O	C15H21NO6	0	55.6	-2.10243	-	0.00669429	247200	8.543	848300	117100	256600	193900	162500	105600	134700	11280	109400	781200	185100	182900	185100
pos_7324	Ethoxyquin	metab_6760	HMDB0039531;MJDBOTE0001752	B(i)	C07475	235.18	4.0901	pos	M+NH4	C14H19NO	60.1	0	-1.70928	91-53-2	0.0111982	4673	0	0	4169	0	7442	3066	84430	422200	0	13470	1096	25670	25710	25200
pos_7325	Dodecatrienoic acid	metab_6761	HMDB0302622	B(ii)	-	177.127	4.0901	pos	M+H-H2O	C12H18O2	0	38.4	-1.00789	-	0.0330392	3272	912.7	16360	3747	16330	2759	8484	23280	2279	835.7	16560	54390	8906	8917	9431
pos_7332	Dihydroferuperine	metab_6769	HMDB0040700	B(ii)	-	322.201	4.0667	pos	M+CH3OH+H	C17H23NO3	0	30.1	-2.27311	77795-17-6	0.00615104	1050000	29710	1498000	1127000	963100	1258000	984900	133500	164600	41540	576200	226100	674600	670600	666300
pos_7333	Neosaxitoxin	metab_6770	HMDB0029369	B(ii)	C17208	280.115	4.0667	pos	M+H-2H2O	C10H17N7O5	0	38.7	0.424183	64296-20-4	0.00777725	38140	1790	37400	15300	259000	23490	168000	11170	6660	0	26670	31570	52040	51350	51340
pos_7334	DL-p-Chlorophenylalanine methyl ester hydrochloride	metab_6771	-	B(i)	-	214.063	4.0667	pos	M+H	C10H12ClNO2	84.3	0	-1.35332	-	0.00820506	189300	509600	182900	210200	177100	196000	227600	201000	238600	321100	260500	274200	189200	189200	186500
pos_7336	Nifedipine	metab_6773	PW_C009534;HMDB0015247;MJDBOTE0001430	B(ii)	C07266	347.123	4.0589	pos	M+H	C17H18N2O6	0	38.3	-1.79966	21829-25-4	0.00417605	85020	114000	184300	227800	70140	167900	63770	41870	81880	151300	161700	51990	110400	109600	110400
pos_7340	Torachrysone	metab_6777	HMDB0038473	B(ii)	C17672	310.107	4.0512	pos	M+ACN+Na	C14H14O4	0	71.3	8.00869	22649-04-3	0.11173	29860	0	9027	15030	5163	1174	3727	22370	1361	0	367000	15410	16060	13130	16040
pos_7346	Dihydrodiethylstilbestrol	metab_6783	HMDB0253156	B(ii)	C13101	334.176	4.0434	pos	M+ACN+Na	C18H22O2	0	50.6	-6.91699	-	0.0319145	20790	12830	42780	32020	28550	40660	38490	17790	293000	14260	42220	3209	31780	33570	31770
pos_7351	Phenylalanylproline	metab_6789	HMDB0011177	B(ii)	-	263.139	4.0356	pos	M+H	C14H18N2O3	0	52.3	-1.98233	7669-65-0	0.00530421	422700	452400	42530	175100	396300	754500	258200	627300	2648000	2206000	1323000	420500	665800	664600	659200
pos_7354	2-Hydroxyphenethylamine	metab_6792	HMDB0001065	B(ii)	C02735	179.118	4.0356	pos	M+ACN+H	C8H11NO	0	32.6	-1.6477	7568-93-6	0.0153498	1302	10070	855.4	0	38390	6215	74040	7880	23960	13080	1539	11460	10630	10920	10920
pos_7356	2-Methyl-5-hydroxytryptamine	metab_6794	HMDB0245222	B(ii)	C13665	232.144	4.0281	pos	M+ACN+H	C11H14N2O	0	41.6	-1.58009	-	0.866082	0	0	1908	0	0	0	0	0	0	0	162400	0	0	53.31	52.61
pos_7368	Fusaric Acid	metab_6805	HMDB0252556	B(i)	C10146	197.128	4.0126	pos	M+NH4	C10H13NO2	61.2	0	-1.06571	536-69-6	0.0350741	25790	0	23120	64070	27040	44940	42420	76310	18490	1325	24660	45330	29360	31180	29350
pos_7372	5'-N-Methylcarboxamidoadenosine	metab_6810	HMDB0246883	B(ii)	-	327.141	4.0048	pos	M+CH3OH+H	C11H14N6O4	0	51	-0.445593	-	0.0163263	634700	73460	610100	643100	580600	481100	725000	1108000	332600	136100	728800	1501000	613500	603000	593900
pos_7375	Methionyl-Arginine	metab_6813	HMDB0028967	B(ii)	-	611.306	3.997	pos	2M+H	C11H23N5O3S	0	31	-8.62616	-	0.0431402	8097	6996	8644	0	285900	0	0	70320	1204000	17550	4952	321400	60760	65390	60710
pos_7377	Val Trp	metab_6815	-	B(i)	-	304.165	3.997	pos	M+H	C16H21N3O3	74.3	0	-0.674388	-	0.0214305	41930	76580	34320	13530	40030	82840	18960	95110	1190000	386200	352800	27040	144400	139200	139100
pos_7380	(ent-16betaOH)-16,17-Dihydroxy-9(11)-kauren-19-oic acid	metab_6819	HMDB0036760	B(ii)	-	373.175	3.9892	pos	M+K	C20H30O4	0	39.5	-8.25585	55483-24-4	0.0214899	134000	0	178800	71420	101600	121400	272100	885.1	43570	13600	7926	3632	64540	62190	62200
pos_7383	Bursin	metab_6822	HMDB0249447	B(ii)	-	304.19	3.9892	pos	M+H-2H2O	C14H25N7O3	0	48	6.32949	-	0.0156232	125400	0	213500	281400	179900	152200	32780	7629	47100	2730	17920	36590	81550	81670	79420
pos_7386	Cis-3-Hexenyl b-primeveroside	metab_6825	HMDB0031690	B(ii)	-	436.218	3.9814	pos	M+ACN+H	C17H30O10	0	53	0.755794	132278-37-6	0.00929792	216800	367700	213500	459800	80240	83460	134400	138500	148800	669800	340000	104600	197200	197200	194000
pos_7396	Niazirin	metab_6836	HMDB0032807	B(ii)	-	244.096	3.9736	pos	M+H-2H2O	C14H17NO5	0	44.4	-1.21784	122001-32-5	0.00878433	114000	10.34	143800	50100	319200	48860	134500	102800	125600	37.6	63100	121800	86920	85620	85610
pos_7397	Oxolinic acid	metab_6837	HMDB0255996	B(ii)	C11342	303.097	3.9658	pos	M+ACN+H	C13H11NO5	0	38	-2.07506	14698-29-4	0.00666892	116200	0	136200	59150	53020	48210	60930	50720	13770	3367	28520	72130	52680	52990	52290
pos_74	PC(16:0/0:0)	metab_6840	HMDB0010382;LMGP01050018	B(i)	C04230	496.339	6.7741	pos	M+H, 2M+Na, 2M+H, M+Na	C24H50NO7P	88	0	-2.48607	17364-16-8	0.0134714	5728000	257200000	4592000	214800000	13360000	36640000	25660000	19070000	437600000	183000000	35100000	33700000	56100000	56100000	57420000
pos_7405	Wharangin	metab_6847	LMPK12113260;HMDB0037754	B(ii)	-	386.086	3.9502	pos	M+ACN+H	C17H12O8	0	36	-2.1135	-	0.0101064	336100	0	543100	395100	125400	307800	216000	14180	0	0	58840	0	166700	166700	163800
pos_7408	Tyrosine methylester	metab_6850	HMDB0029217	B(ii)	C03404	237.123	3.9502	pos	M+ACN+H	C10H13NO3	0	42.2	-1.52483	1080-06-4	0.00690708	31040	153200	5767	3906	83550	20030	34800	10630	29060	320400	0	5938	44330	43810	43800
pos_7410	Indole-3-Acetamide	metab_6853	HMDB0029739;MJDBOTE0000522	B(i)	C02693	157.076	3.9502	pos	M+H-H2O	C10H10N2O	69.8	0	-0.512003	879-37-8	0.0176087	6493	52410	13710	23560	9073	5900	7918	4619	32540	15660	69150	9071	14400	14850	14830
pos_7415	Prizidilol	metab_6858	HMDB0256780	B(ii)	-	373.233	3.9346	pos	M+ACN+H	C17H25N5O2	0	31.8	-6.39195	-	0.00926117	62900	0	193200	42520	21210	48690	37660	45140	8778	4896	10180	12140	41180	41680	40930
pos_7421	Threonylproline	metab_6865	HMDB0029069	B(ii)	-	199.107	3.9262	pos	M+H-H2O	C9H16N2O4	0	68.6	-1.14509	46398-79-2	0.000990587	103000	17540	28830	26610	96930	44730	121400	19850	12580	11720	18700	38870	38520	38560	38600
pos_7425	Niazidin	metab_6869	HMDB0031981	B(ii)	-	387.121	3.9106	pos	M+CH3OH+H	C15H18N2O6S	0	35.2	-2.19725	198969-42-5	0.0107952	782000	17310	693400	334300	277500	515700	391900	207200	197900	140400	312100	171100	349600	343100	349600
pos_7426	Perilloside A	metab_6870	HMDB0038706	B(ii)	-	332.207	3.9106	pos	M+NH4	C16H26O6	0	42.4	-0.380951	-	0.00700705	191300	1508	112000	109200	86130	138300	110500	101300	127300	87160	198100	190900	116500	118000	117900
pos_7429	(1R,4R,5S)-1-[(1S)-1-Hydroxy-2-methylpropyl]-4-propyl-6-oxa-2-azabicyclo[3.2.0]heptane-3,7-dione	metab_6873	HMDB0242338	B(ii)	-	259.165	3.9106	pos	M+NH4	C12H19NO4	0	32.2	-1.9588	-	0.0138374	26530	179800	16780	103300	36310	23280	35340	16710	53030	21390	545600	18490	67600	65920	66100
pos_7432	Di-deacetyl adrogolide	metab_6877	HMDB0247722	B(ii)	-	357.165	3.9027	pos	M+ACN+H	C18H21NO2S	0	47.4	5.28354	-	0.0118598	193200	8655	191600	52620	78070	142500	92110	10780	38930	24340	849700	19360	108600	106400	106400
pos_7434	8-(2-[4-(2-Methoxyphenyl)-1-piperazinyl]ethyl)-8-azaspiro[4.5]decane-7,9-dione	metab_6879	HMDB0249327	B(ii)	-	403.269	3.8949	pos	M+NH4	C22H31N3O3	0	46.5	-2.1963	-	0.00785028	0	0	3727	1119	711.7	7114	0	11400	1636000	29570	12280	0	49010	48340	49000
pos_7437	Ala Val Leu	metab_6882	-	B(i)	-	302.207	3.8871	pos	M+H	C14H27N3O4	36.5	0	-2.66546	-	0.0103512	61150	9639	55670	47400	79170	99030	79700	97730	463100	428600	292400	77570	126300	124100	126300
pos_7441	Tranexamic Acid	metab_6887	HMDB0014447;PW_C008836;MJDBOTE0000780	B(ii)	C12535	356.254	3.8793	pos	2M+ACN+H	C8H15NO2	0	50.6	-2.51541	1197-18-8	0.00414534	206900	551600	212700	225200	195300	218100	259400	233300	288700	364800	331700	284800	214700	214700	216300
pos_7443	Leu Leu	metab_6889	-	B(i)	-	245.186	3.8793	pos	M+H	C12H24N2O3	42.3	0	-1.33987	-	0.0065561	182400	143200	62310	135400	109200	253900	117000	156600	5527000	911000	1315000	140100	520900	526800	520900
pos_7449	O6-Carboxymethyl-2'-deoxy-guanosine	metab_6895	HMDB0255879	B(ii)	-	343.139	3.8637	pos	M+NH4	C12H15N5O6	0	51.7	8.6409	-	0.00755984	41290	56650	38390	43180	19290	29420	28140	23690	11270	324700	154200	15470	55940	56680	55940
pos_7450	SCHRADAN	metab_6897	HMDB0258179	B(ii)	C19015	304.165	3.8637	pos	M+NH4	C8H24N4O3P2	0	36.4	-2.85506	152-16-9	0.00715673	43240	60300	64210	27810	26260	33250	32050	50790	644500	613000	180600	36520	109800	109800	108400
pos_7453	Lunarine	metab_6899	-	B(i)	C10603	438.238	3.8559	pos	M+H	C25H31N3O4	47.9	0	-2.42351	24185-51-1	0.0246137	221400	16740	48850	341800	168100	138500	62540	35540	15760	40550	197000	72020	124900	119700	124900
pos_7455	Arabinofuranosyl-5-azacytosine	metab_6901	HMDB0248552	B(ii)	-	506.192	3.8481	pos	2M+NH4	C8H12N4O5	0	57	-7.81114	-	0.0855412	3160	90980	44090	12050	0	13710	20020	61320	679300	0	21610	16400	25810	30150	29960
pos_7456	Ethyl 3-hydroxyoctanoate O-[glucosyl-(1->6)-glucoside]	metab_6902	HMDB0038738	B(ii)	-	477.237	3.8481	pos	M+H-2H2O	C22H40O13	0	42.5	7.72638	-	0.0398703	1542	68430	849.7	0	24.07	0	455.3	4558	22690	460300	2.438	0	23290	22640	24480
pos_7458	10-(2,3-Dihydroxypropoxy)-10-oxodecanoic acid	metab_6904	HMDB0257660	B(ii)	-	318.191	3.8481	pos	M+ACN+H	C13H24O6	0	32.3	-0.947838	-	0.00358353	294100	3984	524700	175700	147300	179600	150800	53870	80490	52630	149400	62030	143900	143900	144800
pos_7463	Docebenone	metab_6910	HMDB0247732;LMFA05000652	B(ii)	C01349	349.175	3.8397	pos	M+Na	C21H26O3	0	35.5	-6.74574	80809-81-0	0.0112474	794600	96800	619600	806500	608700	860600	1171000	104300	107400	64550	175600	85320	442900	451700	451600
pos_7465	Gamma-Glutamylleucine	metab_6912	HMDB0011171	B(ii)	-	225.123	3.8397	pos	M+H-2H2O	C11H20N2O5	0	49	-0.381821	2566-39-4	0.00338239	102600	74390	40210	59050	135200	48560	119600	26330	1335000	143400	92320	14060	154700	155700	155700
pos_7466	Mexiletine	metab_6913	PW_C008900;HMDB0014523	B(ii)	C07220	221.165	3.8397	pos	M+ACN+H	C11H17NO	0	46.1	-1.36923	31828-71-4	0.0204123	41330	14020	8502	98100	96230	64230	182100	254300	2193000	72910	79590	159500	172000	178200	178200
pos_7467	Alpha-Methyl-m-tyrosine	metab_6914	HMDB0248232	B(ii)	C11820	413.17	3.8319	pos	2M+Na	C10H13NO3	0	45.1	3.65428	305-96-4	0.0139531	1714000	82150	381400	260100	534700	530900	540700	550800	41750	146400	406800	70220	490700	490700	502600
pos_7469	Gly Pro Phe	metab_6916	-	B(i)	-	320.161	3.8319	pos	M+H	C16H21N3O4	52	0	1.5883	-	0.0437658	35700	270200	47400	21160	26870	42210	28310	55520	119300	260400	67170	46240	57940	62550	62580
pos_7472	Monocrotaline	metab_6920	HMDB0034363	B(ii)	C10350	389.17	3.8241	pos	M+ACN+Na	C16H23NO6	0	60.3	4.76211	315-22-0	0.00872713	647100	156700	881700	580300	462300	648500	759800	62310	45720	17150	186100	83390	375600	373800	380200
pos_7476	Glu Val Ile Glu	metab_6924	-	B(i)	-	489.255	3.8163	pos	M+H	C21H36N4O9	40.8	0	-1.31921	-	0.0265208	0	79960	0	0	0	2539	2581	0	64470	432700	20380	3476	28050	29350	28040
pos_7477	Helenalin	metab_6925	HMDB0253066	B(ii)	C09473	280.154	3.8163	pos	M+NH4	C15H18O4	0	42.8	-0.846746	6754-13-8	0.00224963	293400	35490	485600	134900	203600	228500	201800	162700	48910	10320	180800	133800	166200	167000	166400
pos_7481	Oxamniquine	metab_6930	HMDB0015228	B(ii)	C07341	244.144	3.8084	pos	M+H-2H2O	C14H21N3O3	0	31.1	-0.997168	21738-42-1	0.119834	0	0	0	0	0	0	19580	188700	8503	0	2951	46600	6472	8022	8040
pos_7488	Cyclo(aspartylleucylthreonylvalyltyrosylphenylalanylglycyl)	metab_6937	HMDB0303713	B(ii)	-	828.409	3.7928	pos	M+CH3OH+H	C39H53N7O11	0	71.3	-5.98354	-	0.0300841	0	23530	0	0	0	0	0	0	42100	886600	5621	0	36160	36170	38080
pos_7489	Hydroxyrepaglinide	metab_6938	HMDB0060979	B(ii)	-	433.247	3.7928	pos	M+H-2H2O	C27H36N2O5	0	45.2	-2.89256	-	0.00311442	1808	858100	605.1	0	2220	3714	9817	79520	56550	541900	3106	148600	70840	70460	70460
pos_7490	Pred Forte	metab_6940	HMDB0255628	B(ii)	-	367.194	3.7928	pos	M+H-2H2O	C23H30O6	0	37.6	8.43906	-	0.00880372	22430	21900	28550	29050	12860	14570	25020	3095	17480	191800	10520	1834	13500	13290	13490
pos_7491	Xenognosin A	metab_6941	HMDB0029539	B(ii)	C08731	320.124	3.7928	pos	M+ACN+Na	C16H16O3	0	32.8	-8.26783	76907-79-4	0.0150372	2146	25520	1197	7452	17030	12840	550.6	2822	113800	178700	23430	12600	25970	25970	25300
pos_7492	Dithizone	metab_6942	HMDB0251496	B(ii)	-	274.11	3.7928	pos	M+NH4	C13H12N4S	0	39.7	-6.49135	-	0.0175741	135800	242300	88800	385300	33150	59550	75170	293600	536900	279300	223600	18940	171100	171000	176300
pos_7495	Cenisertib	metab_6945	HMDB0249799	B(ii)	-	493.28	3.785	pos	M+ACN+H	C24H30FN7O	0	50.5	-7.0497	-	0.0128947	323200	1425000	143400	8521000	190700	329000	235300	414100	2371000	118600	2733000	205600	1351000	1321000	1351000
pos_75	Sphingosine	metab_6950	LMSP01010001;PW_C000172;HMDB0000252	B(i)	C00319	282.279	6.3035	pos	M+H-H2O, M+CH3OH+H, M+H, M+H-2H2O	C18H37NO2	35.9	0	-2.02962	123-78-4	0.0115258	1753000	2206000	1107000	16980000	1503000	8812000	1178000	7225000	6513000	3855000	3548000	1852000	4162000	4245000	4162000
pos_750	Asn Phe	metab_6951	-	B(i)	-	280.129	3.054	pos	M+H, M+Na	C13H17N3O4	75.4	0	-2.00969	-	0.0243902	34720	434300	45490	28160	52650	51600	44680	82590	310600	1588000	137800	61690	162500	169600	169600
pos_7504	Arabinofuranosylguanine	metab_6956	HMDB0061067	B(ii)	-	327.141	3.7694	pos	M+ACN+H	C10H15N5O5	0	65.3	-0.400765	-	0.0112585	605900	49490	762000	584200	422900	431800	593400	855700	298600	82160	584500	955200	573500	562400	573500
pos_7506	Phenylalanylasparagine	metab_6958	HMDB0028990	B(ii)	-	262.118	3.7694	pos	M+H-H2O	C13H17N3O4	0	54.9	-1.20024	39537-20-7	0.0182899	429800	24670	303800	201600	262000	202900	411500	461500	78880	49690	68900	333500	226600	219500	226600
pos_7513	Actinonin	metab_6965	HMDB0242670	B(ii)	C12056	408.249	3.7534	pos	M+Na	C19H35N3O5	0	40.9	4.46302	13434-13-4	0.0192882	61750	0	34470	8846	133500	77490	110600	196400	86520	10570	30470	82120	78740	78710	81390
pos_7514	Prostaglandin I2	metab_6966	PW_C001028;HMDB0001335;LMFA03010087	B(ii)	C01312	391.185	3.7534	pos	M+K	C20H32O5	0	67.1	-7.56179	35121-78-9	0.00701163	1158000	71560	1467000	2150000	1303000	1665000	2533000	255700	316700	197300	473900	382000	1012000	999900	1012000
pos_7515	Betaxolol	metab_6967	HMDB0014341;PW_C008742;MJDBOTE0000884	B(ii)	C06849	346.176	3.7534	pos	M+K	C18H29NO3	0	32.2	-6.7924	63659-18-7	0.0439284	31790	125500	49160	179400	46910	60410	52250	48510	215900	46720	49950	13230	65420	65460	60590
pos_7517	1,2-Disehydronorcoclaurine	metab_6969	HMDB0302245	B(ii)	-	287.139	3.7534	pos	M+NH4	C16H15NO3	0	45.2	-0.480086	-	0.0120147	363800	18970	528200	271100	266100	268900	383700	252400	160700	55440	170000	191400	234300	229500	234300
pos_7524	(5R)-5-Hydroxyhexanoylcarnitine	metab_6977	HMDB0241666	B(ii)	-	276.18	3.7378	pos	M+H	C13H25NO5	0	40	-1.50349	-	0.0122621	171600	6835	298100	119500	134100	121800	128800	215100	57840	13260	268600	161600	147900	144400	147000
pos_7526	4-O-(Indole-3-acetyl)-D-glucopyranose	metab_6979	HMDB0301785	B(ii)	C04197	370.149	3.73	pos	M+CH3OH+H	C16H19NO7	0	57.6	-1.39317	52703-89-6	0.00429749	176100	0	234000	77630	103300	147400	266000	0	2388	0	19650	5918	86030	86040	85390
pos_7531	O-Oxalylhomoserine	metab_6985	HMDB0302143	B(ii)	C08294	383.09	3.7222	pos	2M+H	C6H9NO6	0	39.5	-8.2195	4096-48-4	0.0113878	270400	0	69480	81630	195500	225500	127100	196500	45640	0	68970	46860	162200	165400	162200
pos_7532	{1-[2-(4-Carbamimidoyl-benzoylamino)-propionyl]-piperidin-4-yloxy}-acetic acid	metab_6986	HMDB0257277	B(ii)	-	359.171	3.7222	pos	M+H-H2O	C18H24N4O5	0	30.5	-2.189	-	0.00449388	84410	462500	59730	104100	84790	42950	73840	87570	527700	805100	77530	33660	183900	183600	182400
pos_7533	Val Val Ala	metab_6987	-	B(i)	-	288.191	3.7222	pos	M+H	C13H25N3O4	32.2	0	-2.8516	-	0.0521374	2690	20020	776	83.24	17140	18610	1588	216500	190800	284100	68850	378400	61970	66160	68750
pos_7534	Ximoprofen	metab_6988	HMDB0259932	B(ii)	-	279.169	3.7222	pos	M+NH4	C15H19NO3	0	32	-3.71616	-	0.0164762	61330	0	14470	81840	115500	73330	200500	493300	114300	1403	26630	182100	90060	90060	92650
pos_7544	Osmundalactone	metab_6998	HMDB0031303	B(ii)	-	298.128	3.7066	pos	2M+ACN+H	C6H8O3	0	42.6	-2.82592	69308-39-0	0.00914151	204000	25180	295000	107700	153200	150800	182800	67780	77210	28060	107500	105900	123600	121700	121700
pos_7545	Dopamine quinone	metab_6999	HMDB0012219	B(ii)	C17755	152.071	3.7066	pos	M+H	C8H9NO2	0	48.9	-0.794433	50673-96-6	0.00331698	306900	83870	301400	168200	221300	248600	223300	119400	121700	96980	163600	130200	172700	173100	173800
pos_7547	5alpha-Hydroxytriptolide	metab_7001	HMDB0247016	B(ii)	-	415.115	3.6989	pos	M+K	C20H24O7	0	44.3	0.0260418	-	0.00311925	1341000	306200	749500	501100	898400	1091000	1187000	4016000	753400	250200	679800	4460000	893000	893000	897800
pos_7548	Prostratin	metab_7002	HMDB0256861	B(ii)	C20197	408.237	3.6989	pos	M+NH4	C22H30O6	0	46.4	-3.62163	60857-08-1	0.00674467	131000	23130	190500	106600	106700	109700	165200	159000	31850	24300	30430	75740	88530	87510	87500
pos_7555	Lucidenic acid J	metab_7010	HMDB0035700	B(ii)	-	523.291	3.6912	pos	M+CH3OH+H	C27H38O8	0	44.2	1.24809	-	0.00614761	979900	14690	10620	811900	1240000	485500	526500	328500	121500	37870	44440	1073000	486600	486600	491800
pos_7557	Tryptophyl-Glutamine	metab_7012	HMDB0029081	B(ii)	-	371.113	3.6912	pos	M+K	C16H20N4O4	0	40.6	4.88043	-	0.160792	14720	0	30170	36060	18330	20810	40860	6389	0	0	261200	3776	7949	5908	7907
pos_7558	1-(3-Pyridinyl)-1,4-butanediol	metab_7013	HMDB0062266	B(ii)	C19582	376.22	3.6912	pos	2M+ACN+H	C9H13NO2	0	39.3	-8.58043	76014-83-0	0.052295	39980	259200	40350	74670	54760	53290	68750	60650	62870	96360	81750	101900	61210	61180	66910
pos_7561	Tyrosyl-Asparagine	metab_7017	HMDB0029100	B(ii)	-	278.113	3.6912	pos	M+H-H2O	C13H17N3O5	0	63.1	-2.13113	-	0.0118806	101000	533.6	46980	58260	175000	109500	79670	1191	54650	10180	12080	5658	60400	59160	60380
pos_7563	Hydroxymethylcytosine	metab_7019	HMDB0253278	B(ii)	-	324.144	3.6834	pos	2M+ACN+H	C5H7N3O2	0	38.7	7.5058	-	0.00457836	431500	16520	747000	398700	287800	511000	975700	39210	38470	12370	140500	78710	304100	301400	303200
pos_7564	3H-Dopamine	metab_7020	HMDB0246265	B(ii)	-	156.102	3.6912	pos	M+H	C8H13NO2	0	41	-0.684737	-	0.00538916	543300	274300	301500	487100	480000	664100	373000	447800	361800	248800	489500	424400	383400	383600	387100
pos_7566	Kinetensin 4-7	metab_7022	HMDB0012986	B(ii)	-	613.322	3.6834	pos	M+ACN+H	C26H37N9O6	0	68.3	2.90701	138482-56-1	0.0165586	0	2782	0	1093000	581200	58590	38530	264900	395100	35250	44250	889900	244900	244900	252000
pos_7568	Junosine	metab_7024	HMDB0038145	B(ii)	-	308.131	3.6834	pos	M+H-H2O	C19H19NO4	0	34.9	9.29014	103956-34-9	0.00805722	19250	0	5069	12480	31440	18280	36330	906300	164800	0	52390	352000	98520	97150	97170
pos_7574	4-Hydroxy-2,2,6,6-tetramethylpiperidine-1-oxyl	metab_7030	HMDB0258807	B(ii)	-	174.149	3.6756	pos	M+H	C9H19NO2	0	43.5	-0.675406	-	0.0343846	26740	9740	13850	7444	27780	10440	64880	37830	3709	3944	22150	65090	21150	22450	22470
pos_7579	3,17-Androstanediol glucuronide	metab_7035	HMDB0010339;HMDB0010321	B(ii)	-	501.303	3.6599	pos	M+CH3OH+H	C25H40O8	0	33.7	-6.78096	-	0.036017	0	0	0	0	0	0	14130	0	228000	18890	46720	176.7	3425	3654	3448
pos_7580	Trimethobenzamide	metab_7037	HMDB0014800	B(ii)	C07178	406.233	3.6599	pos	M+NH4	C21H28N2O5	0	42.2	-2.22699	138-56-7	0.0324169	329700	8852	8653	8659	94880	86070	70650	62020	18010	12340	9694	9757	79420	74620	75900
pos_7582	N(2)-phenylacetyl-L-glutaminate	metab_7039	HMDB0062645	B(ii)	C05597	306.144	3.6599	pos	M+ACN+H	C13H16N2O4	0	46.1	-1.7995	-	0.0138131	519900	98820	219600	148200	515000	414000	586000	66220	811900	448300	230800	68590	301500	301500	294300
pos_7584	Threonylmethionine	metab_7041	HMDB0029067	B(ii)	-	233.095	3.6599	pos	M+H-H2O	C9H18N2O4S	0	39.1	-0.237296	90729-28-5	0.0129142	100300	6648	32270	10300	58680	23870	54450	23970	35930	5344	9768	13020	22700	22680	23200
pos_7590	Butabarbital	metab_7047	HMDB0014382	B(ii)	C07827	425.239	3.6521	pos	2M+H	C10H16N2O3	0	57.5	-1.72266	125-40-6	0.0128323	3738	132300	3375	407300	1294	24020	5144	0	230800	757900	334900	8.518	108600	106200	108600
pos_7595	Aldicarb	metab_7052	HMDB0248124	B(ii)	C11015	444.173	3.6443	pos	2M+ACN+Na	C7H14N2O2S	0	50.3	6.51035	116-06-3	0.0066358	46420	0	106800	93660	32980	60820	75340	928200	252700	84360	7344	114300	89390	90430	89400
pos_7597	2-methoxy-N-[7-[(5-methylfuran-2-yl)methyl]-7-azaspiro[3.5]nonan-3-yl]acetamide	metab_7054	-	B(i)	-	307.201	3.6443	pos	M+H	C17H26N2O3	43.1	0	-1.95881	-	0.103041	1334	1646	0	2819	9465	0	19410	1700	146800	1796	0	25250	7005	8512	8312
pos_7598	(2,5-Dihydroxypyrrol-1-yl) 4-[(2,5-dioxopyrrol-1-yl)methyl]cyclohexane-1-carboxylate	metab_7055	HMDB0242490	B(ii)	-	299.101	3.6443	pos	M+H-2H2O	C16H18N2O6	0	37.4	-3.35376	-	0.0134014	168400	102400	265200	258500	138400	150100	54790	153900	68960	48400	78150	69200	113400	114100	111200
pos_76	Zingerone	metab_7057	HMDB0032590	B(ii)	C17497	430.222	6.2496	pos	M+H-H2O, 2M+ACN+H, 2M+Na, 2M+H	C11H14O3	0	37.2	-1.69858	122-48-5	0.0121635	5182000	21950000	7838000	8725000	5397000	6066000	9405000	8074000	12740000	15780000	12260000	11490000	7791000	7791000	7628000
pos_7601	Flavin Mononucleotide	metab_7060	HMDB0001520;PW_C001170;MJDBOTE0000476	B(i)	C00061	457.111	3.6365	pos	M+H	C17H21N4O9P	82.6	0	-1.91212	146-17-8	0.0101339	60220	95260	13750	252100	43220	276200	40900	40450	30500	130500	339600	50910	86800	87840	88570
pos_7603	Phenylalanyl-Alanine	metab_7062	HMDB0304787;HMDB0028988	B(ii)	-	269.149	3.6365	pos	M+CH3OH+H	C12H16N2O3	0	49.8	-2.66154	3918-87-4	0.0131834	175500	0	292600	33600	151800	106900	110800	17290	23570	2039	820700	62470	131900	131900	128900
pos_7610	Serylisoleucine	metab_7070	HMDB0029042	B(ii)	-	183.113	3.6287	pos	M+H-2H2O	C9H18N2O4	0	44.6	-0.653231	91086-51-0	0.00889375	72130	31960	90550	170400	48670	140900	41810	126200	287700	144300	118300	95910	84690	86000	84690
pos_7611	8-methylthiooctyl glucosinolate	metab_7071	HMDB0304248	B(ii)	C17254	441.096	3.6209	pos	M+H-2H2O	C16H30NO9S3-	0	46	2.27478	-	0.0126342	72620	100500	101700	30950	87150	363600	19120	54200	166300	131400	285500	95740	105700	108300	107900
pos_7613	Leu-Ile-OH	metab_7073	-	B(i)	-	353.17	3.6209	pos	M+H	C17H24N2O6	44.6	0	-3.29855	-	0.0110422	173200	74810	297300	199800	119100	151500	198300	32430	73410	19580	84900	69780	121800	121800	119500
pos_7615	N2-gamma-L-Glutamyl-L-arginine	metab_7075	HMDB0303468;HMDB0029143	B(ii)	-	321.191	3.6209	pos	M+NH4	C11H21N5O5	0	42.3	9.96341	31106-03-3	0.00362224	283600	12940000	932600	3249000	307300	108100	75370	39480	2462000	2152000	233300	81220	991300	997500	991300
pos_7619	Gln Trp	metab_7079	-	B(i)	-	333.155	3.6131	pos	M+H	C16H20N4O4	78.9	0	-2.79954	-	0.0122123	17460	39000	7188	3237	13140	62160	8756	24340	374800	245900	167500	16210	53090	54230	53100
pos_7620	Carmofur	metab_7081	HMDB0249685	B(ii)	C13252	290.149	3.6131	pos	M+CH3OH+H	C11H16FN3O3	0	30.9	-6.02692	61422-45-5	0.00624959	136300	2617000	201000	690900	120100	106000	34830	71530	3900000	884800	4017000	69960	664300	671600	664500
pos_7624	Pantolactone	metab_7085	HMDB0303902;HMDB0059876	B(ii)	C01012	320.185	3.6053	pos	2M+ACN+Na	C7H12O2	0	34.3	7.07959	599-04-2	0.00974431	296900	2095	374100	372300	268900	369200	283300	122300	60700	11300	136700	146700	205900	204900	202000
pos_7629	Isoleucylproline	metab_7090	HMDB0011174	B(ii)	-	211.144	3.5975	pos	M+H-H2O	C11H20N2O3	0	58.6	-1.20149	37462-92-3	0.00552384	27620	23750	19440	25800	53070	108100	22850	103300	41600	58360	36710	64820	32230	32540	32540
pos_7632	Atenolol	metab_7094	HMDB0001924;PW_C001283;MJDBOTE0001699	B(ii)	C13235	555.317	3.5897	pos	2M+Na	C14H22N2O3	0	50.8	3.22551	29122-68-7	0.0109098	32270	26980	27570	1416000	446100	362200	212600	864900	198800	14370	143400	837100	310500	304700	304700
pos_7635	(3R,4R)-1-[(2,3-difluorophenyl)methyl]-4-methyl-3-pyrrolidin-1-ylpiperidin-4-ol	metab_7097	-	B(i)	-	311.196	3.5897	pos	M+H	C17H24F2N2O	71	0	9.32615	-	0.00617955	271800	11390	286500	473200	391600	475000	550800	98220	62750	4430	81380	95210	222400	224800	222400
pos_7638	Epinephrine	metab_7100	HMDB0000068;PW_C000048;MJDBOTE0000810	B(i)	C00788	184.097	3.5897	pos	M+H	C9H13NO3	62.3	0	-0.878362	51-43-4	0.00162131	241500	43050	113100	75850	149600	91100	299400	181100	125700	101300	112100	229900	137400	137800	137400
pos_7639	Kukoamine C	metab_7101	HMDB0060526	B(ii)	C17617	531.317	3.5819	pos	M+H	C28H42N4O6	0	38.1	-1.48431	-	0.0176771	0	0	0	0	1823	167.6	168.8	51620	649100	41160	670.7	0	16920	17440	17450
pos_764	O-Succinylcarnitine	metab_7102	HMDB0255869;HMDB0061717;LMFA07070101	B(ii)	-	262.128	3.1326	pos	M+H, M+Na	C11H19NO6	0	34.1	-1.93572	256928-74-2	0.00186831	600800	806000	958800	595300	560100	556900	738100	220900	1712000	289400	1279000	287900	590300	588400	590300
pos_7644	3-Feruloylquinic acid	metab_7107	HMDB0030669	B(ii)	C02572	351.108	3.5741	pos	M+H-H2O	C17H20O9	0	52.7	3.00444	62929-69-5	0.0195069	30860	0	44290	22520	37070	8854	9502	12660	15440	0	32290	234800	22740	23570	22860
pos_7645	Amabiline	metab_7108	HMDB0302358	B(ii)	C10263	306.17	3.5741	pos	M+Na	C15H25NO4	0	30.2	6.90196	17958-43-9	0.0108726	181700	219300	214200	301300	155100	234500	147500	34530	145400	49290	213000	94690	154100	151300	151300
pos_7646	Genipin	metab_7109	HMDB0035830;MJDBOTE0001654	B(ii)	C09780	244.118	3.5741	pos	M+NH4	C11H14O5	0	54.3	-1.18918	6902-77-8	0.0192579	97410	68360	177000	97600	129700	81300	215000	98110	259000	123500	94630	198700	124000	124100	120000
pos_7647	3-Carbamoyl-2-phenylpropionic acid	metab_7110	HMDB0060367;PW_C040531	B(ii)	C16591	192.065	3.5741	pos	M+H-H2O	C10H11NO4	0	44.7	-0.928267	139262-66-1	0.0117175	8521	57340	7296	9917	11790	4227	6551	210700	17550	15310	24120	25330	20580	20930	21050
pos_7648	Lys Ile Leu	metab_7111	-	B(i)	-	373.28	3.5664	pos	M+H	C18H36N4O4	76.1	0	-1.75991	-	0.0582332	4793	34660	0	6231	37110	22940	15330	28970	200400	348400	18400	37750	36410	34380	32410
pos_7650	Ile Ile	metab_7114	-	B(i)	-	245.186	3.5664	pos	M+H	C12H24N2O3	61	0	-1.33846	-	0.00770267	166500	65090	40130	122100	146500	247400	117300	189700	3116000	800700	917400	155200	364600	364700	359800
pos_7653	Dehydrosafynol	metab_7117	LMFA05000649;HMDB0301833	B(ii)	C08447	221.055	3.5664	pos	M+Na	C13H10O2	0	32.8	-9.46384	1540-85-8	0.00202549	472900	2026	546300	275800	218600	174000	255100	20850	49450	11090	134800	93120	196800	196100	196100
pos_7654	1-Hexanol arabinosylglucoside	metab_7118	HMDB0031689	B(ii)	-	429.234	3.5587	pos	M+CH3OH+H	C17H32O10	0	31	1.31257	124044-06-0	0.0396569	18.08	130000	1183	8.392	6864	40.83	0	0	18030	366200	5642	6938	11360	12250	12080
pos_7655	Benzyl 6-O-beta-D-apiofuranosyl-beta-D-glucoside	metab_7119	HMDB0303056	B(ii)	-	425.146	3.5587	pos	M+Na	C18H26O10	0	54.3	9.63921	-	0.10582	11940	141700	0	1999	1777	0	0	8821	13440	235700	0	64340	5178	4293	5201
pos_7656	2,6-Diamino-4-hydroxy-5-N-methylformamidopyrimidine	metab_7120	HMDB0011657	B(ii)	C04744	367.16	3.5587	pos	2M+H	C6H9N5O2	0	30.5	3.42378	77440-13-2	0.0105865	137700	0	210500	166000	137200	183200	230200	269500	39110	9533	83870	108600	131600	131600	129200
pos_7657	3,4-dimethylidenehexanedioylcarnitine	metab_7121	HMDB0241045	B(ii)	-	355.186	3.5587	pos	M+ACN+H	C15H23NO6	0	33.2	-0.4413	-	0.0024803	1040000	4391	1767000	319100	672200	1735000	1019000	98590	92840	23290	419900	284400	651800	654400	654900
pos_7661	5-Methoxytryptophan	metab_7126	HMDB0002339	B(ii)	-	276.134	3.5509	pos	M+ACN+H	C12H14N2O3	0	59.9	0.709333	2504-22-5	0.0819388	10410	109900	17340	72870	15290	4236	8478	6829	665500	63800	86530	15400	53370	53330	46120
pos_7666	2-(2-methoxyethoxy)-N-[(7-oxoazepan-2-yl)methyl]acetamide	metab_7131	-	B(i)	-	259.165	3.5431	pos	M+H	C12H22N2O4	45.6	0	-1.54052	-	0.0127288	132600	112500	160600	162500	163000	111100	142700	166200	463500	115600	254100	193400	158900	155500	155500
pos_7667	Vanilloylglycine	metab_7132	HMDB0060026	B(ii)	-	190.05	3.5431	pos	M+H-2H2O	C10H11NO5	0	47.2	-1.03204	-	0.0102935	63910	181700	120000	72050	179300	58190	457000	9527000	434200	88590	190600	1065000	699900	712500	700000
pos_7670	Galactosylhydroxylysine	metab_7136	HMDB0242167;HMDB0000600;HMDB0246151	B(ii)	C05547	363.118	3.5353	pos	M+K	C12H24N2O8	0	67.3	4.73132	32448-36-5	0.0107886	424200	0	772500	846000	299700	373900	118900	193900	58190	32510	225300	135200	286700	281400	281400
pos_7673	Cappariloside A	metab_7139	HMDB0034937	B(ii)	-	299.102	3.5276	pos	M+H-2H2O	C16H18N2O6	0	40	-1.28142	229483-41-4	0.06058	77010	7175	154500	154400	61140	70350	48200	25620	8893	9995	30030	19050	50510	50570	45420
pos_7676	4,6-Dihydroxy-2-quinolinecarboxylic acid	metab_7142	HMDB0033528	B(ii)	C08480	206.045	3.5276	pos	M+H	C10H7NO4	0	52.4	-1.12268	-	0.00199606	382300	72050	108800	260100	499000	51120	437400	300900	86110	84500	253500	397700	221700	221700	221000
pos_7680	(2R,4S)-1-(Tert-butoxycarbonyl)-4-phenylpyrrolidine-2-carboxylic acid	metab_7147	HMDB0242741	B(ii)	-	309.18	3.5198	pos	M+NH4	C16H21NO4	0	44.2	-1.50912	-	0.00442226	484500	461400	462700	925600	486900	733600	691900	143700	191500	213100	219300	199600	391800	391800	388800
pos_7682	3,5-Cyclohexadiene-1,2-diol	metab_7149	HMDB0246048	B(ii)	-	242.138	3.5198	pos	2M+NH4	C6H8O2	0	38.1	-1.95181	-	0.0294266	29030	88130	53340	38120	22530	25090	18130	247000	179900	24820	33360	33980	48010	45640	45650
pos_7686	Cis-Caffeic acid	metab_7153	HMDB0003501	B(ii)	C01481	222.076	3.5121	pos	M+ACN+H	C9H8O4	0	31	-1.65142	4361-87-9	0.0213771	25650	5772	48700	21600	41060	23170	47390	7547	9810	11980	11530	155500	26890	27900	26890
pos_7687	Thesinine 4'-O-glucoside	metab_7154	HMDB0039900	B(ii)	-	491.235	3.5038	pos	M+ACN+H	C23H31NO8	0	42.1	-8.45887	-	0.00431764	0	8944	0	5688	0	2626	2677	0	109600	428200	5066	5473	26010	25810	26010
pos_7690	Quetiapine	metab_7158	HMDB0005021;PW_C002368	B(ii)	C07397	406.158	3.496	pos	M+Na	C21H25N3O2S	0	42.1	6.41615	111974-69-7	0.163378	2030	0	9639	19650	1834	13790	1209	300700	87340	7407	2308	18570	15180	15080	11220
pos_7691	Cellobioside	metab_7159	HMDB0249793	B(ii)	-	372.186	3.496	pos	M+NH4	C14H26O10	0	63.9	-1.85955	-	0.00716265	70090	973.4	157200	20500	1461000	65150	39490	35940	2709000	7696	33520	192900	282000	278600	278600
pos_7695	PG(PGF1alpha/18:0)	metab_7163	HMDB0268860	B(ii)	-	437.273	3.4882	pos	M+H+Na	C44H83O13P	0	30.3	-8.61564	-	0.0137437	0	68890	0	0	0	11710	179.8	6529	377600	5119000	7226	0	379800	370900	370900
pos_7696	Pregn-4-en-20-yn-3-one, 17-hydroxy-2-(hydroxymethyl)-, (2alpha,17alpha)-	metab_7164	HMDB0244946	B(ii)	-	381.184	3.4882	pos	M+K	C22H30O3	0	42.2	2.94566	-	0.0155536	378000	19520	655500	337900	410700	583900	898200	1329000	12910	10600	204600	291500	451000	450800	438900
pos_7697	Jasmolone glucoside	metab_7165	HMDB0032870	B(ii)	-	360.201	3.4882	pos	M+NH4	C17H26O7	0	53.4	-1.35799	-	0.0299011	23810	376200	36470	278100	55110	34420	35500	140300	51470	845500	575700	13030	145000	145000	137600
pos_7699	Trimethoprim	metab_7167	HMDB0014583;MJDBOTE0000822	B(i)	C01965	291.144	3.4882	pos	M+H	C14H18N4O3	95.1	0	-2.6153	738-70-5	0.00892167	1819	252200	1599	3982	425.9	407.7	198.4	53.35	16540	148500	23280	2365	13760	13550	13550
pos_7701	Kukoamine D	metab_7170	HMDB0060527	B(ii)	C17618	495.296	3.4804	pos	M+H-2H2O	C28H42N4O6	0	62	-1.38477	-	0.0082813	66310	6298000	69080	6096000	37050	717000	43490	1277000	14070000	237900	15090000	664700	2597000	2596000	2560000
pos_7703	9-Hydroxy-10,12-Octadecadienoic Acid	metab_7172	HMDB0062652;LMFA02000318;HMDB0004670	B(i)	C14767	335.196	3.4804	pos	M+K	C18H32O3	66	0	-8.53792	98524-19-7;73543-67-6	0.00655518	345500	41570	319900	96390	211500	319100	454900	22870	73890	15370	35320	40660	177900	175900	175900
pos_7707	Osmanthuside B	metab_7176	HMDB0038749	B(ii)	-	634.254	3.4726	pos	M+ACN+H	C29H36O13	0	36.4	8.46607	94492-23-6	0.0899334	0	0	0	0	0	1392000	0	6582	0	0	0	0	68080	58590	58350
pos_7709	(2R,3S)-3-(6-Amino-9H-purin-9-yl)nonan-2-ol	metab_7178	HMDB0242539	B(ii)	-	319.222	3.4726	pos	M+ACN+H	C14H23N5O	0	35.5	-6.76314	-	0.00558726	1366	0	2202	49100	0	8193	0	248400	20710	13340	28540	265200	36870	36870	37230
pos_7711	(2E)-3-Methylpent-2-enedioylcarnitine	metab_7181	HMDB0241660	B(ii)	-	270.133	3.4726	pos	M+H-H2O	C13H21NO6	0	50.7	-1.66433	-	0.0225426	119700	0	277100	73000	69300	102600	106400	12990	18730	3572	68000	42170	72890	70180	70060
pos_7719	CDP-DG(20:4(5Z,8Z,11Z,14Z)/18:0)	metab_7189	PW_C063132;HMDB0115989	B(ii)	C00269	515.778	3.4571	pos	M+2H	C50H85N3O15P2	0	32.7	-4.34079	-	0.116604	0	3806000	0	0	0	0	0	3091	1171	68920	37.08	0	22630	18330	22590
pos_7723	Hydroxyprolylhydroxyproline	metab_7194	HMDB0028864	B(ii)	-	267.097	3.4571	pos	M+Na	C10H16N2O5	0	33	7.67975	21768-17-2	0.0503874	7982	39590	4294	17300	1991	2007	1145	4631	3268	14310	221100	3603	19280	17680	17700
pos_7726	N-Acetylserotonin glucuronide	metab_7197	HMDB0060833	B(ii)	-	395.144	3.4493	pos	M+H	C18H22N2O8	0	30.6	-1.7221	-	0.0712179	179100	0	113100	113800	280900	300500	109800	30720	66140	3148	16550	160200	118100	104900	104400
pos_7727	2-Oxosuccinamate	metab_7198	HMDB0060350	B(ii)	C02362	280.08	3.4493	pos	2M+NH4	C4H5NO4	0	30.3	8.98766	-	0.00857832	180300	0	353200	123200	118500	171500	217400	9544	15300	0	50600	47210	122900	123200	124800
pos_773	N-(1-benzoyl-3,4-dihydro-2H-quinolin-7-yl)thiophene-2-carboxamide	metab_7201	-	B(i)	-	363.118	3.1871	pos	M+H, M+Na	C21H18N2O2S	31.3	0	5.32047	-	0.00146495	278600	0	623800	561200	228300	254100	61620	126500	28670	0	138100	81670	194100	193600	193600
pos_7731	Ser-Leu	metab_7203	HMDB0258242;HMDB0029043	B(ii)	-	183.113	3.4415	pos	M+H-2H2O	C9H18N2O4	0	33.7	-0.750448	6665-16-3	0.0367952	34810	6987	12700	46170	27780	57330	21830	65110	48200	43120	24790	48140	27460	29300	29270
pos_7734	Zeanoside B	metab_7206	HMDB0038844	B(ii)	-	409.127	3.4338	pos	M+ACN+H	C16H17NO9	0	55.6	6.9669	113202-67-8	0.00716886	367900	0	71840	181400	481400	160000	1091000	730300	55480	3196	42310	72890	251000	247900	247900
pos_7737	N(6)-(Octanoyl)lysine	metab_7209	HMDB0011684	B(ii)	-	336.227	3.4338	pos	M+ACN+Na	C14H28N2O3	0	34.5	5.69344	-	0.018619	119500	349600	91540	112600	113700	120300	127600	142600	274100	210700	157700	161500	133000	128800	128800
pos_7742	Quinapril	metab_7215	PW_C009334;HMDB0015019	B(ii)	C07398	456.248	3.4261	pos	M+NH4	C25H30N2O5	0	77.7	-1.95436	85441-61-8	0.00817846	306600	0	194400	387200	349100	329500	226700	249200	77920	39950	134600	718100	262800	259800	258700
pos_7743	(S)-17-Hydroxy-9,11,13,15-octadecatetraynoic acid	metab_7216	HMDB0038995	B(ii)	-	329.113	3.4261	pos	M+2Na-H	C18H20O3	0	54.8	0.263848	123154-43-8	0.0296547	123300	0	92680	71030	66690	87580	111500	286200	10760	0	50760	197700	80400	80450	76360
pos_7746	21-Deoxycortisol	metab_7219	LMST02030195;PW_C002029;HMDB0004030	B(ii)	C05497	385.175	3.4183	pos	M+K	C21H30O4	0	68	-7.557	641-77-0	0.0071258	2645000	174400	2381000	3895000	2910000	4457000	5076000	2570000	1051000	316800	987500	1750000	2301000	2273000	2272000
pos_7748	Methyl n-acetylanthranilate	metab_7221	HMDB0032388	B(ii)	C06332	235.107	3.4183	pos	M+ACN+H	C10H11NO3	0	34.7	-2.26573	2719-08-06	0.0378437	103400	1921	57440	27000	86460	55660	65470	59270	38880	15220	21680	83300	55670	52220	52140
pos_7752	Biopterin	metab_7226	HMDB0000633;HMDB0000468;HMDB0000817;MJDBOTE0001160	B(ii)	C06313	260.074	3.4105	pos	M+Na	C9H11N5O3	0	41	-7.83996	13039-82-2;22150-76-1;13039-62-8	0.0175152	52590	48280	200700	356100	240200	368900	517000	364700	1197000	7548000	62760	3409000	922300	894900	894900
pos_7754	Antibiotic LL-AB 664	metab_7228	HMDB0248480	B(ii)	-	451.207	3.4028	pos	M+H-2H2O	C18H30N8O8	0	74.4	3.56709	-	0.0221204	531000	29830	421300	24710	363400	286400	790800	0	21580	93110	4869	55580	226400	218000	217800
pos_7755	Tryptophanamide	metab_7229	HMDB0013318;MJDBOTE0000612	B(ii)	C00977	407.217	3.4028	pos	2M+H	C11H13N3O	0	45.8	-5.32592	20696-57-5	0.0495019	301200	81740	88460	33940	251500	232100	571600	25050	23600	236200	8409	24970	137500	137600	126100
pos_7756	Remifentanil	metab_7230	HMDB0015036;PW_C009349	B(i)	C08021	394.233	3.4028	pos	M+NH4	C20H28N2O5	70.6	0	-1.89101	132875-61-7	0.0151073	13980	1449	0	24710	61100	6792	22840	158900	98580	12810	3509	343300	44270	45450	45440
pos_7758	Perindoprilat	metab_7232	HMDB0060574;PW_C040677	B(ii)	C21517	323.196	3.4028	pos	M+H-H2O	C17H28N2O5	0	47.5	-2.10107	-	0.00446306	54360	888400	80580	158400	112700	89980	74350	71700	640800	204300	30150	94620	124800	123900	123800
pos_7759	Falcarindiol	metab_7233	HMDB0244257;LMFA05000658;HMDB0033941	B(ii)	C08449	305.149	3.4028	pos	M+2Na-H	C17H24O2	0	49.4	1.48771	55297-87-5	0.00710976	516200	25630	395400	418300	286300	468900	316500	138900	185700	153800	254100	167000	261200	258000	258000
pos_7760	Baptifoline	metab_7235	HMDB0033481	B(ii)	C10755	278.186	3.4028	pos	M+NH4	C15H20N2O2	0	40.9	-1.86509	732-50-3	0.0590115	2.404	0	4.657	1.469	0	0.8383	9.916	0	311900	0	2.663	5.353	4559	5117	4749
pos_7762	2-Quinolinecarboxylic acid	metab_7237	HMDB0000842	B(i)	C06325	174.055	3.4028	pos	M+H	C10H7NO2	82.8	0	-0.900301	1993-10-07	0.00390954	91330	51010	195300	40470	203100	42320	130000	125700	143500	37750	163900	327700	106800	106700	107500
pos_7765	Panax ginseng Tetrapeptide	metab_7240	HMDB0302146	B(ii)	-	492.281	3.395	pos	M+CH3OH+H	C18H33N7O7	0	48.3	6.81114	-	0.0666378	0	0	0	15180	2582	0	0	199400	0	0	0	45430	3947	3501	3552
pos_7774	PC(14:0/LTE4)	metab_7250	HMDB0285618	B(ii)	-	467.251	3.3794	pos	M+2Na	C45H81N2O11PS	0	37.4	-6.09724	-	0.899812	0	1163000	0	76.44	0	0	81.43	2746	14630	18080	0	0	3158	0	2274
pos_7778	1,2-O-Isopropylidene-D-glucofuranose	metab_7254	HMDB0242729	B(ii)	-	262.128	3.3794	pos	M+ACN+H	C9H16O6	0	42.1	-2.27021	-	0.0106522	501400	35260	1102000	433400	342600	484600	712800	66280	120300	19480	221700	137000	316900	311100	316900
pos_7779	(2S,3R,4S,5R,6R)-6-Ethyloxane-2,3,4,5-tetrol	metab_7255	HMDB0242656	B(ii)	-	220.118	3.3794	pos	M+ACN+H	C7H14O5	0	41.7	-1.65752	-	0.00715876	80930	7612	152900	75280	77170	69560	102900	43300	30730	13540	57660	67030	58750	58750	59480
pos_7780	Asn Glu Phe	metab_7257	-	B(i)	-	409.171	3.3716	pos	M+H	C18H24N4O7	66.9	0	-1.56098	-	0.0346302	0	0	4789	7474	5951	35170	11380	32870	89060	352100	16550	96850	27590	26220	28030
pos_7781	5-Hydroxypentanoylcarnitine	metab_7258	HMDB0241655	B(ii)	-	300.123	3.3716	pos	M+K	C12H23NO5	0	32.5	6.59004	-	0.00282768	14990	0	17360	7290	333300	1714	3853	0	87790	0	4613	6314	34110	34200	34010
pos_7782	ACEXAMIC ACID	metab_7259	HMDB0247031	B(i)	-	174.112	3.3716	pos	M+H	C8H15NO3	41	0	-0.830734	-	0.0243498	116400	60390	33790	30760	132200	37030	148700	129400	34780	49140	63990	154200	68440	71410	71410
pos_7783	3-(Cyclohexylamino)-2-hydroxy-1-propanesulfonic acid	metab_7260	HMDB0247339	B(ii)	-	538.221	3.3638	pos	2M+ACN+Na	C9H19NO4S	0	40.5	-4.03765	-	0.0257945	486100	0	95140	90510	152400	147500	246100	105500	36310	0.6513	91610	40960	127000	126900	132700
pos_7788	Histidylglutamine	metab_7265	HMDB0028883	B(ii)	-	248.112	3.3638	pos	M+H-2H2O	C11H17N5O4	0	68.4	-6.66969	224638-13-5	0.011815	75740	55350	76530	48040	51020	33250	48800	67200	631400	40910	73880	38820	69570	68170	68160
pos_7789	Isovalerylcarnitine	metab_7266	LMFA07070076;HMDB0000688	B(ii)	C20826	246.17	3.3638	pos	M+H	C12H23NO4	0	32.8	-1.51127	31023-24-2	0.00501938	139500	33660000	292700	96310	126800	151300	165800	315200	61000	1753000	288400	289700	989600	981100	981100
pos_7792	N-Methylphenylalanyl-prolyl-arginine	metab_7270	HMDB0255190	B(ii)	-	465.281	3.356	pos	M+CH3OH+H	C21H32N6O4	0	48.6	-1.54776	-	0.0154689	0	5177	0	0	13290	20310	19080	7694	558900	462600	111200	59820	52150	50600	51710
pos_7795	1-(2-Amino-4-nitrophenyl)-2,6-piperidinedione	metab_7273	-	B(i)	-	250.082	3.356	pos	M+H	C11H11N3O4	36.2	0	-1.99318	-	0.0331163	32890	1789	39320	4387	165500	20650	43250	20140	470500	1078	20970	229100	65000	61400	61430
pos_7799	Thr Glu Ile	metab_7277	-	B(i)	-	362.192	3.3483	pos	M+H	C15H27N3O7	71.3	0	-1.81646	-	0.00644389	98320	16810	66510	161400	145300	171100	190400	62940	239800	462000	205000	145300	125700	124300	125700
pos_7801	N,N,O-Tridesmethylvenlafaxine	metab_7280	HMDB0061345;PW_C040613	B(ii)	-	236.164	3.3483	pos	M+H	C14H21NO2	0	56.3	-1.73207	149289-29-2	0.0124754	49460	45440	53830	57460	90380	50440	72490	38780	156600	27960	42690	98960	55270	54100	54080
pos_7802	N-(2,4-Dimethylphenyl)formamide	metab_7281	-	B(i)	-	167.118	3.3483	pos	M+NH4	C9H11NO	44.5	0	-0.983394	-	0.00789801	0	3304	0	10570	3115	532.5	977.5	1870	90500	1577	5511	983.5	8914	8913	9036
pos_7804	N6-Threonylcarbamoyladenosine	metab_7283	-	B(i)	-	413.141	3.3403	pos	M+H	C15H20N6O8	79.4	0	-1.54057	-	0.00603215	54590	1278000	3023	181600	38970	81140	13240	51910	97550	597000	172800	184400	131100	129700	129800
pos_7808	Dihydrodeoxy-8-epiaustdiol	metab_7287	HMDB0031668	B(ii)	-	240.122	3.3403	pos	M+NH4	C12H14O4	0	58	-2.94599	58957-07-6	0.00265659	211000	4017	341300	172800	170700	193900	257900	59870	57400	29110	115400	131700	152400	151700	151700
pos_7813	Gibberellin A12	metab_7293	LMPR0104170014;HMDB0301912;HMDB0303453	B(ii)	C11857	355.186	3.3325	pos	M+Na	C20H28O4	0	49.3	-7.16818	1164-45-0	0.00170922	814800	57640	343300	1042000	914000	594800	1031000	110300	624100	50280	259600	464400	450900	451100	452400
pos_7814	Propoxycaine	metab_7294	HMDB0256833	B(ii)	C07895	336.227	3.3325	pos	M+ACN+H	C16H26N2O3	0	33.7	-2.75838	86-43-1	0.0193057	22890	606500	7439	54670	41710	33790	27670	48320	723200	110000	27940	48190	70790	73180	70790
pos_782	3a-Methyl-2,3,4,5,5a,10,10a,10b-octahydro-1H-cyclopenta[a]fluorene-2,3,7-triol	metab_7300	HMDB0257775	B(ii)	-	297.144	3.2258	pos	M+H-H2O, M+Na	C17H22O3	0	48.1	-8.20006	-	0.00434003	1078000	173900	1367000	895500	1013000	892600	1023000	150200	187300	25670	254000	331300	589700	594100	589700
pos_7821	5-Acetamidovalerate	metab_7302	LMFA01030987;HMDB0012175	B(ii)	C03087	341.17	3.3247	pos	2M+Na	C7H13NO3	0	60.3	5.54474	-	0.00354867	1557000	51310	1260000	1392000	1097000	1434000	2252000	108100	187200	26340	315000	243200	890900	885400	890900
pos_7822	Lactosamine	metab_7303	HMDB0006591	B(ii)	C00203	306.119	3.3247	pos	M+H-2H2O	C12H23NO10	0	59.9	1.65451	13000-25-4	0.0236729	0	0	6791	0	3444	1210	0	0	336400	0	0	5590	11990	11510	11520
pos_7824	Eutypine	metab_7305	HMDB0301834	B(ii)	C08448	204.102	3.3247	pos	M+NH4	C12H10O2	0	39.4	-1.38877	121007-17-8	0.00699317	32890	0	83610	56580	27240	39340	83240	1077	13950	3663	14230	21410	30290	30670	30660
pos_783	2-(6-(5-Chloro-2-methoxyphenyl)-4-oxo-2-thioxo-3,4-dihydropyrimidin-1(2H)-yl)acetamide	metab_7310	HMDB0256364	B(ii)	-	326.037	3.2336	pos	M+H, M+Na	C13H12ClN3O3S	0	30.3	2.33209	-	0.0180994	7807	783700	0	167400	0	124800	0	1011000	579300	562200	9939	92230	146300	146400	151000
pos_7834	Niazirinin	metab_7315	HMDB0032808	B(ii)	-	339.154	3.3094	pos	M+NH4	C16H19NO6	0	38.7	-2.3299	1053643-44-9	0.0103708	1164000	369000	1343000	1249000	855900	841700	1457000	316500	297400	149900	496400	347500	712200	712300	699500
pos_7837	Phenylalanylaspartic acid	metab_7318	HMDB0028991	B(ii)	-	263.102	3.3094	pos	M+H-H2O	C13H16N2O5	0	50.8	-1.6214	22828-05-3	0.0102279	159800	0	161700	130800	263800	154600	165500	139200	84210	82980	107400	227800	117100	115000	115000
pos_7844	1-Deoxynojirimycin	metab_7326	HMDB0035359	B(ii)	C16843	390.187	3.3018	pos	2M+ACN+Na	C6H13NO4	0	45.3	6.2193	19130-96-2	0.00817715	24530	5403	29020	25420	25630	72730	75700	7839	184600	575900	143400	120300	64920	64990	65880
pos_7856	Arginylarginine	metab_7338	HMDB0028703	B(ii)	-	295.201	3.2943	pos	M+H-2H2O	C12H26N8O3	0	39.3	6.2884	15483-27-9	0.0056317	2866	2889	4278	7312	33980	20390	9321	104900	392500	28750	0	18750	39820	39430	39820
pos_7857	Penciclovir	metab_7339	HMDB0014444	B(ii)	C07417	236.113	3.2943	pos	M+H-H2O	C10H15N5O3	0	43.8	-3.56273	39809-25-1	0.0367842	56420	0	148600	96210	37340	73010	17520	33290	14220	0	47830	31990	43890	46730	43850
pos_7862	8'-hydroxyabscisate	metab_7344	HMDB0304246	B(ii)	C15514	321.155	3.2865	pos	M+ACN+H	C15H19O5-	0	78.2	-8.01389	-	0.00508975	1459000	0	1251000	1770000	2031000	1476000	2132000	118400	176100	8741	356600	351800	977800	969100	969300
pos_7863	Hydroxy Tyrosol -Acetate	metab_7345	HMDB0253254	B(ii)	-	258.133	3.2865	pos	M+CH3OH+H	C11H15NO4	0	53.4	-1.91916	-	0.0110836	211600	0	364400	132400	104500	110600	137700	52280	14800	5446	97160	87060	108100	109600	107300
pos_7869	Nona-3,7-dienedioylcarnitine	metab_7351	HMDB0241773	B(ii)	-	292.154	3.2787	pos	M+H-2H2O	C16H25NO6	0	31.1	-1.4053	-	0.0367117	7203	54800	35040	11830	23360	22500	13420	17210	200000	22480	26740	49930	23130	21700	21740
pos_787	Propazine	metab_7352	HMDB0256821	B(i)	C14312	247.144	3.2709	pos	M+NH4, 2M+Na	C9H16ClN5	70.9	0	1.33076	139-40-2	0.0747021	49120	0	7753	0	19080	70290	124300	461600	0	0	1460	1388	30050	30000	26300
pos_7879	Tetracycline	metab_7361	PW_C009228;HMDB0014897;HMDB0246415	B(ii)	C06570	462.188	3.256	pos	M+NH4	C22H24N2O8	0	43.7	0.930937	60-54-8	0.155182	37500	0	24150	36200	0	5666	12020	223300	10040	0	0	322100	21220	25150	29020
pos_7881	Leu Ile	metab_7364	-	B(i)	-	245.186	3.256	pos	M+H	C12H24N2O3	38.6	0	-1.42245	-	0.16299	0	0	0	0	0	0	0	0	330200	0	0	0	3251	2591	2397
pos_7882	2-Hydroxy-4-methoxyacetophenone 5-sulfate	metab_7365	HMDB0041648	B(ii)	-	304.048	3.256	pos	M+ACN+H	C9H10O7S	0	34.1	-2.90592	-	0.867338	0	0	0	6787	0	0	0	0	0	57880	194800	0	5180	5521	0
pos_7888	Cichorioside H	metab_7370	HMDB0302054	B(ii)	-	482.202	3.2482	pos	M+ACN+H	C21H28O10	0	42.4	0.509535	-	0.0187149	27790	1509	0	325000	89570	99470	149900	178400	0	0	76920	334300	178700	178700	173000
pos_7905	2-[[3-Cyclohexyl-1-[2-[3-(diaminomethylideneamino)propylcarbamoyl]piperidin-1-yl]-1-oxopropan-2-yl]amino]acetic acid	metab_7387	HMDB0247862	B(ii)	-	403.279	3.2336	pos	M+H-2H2O	C21H38N6O4	0	67	-4.82968	-	0.0332705	0	0	0	0	0	0	0	0	0	0	1609000	0	46840	46560	49430
pos_7907	N-Jasmonoylisoleucine	metab_7389	HMDB0029391	B(ii)	C18699	324.216	3.2336	pos	M+H	C18H29NO4	0	57.7	-2.3052	120330-93-0	0.0173468	183400	0	531800	306800	117400	446600	627700	350800	5635	0	144000	96880	198800	192900	198800
pos_7908	Penbutolol	metab_7390	HMDB0015447;PW_C009721	B(ii)	C07416	314.207	3.2336	pos	M+Na	C18H29NO2	0	31.1	-8.61119	38363-40-5;36507-48-9	0.0658535	2433	150700	179.4	0	30510	21840	19110	95740	145900	774100	54210	33300	67030	59680	67060
pos_7912	Saxitoxin	metab_7395	HMDB0029368	B(ii)	C13757	341.17	3.2258	pos	M+ACN+H	C10H17N7O4	0	64.9	7.9127	35523-89-8	0.0135186	1928000	21680	868900	725300	898900	841700	1033000	79120	163300	17940	171700	209800	673900	673900	658300
pos_7913	Ile Leu Gly	metab_7396	-	B(i)	-	302.207	3.2258	pos	M+H	C14H27N3O4	43.9	0	-2.58099	-	0.032916	53950	194500	4144	78020	161000	150800	47960	66540	318500	201900	211800	70940	110000	110100	103900
pos_7914	Ile Glu Leu Lys	metab_7397	-	B(i)	-	502.322	3.218	pos	M+H	C23H43N5O7	46.2	0	-2.28352	-	0.866287	0	0	0	0	0	0	0	0	218500	720600	5662	0	0	21940	21320
pos_7917	(2'E,4'Z,7'Z,8E)-Colnelenic acid	metab_7399	HMDB0030996	B(ii)	C16320	315.191	3.218	pos	M+Na	C18H28O3	0	48.9	-7.6462	52591-16-9	0.0714689	19550	0	12440	201400	23600	6275	2448	3549	7289	0	0	19920	11970	10920	10410
pos_792	2-Naphthylamine	metab_7402	HMDB0041802	B(i)	C02227	144.081	3.3094	pos	M+H, M+NH4	C10H9N	57.2	0	-0.995843	91-59-8	0.00331018	14100000	1908000	9510000	2604000	10590000	7075000	7719000	8676000	9972000	2826000	4297000	3887000	7153000	7112000	7112000
pos_7922	4-Quinolinecarboxylic Acid	metab_7405	HMDB0257047;MJDBOTE0000592	B(i)	C06414	174.055	3.218	pos	M+H	C10H7NO2	69.3	0	-1.16665	486-74-8	0.0305396	101300	0	39440	45230	36670	14450	47660	16670	1984	0	7998	18540	20020	21050	19940
pos_7933	Puromycin	metab_7417	HMDB0256926	B(ii)	C01610	436.207	3.2025	pos	M+H-2H2O	C22H29N7O5	0	63.4	-4.83299	53-79-2	0.0205504	106800	0	12920	27280	183200	110000	92830	9645	68350	44540	6684	20150	174000	172700	179500
pos_7934	(2Z)-2-(Propan-2-yl)but-2-enedioylcarnitine	metab_7418	HMDB0241890	B(ii)	-	365.17	3.2025	pos	M+ACN+Na	C14H23NO6	0	40.6	5.39664	-	0.00539404	91130	0	141800	99180	103700	120300	183500	204600	41060	20820	50470	109100	78810	79550	79560
pos_7935	Proazulene	metab_7419	HMDB0302864	B(ii)	C09499	345.108	3.2025	pos	M+K	C17H22O5	0	60.9	-6.87398	-	0.0181039	114100	842.3	238500	261000	101500	103800	33480	46820	4336	1456	65570	33830	68220	68210	70380
pos_7943	Dihydrothymine	metab_7428	HMDB0000079;HMDB0304210;PW_C000056;MJDBOTE0000405	B(ii)	C00906	146.093	3.1947	pos	M+NH4	C5H8N2O2	0	42.9	1.2222	696-04-8;19140-80-8	0.0244373	1060	50270	2734	12730	6760	8078	6986	12990	25480	100700	9722	17080	14560	13870	14140
pos_7944	Picroside I	metab_7429	HMDB0250017	B(ii)	-	525.201	3.1871	pos	M+CH3OH+H	C24H28O11	0	47.9	7.89969	-	0.0434696	0	325000	0	0	20840	31350	4682	56520	73330	1599000	23160	174500	71460	71670	77090
pos_7946	11-Dehydro-thromboxane B2	metab_7431	HMDB0244347;LMFA03030014;LMFA03030004;PW_C002104;HMDB0004242	B(ii)	C05964	407.18	3.1871	pos	M+K	C20H32O6	0	66.9	-7.64821	67910-12-7	0.00858067	462300	689.1	685600	315300	285300	396700	639800	38590	10340	23340	102900	65470	255200	251500	251500
pos_7947	Phytuberin	metab_7432	HMDB0035754	B(ii)	C09709	339.154	3.1871	pos	M+2Na-H	C17H26O4	0	33.1	0.511995	37209-50-0	0.0146216	907600	5147	1294000	862300	674200	846500	1073000	160500	157200	8403	354300	261700	571700	557500	557500
pos_7951	Thr Phe	metab_7437	-	B(i)	-	267.133	3.1871	pos	M+H	C13H18N2O4	65.4	0	-2.46946	-	0.00259934	141600	880800	152000	295400	194300	201400	149100	175100	1575000	1631000	749800	210400	369600	368700	370700
pos_7954	Bethanechol	metab_7440	HMDB0015154	B(ii)	C06850	206.1	3.1871	pos	M+2Na-H	C7H17N2O2+	0	35.5	0.707754	674-38-4	0.00151164	191500	5263000	146100	877200	733200	701300	653600	1231000	2536000	6054000	1091000	1827000	1200000	1200000	1203000
pos_796	Ethyladipic acid	metab_7445	LMFA01170104;HMDB0002023	B(ii)	-	238.107	3.3247	pos	M+H-H2O, M+ACN+Na	C8H14O4	0	37.4	9.94403	22935-13-3	0.00429159	128000	6932	225400	121000	128700	115300	197900	56500	33100	11760	68400	96060	94240	93540	93540
pos_7960	Prostaglandin F2a	metab_7446	PW_C000889;HMDB0246949;HMDB0001139;LMFA03010002	B(ii)	C00639	393.201	3.1796	pos	M+K	C20H34O5	0	57.6	-8.24722	551-11-1	0.0253437	175700	1462	86000	103800	128000	167600	299600	3706	3986	0	23920	5220	87340	83330	83980
pos_7962	8-Prenylnaringenin	metab_7448	HMDB0247465	B(ii)	C18023	305.115	3.1796	pos	M+H-2H2O	C20H20O5	0	30.2	-6.93594	-	0.0287976	198600	0	478000	54080	272900	128300	138400	88510	127100	0	80420	363900	132600	126200	126100
pos_7963	Phenylalanyllysine	metab_7449	HMDB0029000	B(ii)	-	276.17	3.1796	pos	M+H-H2O	C15H23N3O3	0	49.5	-1.1438	6456-72-0	0.0181732	7420	1491	56.54	66.87	202200	26010	139800	54490	0	0	188	16.03	27690	26860	26820
pos_7966	5-(2-Aminopropyl)indole	metab_7452	HMDB0246717	B(ii)	-	207.149	3.1796	pos	M+CH3OH+H	C11H14N2	0	46.5	-1.44157	-	0.00382925	264900	250200	115300	1223000	741800	658900	951200	728800	5893000	1095000	482300	1271000	834600	831600	838000
pos_7967	2,2'-[(4-Methylphenyl)imino]diethanol	metab_7453	-	B(i)	-	196.133	3.1796	pos	M+H	C11H17NO2	31.3	0	-0.839965	-	0.0181764	49510	25440	18200	55300	50880	9878	57880	105800	42700	4350	26150	48280	24270	23540	24320
pos_797	Glu Phe Gly	metab_7456	-	B(i)	-	352.149	3.3247	pos	M+H, M+Na	C16H21N3O6	37.5	0	-2.71823	-	0.00867048	16060	1532000	31610	25000	30680	34140	35230	71170	146300	2396000	58020	87570	225600	222200	222200
pos_7970	Phenethylamine	metab_7457	HMDB0012275;MJDBOTE0000720	B(i)	C05332	139.123	3.1796	pos	M+NH4	C8H11N	63.4	0	-0.99489	64-04-0	0.00722337	3867	2866	4504	26270	25940	5956	9861	12080	349700	5619	17780	19460	30570	30190	30190
pos_7984	N1-trans-Feruloylagmatine	metab_7472	HMDB0037107	B(ii)	C18325	329.157	3.1559	pos	M+Na	C15H22N4O3	0	30.4	-4.1336	-	0.018436	104200	387.6	208200	156100	29360	101000	138200	741600	47790	39030	135700	407300	120000	116200	116200
[truncated: 2,499 more rows]

## Sheet: origin
ID	Metabolite	Metab ID	Library ID	level	KEGG Compound ID	M/Z	Retention time	Mode	Adducts	Formula	Fragmentation Score	Theoretical Fragmentation Score	Mass Error	CAS ID	RSD	Black_1A	Black_2A	Black_3A	Black_4A	Green_1A	Green_2A	Green_3A	Green_4A	Blue_1A	Blue_2A	Blue_3A	Blue_4A	QC01	QC02	QC03
[truncated: 3,727 more rows]
