# Supplementary material for: Study on the Differences in Fecal Metabolites and Microbial Diversity of Jiangshan Black-Bone Chickens with Different Earlobe Colors
Source: Animals (Basel). 2024 Oct 23;14(21):3060. doi: 10.3390/ani14213060 (PMC11544832; doi:10.3390/ani14213060)
Supplement: Supplementary file 1 [file animals-14-03060-s001.zip › Table S2-KEGG function of DMs between three groups.xlsx]

## Sheet: Green_vs_Black
Num	First Category	Second Category	Pathway_ID	Match_status	Pathway Desciption	Impact_value	P_value	P_adjust
2	Metabolism	Lipid metabolism	map00600html	2|23	Sphingolipid metabolism	0.135618	0.00801089	0.0496675
1	Metabolism	Xenobiotics biodegradation and metabolism	map00627html	1|67	Aminobenzoate degradation	0.134846	0.275591	0.294597
6	Metabolism	Lipid metabolism	map00564html	3|52	Glycerophospholipid metabolism	0.127283	0.00340572	0.0527887
1	Metabolism	Amino acid metabolism	map00220html	1|23	Arginine biosynthesis	0.119351	0.122861	0.272048
2	Metabolism	Xenobiotics biodegradation and metabolism	map00362html	2|67	Benzoate degradation	0.0902703	0.0544339	0.168745
3	Metabolism	Global and overview maps	map01232html	3|56	Nucleotide metabolism	0.0534496	0.00417869	0.0431798
2	Metabolism	Amino acid metabolism	map00350html	2|60	Tyrosine metabolism	0.0514916	0.0453639	0.156253
1	Metabolism	Xenobiotics biodegradation and metabolism	map00643html	1|24	Styrene degradation	0.0461538	0.127447	0.26339
1	Metabolism	Lipid metabolism	map00073html	1|20	Cutin, suberine and wax biosynthesis	0.0357143	0.108746	0.259317
3	Metabolism	Amino acid metabolism	map00330html	3|67	Arginine and proline metabolism	0.034343	0.0067962	0.0526705
1	Metabolism	Xenobiotics biodegradation and metabolism	map00980html	1|68	Metabolism of xenobiotics by cytochrome P450	0.0306122	0.278039	0.287307
1	Metabolism	Nucleotide metabolism	map00240html	1|62	Pyrimidine metabolism	0.0284307	0.262745	0.290896
3	Metabolism	Nucleotide metabolism	map00230html	3|86	Purine metabolism	0.0268916	0.0130691	0.0675236
2	Metabolism	Amino acid metabolism	map00380html	2|56	Tryptophan metabolism	0.0249774	0.040385	0.156492
1	Metabolism	Lipid metabolism	map00561html	1|32	Glycerolipid metabolism	0.0216479	0.162072	0.295544
1	Metabolism	Metabolism of other amino acids	map00460html	1|45	Cyanoamino acid metabolism	0.0199704	0.211002	0.261643
1	Metabolism	Metabolism of cofactors and vitamins	map00760html	1|50	Nicotinate and nicotinamide metabolism	0.0122463	0.227583	0.271349
1	Metabolism	Xenobiotics biodegradation and metabolism	map00621html	1|36	Dioxin degradation	0.010101	0.178061	0.275995
1	Metabolism	Xenobiotics biodegradation and metabolism	map00361html	1|70	Chlorocyclohexane and chlorobenzene degradation	0.000757576	0.28282	0.28282
1	Metabolism	Metabolism of terpenoids and polyketides	map00906html	1|102	Carotenoid biosynthesis	0.000554017	0.340188	0.329557
5	Metabolism	Lipid metabolism	map00592html	2|30	alpha-Linolenic acid metabolism	0	0.0132353	0.0586136
4	Metabolism	Lipid metabolism	map00591html	1|13	Linoleic acid metabolism	0	0.0736665	0.207605
2	Metabolism	Lipid metabolism	map00140html	2|89	Steroid hormone biosynthesis	0	0.0849346	0.219414
1	Metabolism	Xenobiotics biodegradation and metabolism	map00364html	1|26	Fluorobenzoate degradation	0	0.136444	0.26436
1	Metabolism	Carbohydrate metabolism	map00030html	1|35	Pentose phosphate pathway	0	0.174144	0.291809
1	Metabolism	Xenobiotics biodegradation and metabolism	map00626html	1|35	Naphthalene degradation	0	0.174144	0.291809
4	Metabolism	Lipid metabolism	map00590html	1|37	Arachidonic acid metabolism	0	0.181925	0.268557
1	Metabolism	Xenobiotics biodegradation and metabolism	map00624html	1|42	Polycyclic aromatic hydrocarbon degradation	0	0.200475	0.282487
1	Metabolism	Metabolism of terpenoids and polyketides	map00900html	1|43	Terpenoid backbone biosynthesis	0	0.204033	0.275001
1	Metabolism	Carbohydrate metabolism	map00650html	1|44	Butanoate metabolism	0	0.207542	0.268075
1	Metabolism	Xenobiotics biodegradation and metabolism	map00982html	1|55	Drug metabolism - cytochrome P450	0	0.243005	0.279005

## Sheet: Blue_vs_Black
Num	First Category	Second Category	Pathway_ID	Match_status	Pathway Desciption	Impact_value	P_value	P_adjust
1	Metabolism	Lipid metabolism	map00600html	1|23	Sphingolipid metabolism	0.114754	0.0912036	0.273611
1	Metabolism	Lipid metabolism	map00140html	1|89	Steroid hormone biosynthesis	0.0955436	0.267725	0.281111
2	Metabolism	Amino acid metabolism	map00380html	2|56	Tryptophan metabolism	0.0627396	0.0223195	0.156237
3	Metabolism	Global and overview maps	map01232html	3|56	Nucleotide metabolism	0.0371954	0.00159601	0.0167581
1	Metabolism	Lipid metabolism	map00073html	1|20	Cutin, suberine and wax biosynthesis	0.0357143	0.0803021	0.281057
1	Metabolism	Amino acid metabolism	map00270html	1|59	Cysteine and methionine metabolism	0.0316274	0.201329	0.264244
1	Metabolism	Metabolism of other amino acids	map00410html	1|25	beta-Alanine metabolism	0.030343	0.0983136	0.258073
1	Metabolism	Nucleotide metabolism	map00240html	1|62	Pyrimidine metabolism	0.0284307	0.208923	0.258081
1	Metabolism	Biosynthesis of other secondary metabolites	map00999html	1|92	Biosynthesis of various plant secondary metabolites	0.0283688	0.273269	0.273269
1	Metabolism	Amino acid metabolism	map00340html	1|33	Histidine metabolism	0.0253165	0.125525	0.263602
2	Metabolism	Nucleotide metabolism	map00230html	2|86	Purine metabolism	0.0249493	0.0470131	0.246819
1	Metabolism	Metabolism of other amino acids	map00480html	1|38	Glutathione metabolism	0.00918818	0.141563	0.247736
5	Metabolism	Lipid metabolism	map00564html	1|52	Glycerophospholipid metabolism	0.00844718	0.182718	0.255805
1	Metabolism	Amino acid metabolism	map00330html	1|67	Arginine and proline metabolism	0.00535386	0.221087	0.257934
1	Metabolism	Amino acid metabolism	map00300html	1|34	Lysine biosynthesis	0.00118078	0.128791	0.245874
1	Metabolism	Global and overview maps	map01240html	1|304	Biosynthesis of cofactors	4.71146e-05	0.361202	0.344784
1	Metabolism	Xenobiotics biodegradation and metabolism	map00930html	1|18	Caprolactam degradation	0	0.0728745	0.306073
1	Metabolism	Biosynthesis of other secondary metabolites	map00996html	1|28	Biosynthesis of various alkaloids	0	0.108746	0.253741
1	Metabolism	Amino acid metabolism	map00280html	1|40	Valine, leucine and isoleucine degradation	0	0.147776	0.238716
1	Metabolism	Metabolism of terpenoids and polyketides	map00900html	1|43	Terpenoid backbone biosynthesis	0	0.156883	0.235325
1	Metabolism	Biosynthesis of other secondary metabolites	map00941html	1|68	Flavonoid biosynthesis	0	0.223447	0.246967

## Sheet: Green_vs_Blue
Num	First Category	Second Category	Pathway_ID	Match_status	Pathway Desciption	Impact_value	P_value	P_adjust
1	Metabolism	Glycan biosynthesis and metabolism	map00552html	1|7	Teichoic acid biosynthesis	1	0.0997164	0.315769
1	Metabolism	Metabolism of terpenoids and polyketides	map00909html	1|83	Sesquiterpenoid and triterpenoid biosynthesis	0.325833	0.35869	0.409931
2	Metabolism	Amino acid metabolism	map00250html	2|28	Alanine, aspartate and glutamate metabolism	0.313043	0.0611443	0.357459
2	Metabolism	Xenobiotics biodegradation and metabolism	map00627html	2|67	Aminobenzoate degradation	0.252336	0.195549	0.391099
1	Metabolism	Lipid metabolism	map00073html	1|20	Cutin, suberine and wax biosynthesis	0.214286	0.23265	0.420986
1	Metabolism	Biosynthesis of other secondary metabolites	map00965html	1|11	Betalain biosynthesis	0.185185	0.147235	0.349684
4	Metabolism	Amino acid metabolism	map00340html	4|33	Histidine metabolism	0.179476	0.00145999	0.0184933
1	Metabolism	Biosynthesis of other secondary metabolites	map00402html	1|9	Benzoxazinoid biosynthesis	0.178571	0.124277	0.337322
12	Metabolism	Lipid metabolism	map00564html	4|52	Glycerophospholipid metabolism	0.144491	0.00726142	0.0689835
2	Metabolism	Metabolism of terpenoids and polyketides	map00900html	2|43	Terpenoid backbone biosynthesis	0.135764	0.115871	0.3387
5	Metabolism	Amino acid metabolism	map00260html	5|47	Glycine, serine and threonine metabolism	0.113025	0.000671777	0.010211
3	Metabolism	Metabolism of terpenoids and polyketides	map00905html	3|26	Brassinosteroid biosynthesis	0.104457	0.0067335	0.0731066
4	Metabolism	Amino acid metabolism	map00220html	4|23	Arginine biosynthesis	0.102871	0.000366959	0.0139445
5	Metabolism	Biosynthesis of other secondary metabolites	map00999html	5|92	Biosynthesis of various plant secondary metabolites	0.0992908	0.0110228	0.0930815
3	Genetic Information Processing	Translation	map00970html	3|52	Aminoacyl-tRNA biosynthesis	0.0810811	0.0385214	0.292763
6	Metabolism	Amino acid metabolism	map00330html	6|67	Arginine and proline metabolism	0.0773562	0.000486715	0.0123301
3	Metabolism	Lipid metabolism	map00140html	3|89	Steroid hormone biosynthesis	0.0773186	0.112235	0.341193
3	Metabolism	Xenobiotics biodegradation and metabolism	map00362html	3|67	Benzoate degradation	0.0718515	0.0663794	0.315302
1	Metabolism	Amino acid metabolism	map00360html	1|43	Phenylalanine metabolism	0.0705537	0.349012	0.427821
2	Metabolism	Amino acid metabolism	map00350html	2|60	Tyrosine metabolism	0.0635472	0.174529	0.358493
2	Metabolism	Metabolism of cofactors and vitamins	map00790html	2|57	Folate biosynthesis	0.0612993	0.164872	0.368537
2	Metabolism	Lipid metabolism	map00561html	2|32	Glycerolipid metabolism	0.0607466	0.0754324	0.30173
1	Metabolism	Metabolism of terpenoids and polyketides	map00253html	1|21	Tetracycline biosynthesis	0.0430108	0.240499	0.415407
3	Metabolism	Biosynthesis of other secondary metabolites	map00940html	3|56	Phenylpropanoid biosynthesis	0.0377774	0.0454527	0.314037
2	Metabolism	Xenobiotics biodegradation and metabolism	map00622html	2|38	Xylene degradation	0.037109	0.0974552	0.329182
2	Metabolism	Amino acid metabolism	map00300html	2|34	Lysine biosynthesis	0.0325894	0.0827249	0.314355
4	Metabolism	Metabolism of other amino acids	map00410html	4|25	beta-Alanine metabolism	0.030343	0.000508778	0.00966678
6	Metabolism	Global and overview maps	map01240html	6|304	Biosynthesis of cofactors	0.0261957	0.143635	0.352138
1	Metabolism	Energy metabolism	map00680html	1|83	Methane metabolism	0.0226607	0.35869	0.409931
2	Metabolism	Carbohydrate metabolism	map00030html	2|35	Pentose phosphate pathway	0.021611	0.0863946	0.312666
1	Metabolism	Biosynthesis of other secondary metabolites	map00950html	1|78	Isoquinoline alkaloid biosynthesis	0.0208405	0.364826	0.401837
1	Metabolism	Carbohydrate metabolism	map00630html	1|54	Glyoxylate and dicarboxylate metabolism	0.020757	0.368749	0.389236
3	Metabolism	Amino acid metabolism	map00270html	3|59	Cysteine and methionine metabolism	0.0186177	0.0509152	0.322463
1	Metabolism	Xenobiotics biodegradation and metabolism	map00621html	1|36	Dioxin degradation	0.010101	0.326083	0.430997
2	Metabolism	Metabolism of other amino acids	map00480html	2|38	Glutathione metabolism	0.00918818	0.0974552	0.329182
1	Metabolism	Amino acid metabolism	map00310html	1|46	Lysine degradation	0.00862895	0.356192	0.422978
3	Metabolism	Metabolism of cofactors and vitamins	map00130html	3|65	Ubiquinone and other terpenoid-quinone biosynthesis	0.00855644	0.0624082	0.338787
1	Metabolism	Lipid metabolism	map00600html	1|23	Sphingolipid metabolism	0.00447094	0.255305	0.408488
3	Metabolism	Metabolism of terpenoids and polyketides	map00904html	3|98	Diterpenoid biosynthesis	0.00361312	0.130845	0.342903
2	Metabolism	Xenobiotics biodegradation and metabolism	map00361html	2|70	Chlorocyclohexane and chlorobenzene degradation	0.00151515	0.203855	0.387325
1	Metabolism	Lipid metabolism	map00120html	1|46	Primary bile acid biosynthesis	0.00015706	0.356192	0.422978
2	Metabolism	Biosynthesis of other secondary metabolites	map00261html	2|29	Monobactam biosynthesis	0	0.0646689	0.327656
10	Metabolism	Lipid metabolism	map00592html	2|30	alpha-Linolenic acid metabolism	0	0.068228	0.305019
2	Metabolism	Biosynthesis of other secondary metabolites	map00960html	2|31	Tropane, piperidine and pyridine alkaloid biosynthesis	0	0.0718172	0.303228
2	Metabolism	Metabolism of other amino acids	map00460html	2|45	Cyanoamino acid metabolism	0	0.123165	0.346686
1	Metabolism	Global and overview maps	map01250html	1|196	Biosynthesis of nucleotide sugars	0	0.138425	0.350677
2	Metabolism	Metabolism of other amino acids	map00470html	2|56	D-Amino acid metabolism	0	0.161574	0.372109
1	Metabolism	Metabolism of cofactors and vitamins	map00785html	1|13	Lipoic acid metabolism	0	0.168667	0.36109
9	Metabolism	Lipid metabolism	map00591html	1|13	Linoleic acid metabolism	0	0.168667	0.36109
2	Metabolism	Xenobiotics biodegradation and metabolism	map00980html	2|68	Metabolism of xenobiotics by cytochrome P450	0	0.198367	0.38656
1	Metabolism	Biosynthesis of other secondary metabolites	map00521html	1|18	Streptomycin biosynthesis	0	0.216023	0.400433
2	Metabolism	Biosynthesis of other secondary metabolites	map00998html	2|86	Biosynthesis of various antibiotics	0	0.240433	0.424951
1	Metabolism	Energy metabolism	map00710html	1|22	Carbon fixation in photosynthetic organisms	0	0.248048	0.418926
1	Metabolism	Metabolism of terpenoids and polyketides	map01051html	1|23	Biosynthesis of ansamycins	0	0.255305	0.408488
1	Metabolism	Metabolism of cofactors and vitamins	map00750html	1|23	Vitamin B6 metabolism	0	0.255305	0.408488
1	Metabolism	Metabolism of terpenoids and polyketides	map00981html	1|23	Insect hormone biosynthesis	0	0.255305	0.408488
2	Metabolism	Metabolism of terpenoids and polyketides	map01057html	2|114	Biosynthesis of type II polyketide products	0	0.273278	0.415383
1	Metabolism	Glycan biosynthesis and metabolism	map00550html	1|26	Peptidoglycan biosynthesis	0	0.27539	0.406401
1	Metabolism	Xenobiotics biodegradation and metabolism	map00364html	1|26	Fluorobenzoate degradation	0	0.27539	0.406401
1	Metabolism	Metabolism of cofactors and vitamins	map00770html	1|27	Pantothenate and CoA biosynthesis	0	0.281547	0.403728
1	Metabolism	Carbohydrate metabolism	map00520html	1|117	Amino sugar and nucleotide sugar metabolism	0	0.294598	0.41462
1	Metabolism	Amino acid metabolism	map00400html	1|33	Phenylalanine, tyrosine and tryptophan biosynthesis	0	0.313285	0.432904
1	Metabolism	Xenobiotics biodegradation and metabolism	map00626html	1|35	Naphthalene degradation	0	0.322029	0.43704
1	Metabolism	Lipid metabolism	map01040html	1|36	Biosynthesis of unsaturated fatty acids	0	0.326083	0.430997
1	Metabolism	Metabolism of terpenoids and polyketides	map00906html	1|102	Carotenoid biosynthesis	0	0.326109	0.420073
9	Metabolism	Lipid metabolism	map00590html	1|37	Arachidonic acid metabolism	0	0.329932	0.417914
1	Metabolism	Xenobiotics biodegradation and metabolism	map00624html	1|42	Polycyclic aromatic hydrocarbon degradation	0	0.346285	0.431437
1	Metabolism	Biosynthesis of other secondary metabolites	map00404html	1|46	Staurosporine biosynthesis	0	0.356192	0.422978
1	Metabolism	Metabolism of cofactors and vitamins	map00760html	1|50	Nicotinate and nicotinamide metabolism	0	0.363592	0.406367
1	Metabolism	Carbohydrate metabolism	map00053html	1|51	Ascorbate and aldarate metabolism	0	0.365081	0.396374
1	Metabolism	Biosynthesis of other secondary metabolites	map00997html	1|53	Biosynthesis of various other secondary metabolites	0	0.367657	0.393548
1	Metabolism	Xenobiotics biodegradation and metabolism	map00982html	1|55	Drug metabolism - cytochrome P450	0	0.369718	0.384911
1	Metabolism	Lipid metabolism	map00100html	1|56	Steroid biosynthesis	0	0.370564	0.378025
1	Metabolism	Amino acid metabolism	map00380html	1|56	Tryptophan metabolism	0	0.370564	0.378025
1	Metabolism	Lipid metabolism	map00061html	1|57	Fatty acid biosynthesis	0	0.371293	0.371293
1	Metabolism	Biosynthesis of other secondary metabolites	map00966html	1|68	Glucosinolate biosynthesis	0	0.372464	0.367627
