# Supplementary material for: Study on the Differences in Fecal Metabolites and Microbial Diversity of Jiangshan Black-Bone Chickens with Different Earlobe Colors
Source: Animals (Basel). 2024 Oct 23;14(21):3060. doi: 10.3390/ani14213060 (PMC11544832; doi:10.3390/ani14213060)
Supplement: Supplementary file 1 [file animals-14-03060-s001.zip › Table S3-The information of 16S rDNA sequencing in each sample.xlsx]

## Sheet: raw
Sample_info	Seq_num	Base_num(bp)	Mean_length(bp)	Min_length(bp)	Max_length(bp)
Black_1	63910	26863810	420.338	218	535
Black_2	42705	18314175	428.853	403	432
Black_3	57697	24113108	417.927	310	523
Black_4	58997	24614937	417.224	252	524
Blue_1	132239	55672271	420.997	248	478
Blue_2	50755	21237864	418.439	249	431
Blue_3	102871	42669224	414.784	211	510
Blue_4	65009	27327921	420.371	292	444
Green_1	62700	26276476	419.083	313	442
Green_2	66774	27700279	414.836	236	476
Green_3	100468	41808456	416.137	245	512
Green_4	66825	27957151	418.364	264	510

## Sheet: DADA2
Sample_info	ASVs_num	Seq_num
Green_2	1067	29818
Blue_1	1244	59212
Green_4	1021	32879
Blue_4	1083	29899
Blue_3	1183	48155
Black_3	812	28393
Green_1	939	30361
Black_2	48	33828
Blue_2	594	31556
Green_3	1514	49061
Black_4	527	33620
Black_1	935	27568
