# Supplementary material for: Study on the Differences in Fecal Metabolites and Microbial Diversity of Jiangshan Black-Bone Chickens with Different Earlobe Colors
Source: Animals (Basel). 2024 Oct 23;14(21):3060. doi: 10.3390/ani14213060 (PMC11544832; doi:10.3390/ani14213060)
Supplement: Supplementary file 1 [file animals-14-03060-s001.zip › Table S4-The correlation between metabolites and microbial communities.xlsx]

## Sheet: Green_vs_Black
Metabolome	Microbiome	Correlation	P_value	P_adjust
Dolichosterone	Sellimonas	0.981981	0.00076199	0.0650292
N-[(3s)-2-Oxotetrahydrofuran-3-Yl]butanamide	Prevotellaceae_UCG-001	0.944911	0.0014547	0.0650292
N-Acetyl-L-Tyrosine	norank_f__Ruminococcaceae	0.944911	0.0014547	0.0650292
L-Carnitine	Subdoligranulum	0.928571	0.0012969	0.0650292
Vignatic acid B	unclassified_f__Lachnospiraceae	0.928571	0.0012969	0.0650292
N-Acetyl-L-Tyrosine	Subdoligranulum	0.928571	0.0012969	0.0650292
N-Acetyl-L-Tyrosine	norank_f__Barnesiellaceae	0.92582	0.00206088	0.0650292
Pyrano(2,3-c)pyrazol-6(2H)-one, 3,4-dimethyl-2-(2-thienylmethyl)-	norank_f__norank_o__RF39	0.909241	0.00182768	0.0650292
L-beta-aspartyl-L-glutamic acid	Olsenella	0.886405	0.00347201	0.0650292
N-Acetylleucine	Monoglobus	0.886405	0.00347201	0.0650292
N-Acetyl-L-Tyrosine	Monoglobus	0.886405	0.00347201	0.0650292
Yohimbine	norank_f__Ruminococcaceae	0.869318	0.00340178	0.0650292
Deoxyguanosine	Prevotellaceae_UCG-001	0.869318	0.00340178	0.0650292
L-Carnitine	norank_f__Ruminococcaceae	0.869318	0.00340178	0.0650292
L-Proline, 1-(1-L-leucyl-L-prolyl)-	Bacteroides	0.869318	0.00340178	0.0650292
Geranyl pyrophosphate ammonium*200 UG/VI AL	Bacteroides	0.869318	0.00340178	0.0650292
Dolichosterone	Bacteroides	0.869318	0.00340178	0.0650292
3-ureido-isobutyrate	Prevotellaceae_UCG-001	0.869318	0.00340178	0.0650292
Imidazolone A	Prevotellaceae_UCG-001	0.869318	0.00340178	0.0650292
Pyrano(2,3-c)pyrazol-6(2H)-one, 3,4-dimethyl-2-(2-thienylmethyl)-	Prevotellaceae_UCG-001	0.869318	0.00340178	0.0650292
4(1H)-Pyridinone, 3-hydroxy-1-(3-hydroxypropyl)-2-methyl-	Prevotellaceae_UCG-001	0.869318	0.00340178	0.0650292
4(1H)-Pyridinone, 3-hydroxy-1-(3-hydroxypropyl)-2-methyl-	norank_f__Ruminococcaceae	0.869318	0.00340178	0.0650292
Nopalinic acid	Bacteroides	0.869318	0.00340178	0.0650292
Deoxyguanosine	unclassified_f__Oscillospiraceae	0.866025	0.00488331	0.0650292
N-[(3s)-2-Oxotetrahydrofuran-3-Yl]butanamide	unclassified_f__Oscillospiraceae	0.866025	0.00488331	0.0650292
N-alpha-Acetyl-L-lysine	unclassified_f__Oscillospiraceae	0.866025	0.00488331	0.0650292
3-ureido-isobutyrate	unclassified_f__Oscillospiraceae	0.866025	0.00488331	0.0650292
Imidazolone A	unclassified_f__Oscillospiraceae	0.866025	0.00488331	0.0650292
Tetrahydrodeoxycorticosterone	norank_f__norank_o__Clostridia_vadinBB60_group	0.866025	0.00488331	0.0650292
4(1H)-Pyridinone, 3-hydroxy-1-(3-hydroxypropyl)-2-methyl-	unclassified_f__Oscillospiraceae	0.866025	0.00488331	0.0650292
Imidazolone A	Family_XIII_AD3011_group	0.857143	0.00298547	0.0650292
N-Acetylleucine	Family_XIII_AD3011_group	0.857143	0.00298547	0.0650292
Yohimbine	norank_f__Barnesiellaceae	0.848668	0.00473486	0.0650292
Deoxyguanosine	norank_f__Oscillospiraceae	0.848668	0.00473486	0.0650292
L-Carnitine	norank_f__Barnesiellaceae	0.848668	0.00473486	0.0650292
N-[(3s)-2-Oxotetrahydrofuran-3-Yl]butanamide	UCG-008	0.848668	0.00473486	0.0650292
N-[(3s)-2-Oxotetrahydrofuran-3-Yl]butanamide	norank_f__Barnesiellaceae	0.848668	0.00473486	0.0650292
4-Acetamidobutanoate	UCG-008	0.848668	0.00473486	0.0650292
4(1H)-Pyridinone, 3-hydroxy-1-(3-hydroxypropyl)-2-methyl-	norank_f__Barnesiellaceae	0.848668	0.00473486	0.0650292
N-Acetyl-L-Tyrosine	UCG-008	0.848668	0.00473486	0.0650292
Dolichosterone	Rikenellaceae_RC9_gut_group	0.836502	0.00413674	0.0650292
Yohimbine	Monoglobus	0.805823	0.00788758	0.0650292
Deoxyguanosine	Fournierella	0.805823	0.00788758	0.0650292
L-beta-aspartyl-L-glutamic acid	unclassified_f__Ruminococcaceae	0.805823	0.00788758	0.0650292
L-Carnitine	Monoglobus	0.805823	0.00788758	0.0650292
N-[(3s)-2-Oxotetrahydrofuran-3-Yl]butanamide	Fournierella	0.805823	0.00788758	0.0650292
2-Hydroxy-4-imino-2,5-cyclohexadienone	unclassified_f__Ruminococcaceae	0.805823	0.00788758	0.0650292
N-alpha-Acetyl-L-lysine	Monoglobus	0.805823	0.00788758	0.0650292
Dolichosterone	Olsenella	0.805823	0.00788758	0.0650292
Vignatic acid B	norank_f__norank_o__Clostridia_UCG-014	0.805823	0.00788758	0.0650292
Vignatic acid B	norank_f__Eubacterium_coprostanoligenes_group	0.805823	0.00788758	0.0650292
Pifithrin	unclassified_f__Prevotellaceae	0.805823	0.00788758	0.0650292
Pifithrin	norank_f__UCG-010	0.805823	0.00788758	0.0650292
Histidinyl-Lysine	unclassified_f__Prevotellaceae	0.805823	0.00788758	0.0650292
Histidinyl-Lysine	norank_f__UCG-010	0.805823	0.00788758	0.0650292
3-ureido-isobutyrate	Fournierella	0.805823	0.00788758	0.0650292
Imidazolone A	Fournierella	0.805823	0.00788758	0.0650292
Atractylenolide III	unclassified_f__Prevotellaceae	0.805823	0.00788758	0.0650292
Atractylenolide III	norank_f__UCG-010	0.805823	0.00788758	0.0650292
N-Acetylleucine	Fournierella	0.805823	0.00788758	0.0650292
(+/-)-Pelletierine	Monoglobus	0.805823	0.00788758	0.0650292
Pyrano(2,3-c)pyrazol-6(2H)-one, 3,4-dimethyl-2-(2-thienylmethyl)-	Olsenella	0.805823	0.00788758	0.0650292
4(1H)-Pyridinone, 3-hydroxy-1-(3-hydroxypropyl)-2-methyl-	Monoglobus	0.805823	0.00788758	0.0650292
N-Acetyl-L-Tyrosine	Fournierella	0.805823	0.00788758	0.0650292
Uridine	Bacteroides	0.793725	0.00749075	0.0650292
L-beta-aspartyl-L-glutamic acid	Bacteroides	0.793725	0.00749075	0.0650292
N-[(3s)-2-Oxotetrahydrofuran-3-Yl]butanamide	norank_f__Ruminococcaceae	0.793725	0.00749075	0.0650292
3alpha-Hydroxyoreadone	norank_f__Ruminococcaceae	0.793725	0.00749075	0.0650292
MG(22:6(4Z,7Z,10Z,12E,16Z,19Z)-OH(14)/0:0/0:0)	Bacteroides	0.793725	0.00749075	0.0650292
L-Proline, 1-(1-L-leucyl-L-prolyl)-	Prevotellaceae_UCG-001	0.793725	0.00749075	0.0650292
Geranyl pyrophosphate ammonium*200 UG/VI AL	Prevotellaceae_UCG-001	0.793725	0.00749075	0.0650292
Histidinyl-Lysine	norank_f__Ruminococcaceae	0.793725	0.00749075	0.0650292
N-Acetylleucine	norank_f__Ruminococcaceae	0.793725	0.00749075	0.0650292
Pyrano(2,3-c)pyrazol-6(2H)-one, 3,4-dimethyl-2-(2-thienylmethyl)-	Bacteroides	0.793725	0.00749075	0.0650292
N-Acetyl-L-Tyrosine	Prevotellaceae_UCG-001	0.793725	0.00749075	0.0650292
Yohimbine	Subdoligranulum	0.785714	0.00649286	0.0650292
L-Carnitine	unclassified_f__Lachnospiraceae	0.785714	0.00649286	0.0650292
N-[(3s)-2-Oxotetrahydrofuran-3-Yl]butanamide	unclassified_f__Lachnospiraceae	0.785714	0.00649286	0.0650292
MG(22:6(4Z,7Z,10Z,12E,16Z,19Z)-OH(14)/0:0/0:0)	Ruminococcus_torques_group	0.785714	0.00649286	0.0650292
Histidinyl-Lysine	unclassified_f__Lachnospiraceae	0.785714	0.00649286	0.0650292
Histidinyl-Lysine	Subdoligranulum	0.785714	0.00649286	0.0650292
3-ureido-isobutyrate	Family_XIII_AD3011_group	0.785714	0.00649286	0.0650292
4-Acetamidobutanoate	unclassified_f__Lachnospiraceae	0.785714	0.00649286	0.0650292
Tetrahydrodeoxycorticosterone	unclassified_f__Lachnospiraceae	0.785714	0.00649286	0.0650292
Tetrahydrodeoxycorticosterone	Subdoligranulum	0.785714	0.00649286	0.0650292
(+/-)-Pelletierine	Subdoligranulum	0.785714	0.00649286	0.0650292
(+/-)-Pelletierine	Family_XIII_AD3011_group	0.785714	0.00649286	0.0650292
N-Acetyl-L-Tyrosine	Family_XIII_AD3011_group	0.785714	0.00649286	0.0650292
Deoxyguanosine	UCG-009	0.783547	0.0108787	0.0650292
N-[(3s)-2-Oxotetrahydrofuran-3-Yl]butanamide	UCG-009	0.783547	0.0108787	0.0650292
L-Canaline	unclassified_f__Oscillospiraceae	0.783547	0.0108787	0.0650292
Histidinyl-Lysine	norank_f__norank_o__Clostridia_vadinBB60_group	0.783547	0.0108787	0.0650292
3-ureido-isobutyrate	UCG-009	0.783547	0.0108787	0.0650292
Imidazolone A	UCG-009	0.783547	0.0108787	0.0650292
4-Acetamidobutanoate	UCG-009	0.783547	0.0108787	0.0650292
Atractylenolide III	norank_f__norank_o__Clostridia_vadinBB60_group	0.783547	0.0108787	0.0650292
Allyl cysteine	unclassified_f__Oscillospiraceae	0.783547	0.0108787	0.0650292
4-(6,6-Dimethyl-4-oxo-3-(trifluoromethyl)-4,5,6,7-tetrahydro-1H-indazol-1-yl)-2-((1r,4r)-4-hydroxycyclohexylamino)benzamide	norank_f__norank_o__Clostridia_vadinBB60_group	0.783547	0.0108787	0.0650292
N-Acetylleucine	unclassified_f__Oscillospiraceae	0.783547	0.0108787	0.0650292
N-Acetylleucine	UCG-009	0.783547	0.0108787	0.0650292
Pyrano(2,3-c)pyrazol-6(2H)-one, 3,4-dimethyl-2-(2-thienylmethyl)-	unclassified_f__Oscillospiraceae	0.783547	0.0108787	0.0650292
N-Acetyl-L-Tyrosine	unclassified_f__Oscillospiraceae	0.783547	0.0108787	0.0650292
N-Acetyl-L-Tyrosine	UCG-009	0.783547	0.0108787	0.0650292
Yohimbine	UCG-008	0.771517	0.0102357	0.0650292
Deoxyguanosine	UCG-008	0.771517	0.0102357	0.0650292
Deoxyguanosine	norank_f__Barnesiellaceae	0.771517	0.0102357	0.0650292
L-Carnitine	UCG-008	0.771517	0.0102357	0.0650292
N-[(3s)-2-Oxotetrahydrofuran-3-Yl]butanamide	norank_f__Oscillospiraceae	0.771517	0.0102357	0.0650292
3alpha-Hydroxyoreadone	norank_f__Barnesiellaceae	0.771517	0.0102357	0.0650292
2-Hydroxy-4-imino-2,5-cyclohexadienone	UCG-008	0.771517	0.0102357	0.0650292
Histidinyl-Lysine	norank_f__Barnesiellaceae	0.771517	0.0102357	0.0650292
3-ureido-isobutyrate	UCG-008	0.771517	0.0102357	0.0650292
3-ureido-isobutyrate	norank_f__Barnesiellaceae	0.771517	0.0102357	0.0650292
Imidazolone A	UCG-008	0.771517	0.0102357	0.0650292
Imidazolone A	norank_f__Barnesiellaceae	0.771517	0.0102357	0.0650292
4-Acetamidobutanoate	norank_f__Barnesiellaceae	0.771517	0.0102357	0.0650292
N-Acetylleucine	norank_f__Barnesiellaceae	0.771517	0.0102357	0.0650292
Pyrano(2,3-c)pyrazol-6(2H)-one, 3,4-dimethyl-2-(2-thienylmethyl)-	UCG-008	0.771517	0.0102357	0.0650292
Pyrano(2,3-c)pyrazol-6(2H)-one, 3,4-dimethyl-2-(2-thienylmethyl)-	norank_f__Barnesiellaceae	0.771517	0.0102357	0.0650292
4(1H)-Pyridinone, 3-hydroxy-1-(3-hydroxypropyl)-2-methyl-	UCG-008	0.771517	0.0102357	0.0650292
Uridine	norank_f__norank_o__RF39	0.763763	0.00883974	0.0650292
Deoxyguanosine	Rikenellaceae_RC9_gut_group	0.763763	0.00883974	0.0650292
Deoxyguanosine	Sellimonas	0.763763	0.00883974	0.0650292
L-beta-aspartyl-L-glutamic acid	norank_f__norank_o__RF39	0.763763	0.00883974	0.0650292
MG(22:6(4Z,7Z,10Z,12E,16Z,19Z)-OH(14)/0:0/0:0)	norank_f__norank_o__RF39	0.763763	0.00883974	0.0650292
2-Hydroxy-4-imino-2,5-cyclohexadienone	Rikenellaceae_RC9_gut_group	0.763763	0.00883974	0.0650292
L-Proline, 1-(1-L-leucyl-L-prolyl)-	norank_f__norank_o__RF39	0.763763	0.00883974	0.0650292
Geranyl pyrophosphate ammonium*200 UG/VI AL	Sellimonas	0.763763	0.00883974	0.0650292
3-ureido-isobutyrate	norank_f__norank_o__RF39	0.763763	0.00883974	0.0650292
Atractylenolide III	unclassified_o__Bacteroidales	0.763763	0.00883974	0.0650292
Nopalinic acid	norank_f__norank_o__RF39	0.763763	0.00883974	0.0650292
Yohimbine	Fournierella	0.725241	0.0167952	0.0650292
Uridine	Olsenella	0.725241	0.0167952	0.0650292
Deoxyguanosine	Olsenella	0.725241	0.0167952	0.0650292
Deoxyguanosine	Monoglobus	0.725241	0.0167952	0.0650292
L-Carnitine	norank_f__norank_o__Clostridia_UCG-014	0.725241	0.0167952	0.0650292
L-Carnitine	norank_f__Eubacterium_coprostanoligenes_group	0.725241	0.0167952	0.0650292
L-Carnitine	unclassified_f__Prevotellaceae	0.725241	0.0167952	0.0650292
L-Carnitine	Fournierella	0.725241	0.0167952	0.0650292
L-Carnitine	norank_f__UCG-010	0.725241	0.0167952	0.0650292
N-[(3s)-2-Oxotetrahydrofuran-3-Yl]butanamide	Olsenella	0.725241	0.0167952	0.0650292
N-[(3s)-2-Oxotetrahydrofuran-3-Yl]butanamide	Monoglobus	0.725241	0.0167952	0.0650292
3alpha-Hydroxyoreadone	Monoglobus	0.725241	0.0167952	0.0650292
2-Hydroxy-4-imino-2,5-cyclohexadienone	Olsenella	0.725241	0.0167952	0.0650292
L-Canaline	Fournierella	0.725241	0.0167952	0.0650292
L-Proline, 1-(1-L-leucyl-L-prolyl)-	Olsenella	0.725241	0.0167952	0.0650292
N-alpha-Acetyl-L-lysine	unclassified_f__Prevotellaceae	0.725241	0.0167952	0.0650292
N-alpha-Acetyl-L-lysine	Fournierella	0.725241	0.0167952	0.0650292
N-alpha-Acetyl-L-lysine	norank_f__UCG-010	0.725241	0.0167952	0.0650292
Geranyl pyrophosphate ammonium*200 UG/VI AL	Olsenella	0.725241	0.0167952	0.0650292
Dolichosterone	unclassified_f__Ruminococcaceae	0.725241	0.0167952	0.0650292
Histidinyl-Lysine	Monoglobus	0.725241	0.0167952	0.0650292
3-ureido-isobutyrate	Olsenella	0.725241	0.0167952	0.0650292
3-ureido-isobutyrate	Monoglobus	0.725241	0.0167952	0.0650292
N-Acetylasparagine	Olsenella	0.725241	0.0167952	0.0650292
Imidazolone A	Olsenella	0.725241	0.0167952	0.0650292
Imidazolone A	Monoglobus	0.725241	0.0167952	0.0650292
4-Acetamidobutanoate	norank_f__norank_o__Clostridia_UCG-014	0.725241	0.0167952	0.0650292
4-Acetamidobutanoate	norank_f__Eubacterium_coprostanoligenes_group	0.725241	0.0167952	0.0650292
4-Acetamidobutanoate	unclassified_f__Ruminococcaceae	0.725241	0.0167952	0.0650292
4-Acetamidobutanoate	Fournierella	0.725241	0.0167952	0.0650292
Atractylenolide III	Monoglobus	0.725241	0.0167952	0.0650292
Allyl cysteine	Fournierella	0.725241	0.0167952	0.0650292
Tetrahydrodeoxycorticosterone	norank_f__norank_o__Clostridia_UCG-014	0.725241	0.0167952	0.0650292
Tetrahydrodeoxycorticosterone	norank_f__Eubacterium_coprostanoligenes_group	0.725241	0.0167952	0.0650292
Tetrahydrodeoxycorticosterone	unclassified_f__Prevotellaceae	0.725241	0.0167952	0.0650292
Tetrahydrodeoxycorticosterone	norank_f__UCG-010	0.725241	0.0167952	0.0650292
(+/-)-Pelletierine	norank_f__norank_o__Clostridia_UCG-014	0.725241	0.0167952	0.0650292
(+/-)-Pelletierine	norank_f__Eubacterium_coprostanoligenes_group	0.725241	0.0167952	0.0650292
(+/-)-Pelletierine	unclassified_f__Prevotellaceae	0.725241	0.0167952	0.0650292
(+/-)-Pelletierine	Fournierella	0.725241	0.0167952	0.0650292
(+/-)-Pelletierine	norank_f__UCG-010	0.725241	0.0167952	0.0650292
Dopamine glucuronide	Olsenella	0.725241	0.0167952	0.0650292
Pyrano(2,3-c)pyrazol-6(2H)-one, 3,4-dimethyl-2-(2-thienylmethyl)-	unclassified_f__Ruminococcaceae	0.725241	0.0167952	0.0650292
Pyrano(2,3-c)pyrazol-6(2H)-one, 3,4-dimethyl-2-(2-thienylmethyl)-	Fournierella	0.725241	0.0167952	0.0650292
4(1H)-Pyridinone, 3-hydroxy-1-(3-hydroxypropyl)-2-methyl-	unclassified_f__Prevotellaceae	0.725241	0.0167952	0.0650292
4(1H)-Pyridinone, 3-hydroxy-1-(3-hydroxypropyl)-2-methyl-	Fournierella	0.725241	0.0167952	0.0650292
4(1H)-Pyridinone, 3-hydroxy-1-(3-hydroxypropyl)-2-methyl-	norank_f__UCG-010	0.725241	0.0167952	0.0650292
Nopalinic acid	Olsenella	0.725241	0.0167952	0.0650292
Yohimbine	Prevotellaceae_UCG-001	0.718132	0.0155412	0.0650292
Uridine	Prevotellaceae_UCG-001	0.718132	0.0155412	0.0650292
Deoxyguanosine	norank_f__Ruminococcaceae	0.718132	0.0155412	0.0650292
L-beta-aspartyl-L-glutamic acid	Prevotellaceae_UCG-001	0.718132	0.0155412	0.0650292
L-Carnitine	Prevotellaceae_UCG-001	0.718132	0.0155412	0.0650292
N-[(3s)-2-Oxotetrahydrofuran-3-Yl]butanamide	Bacteroides	0.718132	0.0155412	0.0650292
2-Hydroxy-4-imino-2,5-cyclohexadienone	Bacteroides	0.718132	0.0155412	0.0650292
N-alpha-Acetyl-L-lysine	Prevotellaceae_UCG-001	0.718132	0.0155412	0.0650292
N-alpha-Acetyl-L-lysine	norank_f__Ruminococcaceae	0.718132	0.0155412	0.0650292
3-ureido-isobutyrate	norank_f__Ruminococcaceae	0.718132	0.0155412	0.0650292
N-Acetylasparagine	Prevotellaceae_UCG-001	0.718132	0.0155412	0.0650292
Imidazolone A	norank_f__Ruminococcaceae	0.718132	0.0155412	0.0650292
4-Acetamidobutanoate	Prevotellaceae_UCG-001	0.718132	0.0155412	0.0650292
4-Acetamidobutanoate	norank_f__Ruminococcaceae	0.718132	0.0155412	0.0650292
Allyl cysteine	Prevotellaceae_UCG-001	0.718132	0.0155412	0.0650292
Tetrahydrodeoxycorticosterone	norank_f__Ruminococcaceae	0.718132	0.0155412	0.0650292
(+/-)-Pelletierine	norank_f__Ruminococcaceae	0.718132	0.0155412	0.0650292
Dopamine glucuronide	Prevotellaceae_UCG-001	0.718132	0.0155412	0.0650292
Pyrano(2,3-c)pyrazol-6(2H)-one, 3,4-dimethyl-2-(2-thienylmethyl)-	norank_f__Ruminococcaceae	0.718132	0.0155412	0.0650292
Deoxyguanosine	unclassified_f__Lachnospiraceae	0.714286	0.0133476	0.0650292
3alpha-Hydroxyoreadone	unclassified_f__Lachnospiraceae	0.714286	0.0133476	0.0650292
3alpha-Hydroxyoreadone	Subdoligranulum	0.714286	0.0133476	0.0650292
2-Hydroxy-4-imino-2,5-cyclohexadienone	unclassified_f__Lachnospiraceae	0.714286	0.0133476	0.0650292
L-Canaline	Family_XIII_AD3011_group	0.714286	0.0133476	0.0650292
Dolichosterone	Ruminococcus_torques_group	0.714286	0.0133476	0.0650292
Vignatic acid B	Ruminococcus_torques_group	0.714286	0.0133476	0.0650292
Histidinyl-Lysine	Ruminococcus_torques_group	0.714286	0.0133476	0.0650292
Imidazolone A	Subdoligranulum	0.714286	0.0133476	0.0650292
Tetrahydrodeoxycorticosterone	Ruminococcus_torques_group	0.714286	0.0133476	0.0650292
4-(6,6-Dimethyl-4-oxo-3-(trifluoromethyl)-4,5,6,7-tetrahydro-1H-indazol-1-yl)-2-((1r,4r)-4-hydroxycyclohexylamino)benzamide	Ruminococcus_torques_group	0.714286	0.0133476	0.0650292
N-Acetylleucine	Subdoligranulum	0.714286	0.0133476	0.0650292
Dopamine glucuronide	Family_XIII_AD3011_group	0.714286	0.0133476	0.0650292
4(1H)-Pyridinone, 3-hydroxy-1-(3-hydroxypropyl)-2-methyl-	unclassified_f__Lachnospiraceae	0.714286	0.0133476	0.0650292
4(1H)-Pyridinone, 3-hydroxy-1-(3-hydroxypropyl)-2-methyl-	Subdoligranulum	0.714286	0.0133476	0.0650292
Nopalinic acid	Ruminococcus_torques_group	0.714286	0.0133476	0.0650292
Yohimbine	unclassified_f__Oscillospiraceae	0.701068	0.0226961	0.0694316
Yohimbine	UCG-009	0.701068	0.0226961	0.0694316
Uridine	unclassified_f__Oscillospiraceae	0.701068	0.0226961	0.0694316
L-beta-aspartyl-L-glutamic acid	unclassified_f__Oscillospiraceae	0.701068	0.0226961	0.0694316
L-beta-aspartyl-L-glutamic acid	UCG-009	0.701068	0.0226961	0.0694316
L-Carnitine	unclassified_f__Oscillospiraceae	0.701068	0.0226961	0.0694316
L-Carnitine	norank_f__norank_o__Clostridia_vadinBB60_group	0.701068	0.0226961	0.0694316
L-Carnitine	UCG-009	0.701068	0.0226961	0.0694316
2-Hydroxy-4-imino-2,5-cyclohexadienone	UCG-009	0.701068	0.0226961	0.0694316
L-Canaline	UCG-009	0.701068	0.0226961	0.0694316
L-Proline, 1-(1-L-leucyl-L-prolyl)-	unclassified_f__Oscillospiraceae	0.701068	0.0226961	0.0694316
N-alpha-Acetyl-L-lysine	UCG-009	0.701068	0.0226961	0.0694316
Adrenochrome o-semiquinone	norank_f__norank_o__Clostridia_vadinBB60_group	0.701068	0.0226961	0.0694316
Geranyl pyrophosphate ammonium*200 UG/VI AL	unclassified_f__Oscillospiraceae	0.701068	0.0226961	0.0694316
Vignatic acid B	UCG-009	0.701068	0.0226961	0.0694316
Pifithrin	norank_f__norank_o__Clostridia_vadinBB60_group	0.701068	0.0226961	0.0694316
N-Acetylasparagine	unclassified_f__Oscillospiraceae	0.701068	0.0226961	0.0694316
Allyl cysteine	UCG-009	0.701068	0.0226961	0.0694316
(+/-)-Pelletierine	unclassified_f__Oscillospiraceae	0.701068	0.0226961	0.0694316
(+/-)-Pelletierine	norank_f__norank_o__Clostridia_vadinBB60_group	0.701068	0.0226961	0.0694316
(+/-)-Pelletierine	UCG-009	0.701068	0.0226961	0.0694316
Dopamine glucuronide	unclassified_f__Oscillospiraceae	0.701068	0.0226961	0.0694316
Pyrano(2,3-c)pyrazol-6(2H)-one, 3,4-dimethyl-2-(2-thienylmethyl)-	UCG-009	0.701068	0.0226961	0.0694316
4(1H)-Pyridinone, 3-hydroxy-1-(3-hydroxypropyl)-2-methyl-	UCG-009	0.701068	0.0226961	0.0694316
Nopalinic acid	norank_f__norank_o__Clostridia_vadinBB60_group	0.701068	0.0226961	0.0694316
3alpha-Hydroxyoreadone	UCG-008	0.694365	0.0208336	0.0694316
2-Hydroxy-4-imino-2,5-cyclohexadienone	norank_f__Barnesiellaceae	0.694365	0.0208336	0.0694316
L-Canaline	norank_f__Oscillospiraceae	0.694365	0.0208336	0.0694316
L-Proline, 1-(1-L-leucyl-L-prolyl)-	UCG-008	0.694365	0.0208336	0.0694316
L-Proline, 1-(1-L-leucyl-L-prolyl)-	norank_f__Barnesiellaceae	0.694365	0.0208336	0.0694316
N-alpha-Acetyl-L-lysine	norank_f__Oscillospiraceae	0.694365	0.0208336	0.0694316
N-alpha-Acetyl-L-lysine	norank_f__Barnesiellaceae	0.694365	0.0208336	0.0694316
Geranyl pyrophosphate ammonium*200 UG/VI AL	UCG-008	0.694365	0.0208336	0.0694316
Geranyl pyrophosphate ammonium*200 UG/VI AL	norank_f__Barnesiellaceae	0.694365	0.0208336	0.0694316
Dolichosterone	norank_f__Oscillospiraceae	0.694365	0.0208336	0.0694316
Vignatic acid B	UCG-008	0.694365	0.0208336	0.0694316
Vignatic acid B	norank_f__Oscillospiraceae	0.694365	0.0208336	0.0694316
Vignatic acid B	norank_f__Barnesiellaceae	0.694365	0.0208336	0.0694316
Histidinyl-Lysine	UCG-008	0.694365	0.0208336	0.0694316
4-Acetamidobutanoate	norank_f__Oscillospiraceae	0.694365	0.0208336	0.0694316
Allyl cysteine	norank_f__Oscillospiraceae	0.694365	0.0208336	0.0694316
Tetrahydrodeoxycorticosterone	norank_f__Barnesiellaceae	0.694365	0.0208336	0.0694316
N-Acetylleucine	UCG-008	0.694365	0.0208336	0.0694316
(+/-)-Pelletierine	norank_f__Barnesiellaceae	0.694365	0.0208336	0.0694316
4(1H)-Pyridinone, 3-hydroxy-1-(3-hydroxypropyl)-2-methyl-	norank_f__Oscillospiraceae	0.694365	0.0208336	0.0694316
L-beta-aspartyl-L-glutamic acid	Rikenellaceae_RC9_gut_group	0.691023	0.017844	0.0650292
L-beta-aspartyl-L-glutamic acid	Sellimonas	0.691023	0.017844	0.0650292
L-beta-aspartyl-L-glutamic acid	unclassified_o__Bacteroidales	0.691023	0.017844	0.0650292
N-[(3s)-2-Oxotetrahydrofuran-3-Yl]butanamide	Rikenellaceae_RC9_gut_group	0.691023	0.017844	0.0650292
N-[(3s)-2-Oxotetrahydrofuran-3-Yl]butanamide	norank_f__norank_o__RF39	0.691023	0.017844	0.0650292
N-[(3s)-2-Oxotetrahydrofuran-3-Yl]butanamide	Sellimonas	0.691023	0.017844	0.0650292
MG(22:6(4Z,7Z,10Z,12E,16Z,19Z)-OH(14)/0:0/0:0)	Sellimonas	0.691023	0.017844	0.0650292
2-Hydroxy-4-imino-2,5-cyclohexadienone	norank_f__norank_o__RF39	0.691023	0.017844	0.0650292
L-Proline, 1-(1-L-leucyl-L-prolyl)-	Sellimonas	0.691023	0.017844	0.0650292
N-alpha-Acetyl-L-lysine	unclassified_o__Bacteroidales	0.691023	0.017844	0.0650292
Geranyl pyrophosphate ammonium*200 UG/VI AL	norank_f__norank_o__RF39	0.691023	0.017844	0.0650292
Dolichosterone	norank_f__norank_o__RF39	0.691023	0.017844	0.0650292
Dolichosterone	unclassified_o__Bacteroidales	0.691023	0.017844	0.0650292
Vignatic acid B	Rikenellaceae_RC9_gut_group	0.691023	0.017844	0.0650292
Pifithrin	unclassified_o__Bacteroidales	0.691023	0.017844	0.0650292
Imidazolone A	norank_f__norank_o__RF39	0.691023	0.017844	0.0650292
4-Acetamidobutanoate	Rikenellaceae_RC9_gut_group	0.691023	0.017844	0.0650292
Tetrahydrodeoxycorticosterone	unclassified_o__Bacteroidales	0.691023	0.017844	0.0650292
4-(6,6-Dimethyl-4-oxo-3-(trifluoromethyl)-4,5,6,7-tetrahydro-1H-indazol-1-yl)-2-((1r,4r)-4-hydroxycyclohexylamino)benzamide	unclassified_o__Bacteroidales	0.691023	0.017844	0.0650292
Dopamine glucuronide	norank_f__norank_o__RF39	0.691023	0.017844	0.0650292
Pyrano(2,3-c)pyrazol-6(2H)-one, 3,4-dimethyl-2-(2-thienylmethyl)-	Rikenellaceae_RC9_gut_group	0.691023	0.017844	0.0650292
Pyrano(2,3-c)pyrazol-6(2H)-one, 3,4-dimethyl-2-(2-thienylmethyl)-	Sellimonas	0.691023	0.017844	0.0650292
Nopalinic acid	Sellimonas	0.691023	0.017844	0.0650292
Nopalinic acid	unclassified_o__Bacteroidales	0.691023	0.017844	0.0650292
Uridine	unclassified_f__Prevotellaceae	0.644658	0.0335469	0.0694316
Uridine	unclassified_f__Ruminococcaceae	0.644658	0.0335469	0.0694316
Uridine	Fournierella	0.644658	0.0335469	0.0694316
Uridine	norank_f__UCG-010	0.644658	0.0335469	0.0694316
Deoxyguanosine	norank_f__norank_o__Clostridia_UCG-014	0.644658	0.0335469	0.0694316
Deoxyguanosine	norank_f__Eubacterium_coprostanoligenes_group	0.644658	0.0335469	0.0694316
Deoxyguanosine	unclassified_f__Prevotellaceae	0.644658	0.0335469	0.0694316
Deoxyguanosine	unclassified_f__Ruminococcaceae	0.644658	0.0335469	0.0694316
Deoxyguanosine	norank_f__UCG-010	0.644658	0.0335469	0.0694316
L-beta-aspartyl-L-glutamic acid	norank_f__norank_o__Clostridia_UCG-014	0.644658	0.0335469	0.0694316
L-beta-aspartyl-L-glutamic acid	norank_f__Eubacterium_coprostanoligenes_group	0.644658	0.0335469	0.0694316
L-beta-aspartyl-L-glutamic acid	Fournierella	0.644658	0.0335469	0.0694316
N-[(3s)-2-Oxotetrahydrofuran-3-Yl]butanamide	norank_f__norank_o__Clostridia_UCG-014	0.644658	0.0335469	0.0694316
N-[(3s)-2-Oxotetrahydrofuran-3-Yl]butanamide	norank_f__Eubacterium_coprostanoligenes_group	0.644658	0.0335469	0.0694316
N-[(3s)-2-Oxotetrahydrofuran-3-Yl]butanamide	unclassified_f__Prevotellaceae	0.644658	0.0335469	0.0694316
N-[(3s)-2-Oxotetrahydrofuran-3-Yl]butanamide	unclassified_f__Ruminococcaceae	0.644658	0.0335469	0.0694316
N-[(3s)-2-Oxotetrahydrofuran-3-Yl]butanamide	norank_f__UCG-010	0.644658	0.0335469	0.0694316
3alpha-Hydroxyoreadone	norank_f__norank_o__Clostridia_UCG-014	0.644658	0.0335469	0.0694316
3alpha-Hydroxyoreadone	norank_f__Eubacterium_coprostanoligenes_group	0.644658	0.0335469	0.0694316
3alpha-Hydroxyoreadone	unclassified_f__Prevotellaceae	0.644658	0.0335469	0.0694316
3alpha-Hydroxyoreadone	Fournierella	0.644658	0.0335469	0.0694316
3alpha-Hydroxyoreadone	norank_f__UCG-010	0.644658	0.0335469	0.0694316
MG(22:6(4Z,7Z,10Z,12E,16Z,19Z)-OH(14)/0:0/0:0)	Olsenella	0.644658	0.0335469	0.0694316
2-Hydroxy-4-imino-2,5-cyclohexadienone	norank_f__norank_o__Clostridia_UCG-014	0.644658	0.0335469	0.0694316
2-Hydroxy-4-imino-2,5-cyclohexadienone	norank_f__Eubacterium_coprostanoligenes_group	0.644658	0.0335469	0.0694316
2-Hydroxy-4-imino-2,5-cyclohexadienone	Fournierella	0.644658	0.0335469	0.0694316
L-Canaline	Olsenella	0.644658	0.0335469	0.0694316
L-Canaline	Monoglobus	0.644658	0.0335469	0.0694316
L-Proline, 1-(1-L-leucyl-L-prolyl)-	unclassified_f__Prevotellaceae	0.644658	0.0335469	0.0694316
L-Proline, 1-(1-L-leucyl-L-prolyl)-	unclassified_f__Ruminococcaceae	0.644658	0.0335469	0.0694316
L-Proline, 1-(1-L-leucyl-L-prolyl)-	Fournierella	0.644658	0.0335469	0.0694316
L-Proline, 1-(1-L-leucyl-L-prolyl)-	norank_f__UCG-010	0.644658	0.0335469	0.0694316
N-alpha-Acetyl-L-lysine	Olsenella	0.644658	0.0335469	0.0694316
Geranyl pyrophosphate ammonium*200 UG/VI AL	unclassified_f__Prevotellaceae	0.644658	0.0335469	0.0694316
Geranyl pyrophosphate ammonium*200 UG/VI AL	unclassified_f__Ruminococcaceae	0.644658	0.0335469	0.0694316
Geranyl pyrophosphate ammonium*200 UG/VI AL	Fournierella	0.644658	0.0335469	0.0694316
Geranyl pyrophosphate ammonium*200 UG/VI AL	norank_f__UCG-010	0.644658	0.0335469	0.0694316
Vignatic acid B	unclassified_f__Ruminococcaceae	0.644658	0.0335469	0.0694316
Vignatic acid B	Fournierella	0.644658	0.0335469	0.0694316
Histidinyl-Lysine	norank_f__norank_o__Clostridia_UCG-014	0.644658	0.0335469	0.0694316
Histidinyl-Lysine	norank_f__Eubacterium_coprostanoligenes_group	0.644658	0.0335469	0.0694316
Histidinyl-Lysine	Fournierella	0.644658	0.0335469	0.0694316
3-ureido-isobutyrate	norank_f__norank_o__Clostridia_UCG-014	0.644658	0.0335469	0.0694316
3-ureido-isobutyrate	norank_f__Eubacterium_coprostanoligenes_group	0.644658	0.0335469	0.0694316
3-ureido-isobutyrate	unclassified_f__Prevotellaceae	0.644658	0.0335469	0.0694316
3-ureido-isobutyrate	unclassified_f__Ruminococcaceae	0.644658	0.0335469	0.0694316
3-ureido-isobutyrate	norank_f__UCG-010	0.644658	0.0335469	0.0694316
N-Acetylasparagine	unclassified_f__Ruminococcaceae	0.644658	0.0335469	0.0694316
N-Acetylasparagine	Fournierella	0.644658	0.0335469	0.0694316
Imidazolone A	norank_f__norank_o__Clostridia_UCG-014	0.644658	0.0335469	0.0694316
Imidazolone A	norank_f__Eubacterium_coprostanoligenes_group	0.644658	0.0335469	0.0694316
Imidazolone A	unclassified_f__Prevotellaceae	0.644658	0.0335469	0.0694316
Imidazolone A	unclassified_f__Ruminococcaceae	0.644658	0.0335469	0.0694316
Imidazolone A	norank_f__UCG-010	0.644658	0.0335469	0.0694316
4-Acetamidobutanoate	Olsenella	0.644658	0.0335469	0.0694316
4-Acetamidobutanoate	Monoglobus	0.644658	0.0335469	0.0694316
Atractylenolide III	norank_f__norank_o__Clostridia_UCG-014	0.644658	0.0335469	0.0694316
Atractylenolide III	norank_f__Eubacterium_coprostanoligenes_group	0.644658	0.0335469	0.0694316
Atractylenolide III	Fournierella	0.644658	0.0335469	0.0694316
Allyl cysteine	Olsenella	0.644658	0.0335469	0.0694316
Allyl cysteine	Monoglobus	0.644658	0.0335469	0.0694316
Tetrahydrodeoxycorticosterone	Monoglobus	0.644658	0.0335469	0.0694316
N-Acetylleucine	norank_f__norank_o__Clostridia_UCG-014	0.644658	0.0335469	0.0694316
N-Acetylleucine	norank_f__Eubacterium_coprostanoligenes_group	0.644658	0.0335469	0.0694316
N-Acetylleucine	unclassified_f__Prevotellaceae	0.644658	0.0335469	0.0694316
N-Acetylleucine	unclassified_f__Ruminococcaceae	0.644658	0.0335469	0.0694316
N-Acetylleucine	norank_f__UCG-010	0.644658	0.0335469	0.0694316
Dopamine glucuronide	unclassified_f__Ruminococcaceae	0.644658	0.0335469	0.0694316
Dopamine glucuronide	Fournierella	0.644658	0.0335469	0.0694316
Pyrano(2,3-c)pyrazol-6(2H)-one, 3,4-dimethyl-2-(2-thienylmethyl)-	Monoglobus	0.644658	0.0335469	0.0694316
4(1H)-Pyridinone, 3-hydroxy-1-(3-hydroxypropyl)-2-methyl-	Olsenella	0.644658	0.0335469	0.0694316
N-Acetyl-L-Tyrosine	norank_f__norank_o__Clostridia_UCG-014	0.644658	0.0335469	0.0694316
N-Acetyl-L-Tyrosine	norank_f__Eubacterium_coprostanoligenes_group	0.644658	0.0335469	0.0694316
N-Acetyl-L-Tyrosine	unclassified_f__Prevotellaceae	0.644658	0.0335469	0.0694316
N-Acetyl-L-Tyrosine	unclassified_f__Ruminococcaceae	0.644658	0.0335469	0.0694316
N-Acetyl-L-Tyrosine	norank_f__UCG-010	0.644658	0.0335469	0.0694316
Nopalinic acid	norank_f__norank_o__Clostridia_UCG-014	0.644658	0.0335469	0.0694316
Nopalinic acid	norank_f__Eubacterium_coprostanoligenes_group	0.644658	0.0335469	0.0694316
Nopalinic acid	unclassified_f__Prevotellaceae	0.644658	0.0335469	0.0694316
Nopalinic acid	unclassified_f__Ruminococcaceae	0.644658	0.0335469	0.0694316
Nopalinic acid	norank_f__UCG-010	0.644658	0.0335469	0.0694316
Yohimbine	unclassified_f__Lachnospiraceae	0.642857	0.0259525	0.0694316
Yohimbine	Family_XIII_AD3011_group	0.642857	0.0259525	0.0694316
Uridine	Family_XIII_AD3011_group	0.642857	0.0259525	0.0694316
L-beta-aspartyl-L-glutamic acid	unclassified_f__Lachnospiraceae	0.642857	0.0259525	0.0694316
L-beta-aspartyl-L-glutamic acid	Family_XIII_AD3011_group	0.642857	0.0259525	0.0694316
L-Carnitine	Family_XIII_AD3011_group	0.642857	0.0259525	0.0694316
N-[(3s)-2-Oxotetrahydrofuran-3-Yl]butanamide	Subdoligranulum	0.642857	0.0259525	0.0694316
N-[(3s)-2-Oxotetrahydrofuran-3-Yl]butanamide	Family_XIII_AD3011_group	0.642857	0.0259525	0.0694316
3alpha-Hydroxyoreadone	Ruminococcus_torques_group	0.642857	0.0259525	0.0694316
2-Hydroxy-4-imino-2,5-cyclohexadienone	Ruminococcus_torques_group	0.642857	0.0259525	0.0694316
L-Proline, 1-(1-L-leucyl-L-prolyl)-	Subdoligranulum	0.642857	0.0259525	0.0694316
L-Proline, 1-(1-L-leucyl-L-prolyl)-	Family_XIII_AD3011_group	0.642857	0.0259525	0.0694316
N-alpha-Acetyl-L-lysine	Subdoligranulum	0.642857	0.0259525	0.0694316
N-alpha-Acetyl-L-lysine	Family_XIII_AD3011_group	0.642857	0.0259525	0.0694316
Adrenochrome o-semiquinone	unclassified_f__Lachnospiraceae	0.642857	0.0259525	0.0694316
Adrenochrome o-semiquinone	Subdoligranulum	0.642857	0.0259525	0.0694316
Geranyl pyrophosphate ammonium*200 UG/VI AL	Ruminococcus_torques_group	0.642857	0.0259525	0.0694316
Dolichosterone	unclassified_f__Lachnospiraceae	0.642857	0.0259525	0.0694316
Vignatic acid B	Subdoligranulum	0.642857	0.0259525	0.0694316
3-ureido-isobutyrate	Subdoligranulum	0.642857	0.0259525	0.0694316
N-Acetylasparagine	Family_XIII_AD3011_group	0.642857	0.0259525	0.0694316
4-Acetamidobutanoate	Subdoligranulum	0.642857	0.0259525	0.0694316
4-Acetamidobutanoate	Family_XIII_AD3011_group	0.642857	0.0259525	0.0694316
Atractylenolide III	Subdoligranulum	0.642857	0.0259525	0.0694316
Atractylenolide III	Family_XIII_AD3011_group	0.642857	0.0259525	0.0694316
Allyl cysteine	Family_XIII_AD3011_group	0.642857	0.0259525	0.0694316
4-(6,6-Dimethyl-4-oxo-3-(trifluoromethyl)-4,5,6,7-tetrahydro-1H-indazol-1-yl)-2-((1r,4r)-4-hydroxycyclohexylamino)benzamide	unclassified_f__Lachnospiraceae	0.642857	0.0259525	0.0694316
4-(6,6-Dimethyl-4-oxo-3-(trifluoromethyl)-4,5,6,7-tetrahydro-1H-indazol-1-yl)-2-((1r,4r)-4-hydroxycyclohexylamino)benzamide	Subdoligranulum	0.642857	0.0259525	0.0694316
Pyrano(2,3-c)pyrazol-6(2H)-one, 3,4-dimethyl-2-(2-thienylmethyl)-	Ruminococcus_torques_group	0.642857	0.0259525	0.0694316
N-Acetyl-L-Tyrosine	unclassified_f__Lachnospiraceae	0.642857	0.0259525	0.0694316
Nopalinic acid	unclassified_f__Lachnospiraceae	0.642857	0.0259525	0.0694316
Nopalinic acid	Subdoligranulum	0.642857	0.0259525	0.0694316
Deoxyguanosine	Bacteroides	0.64254	0.0304007	0.0694316
3alpha-Hydroxyoreadone	Prevotellaceae_UCG-001	0.64254	0.0304007	0.0694316
2-Hydroxy-4-imino-2,5-cyclohexadienone	Prevotellaceae_UCG-001	0.64254	0.0304007	0.0694316
2-Hydroxy-4-imino-2,5-cyclohexadienone	norank_f__Ruminococcaceae	0.64254	0.0304007	0.0694316
L-Canaline	Prevotellaceae_UCG-001	0.64254	0.0304007	0.0694316
L-Proline, 1-(1-L-leucyl-L-prolyl)-	norank_f__Ruminococcaceae	0.64254	0.0304007	0.0694316
Geranyl pyrophosphate ammonium*200 UG/VI AL	norank_f__Ruminococcaceae	0.64254	0.0304007	0.0694316
Dolichosterone	Prevotellaceae_UCG-001	0.64254	0.0304007	0.0694316
Vignatic acid B	Prevotellaceae_UCG-001	0.64254	0.0304007	0.0694316
Vignatic acid B	norank_f__Ruminococcaceae	0.64254	0.0304007	0.0694316
Histidinyl-Lysine	Prevotellaceae_UCG-001	0.64254	0.0304007	0.0694316
3-ureido-isobutyrate	Bacteroides	0.64254	0.0304007	0.0694316
N-Acetylasparagine	Bacteroides	0.64254	0.0304007	0.0694316
Imidazolone A	Bacteroides	0.64254	0.0304007	0.0694316
4-Acetamidobutanoate	Bacteroides	0.64254	0.0304007	0.0694316
Tetrahydrodeoxycorticosterone	Bacteroides	0.64254	0.0304007	0.0694316
4-(6,6-Dimethyl-4-oxo-3-(trifluoromethyl)-4,5,6,7-tetrahydro-1H-indazol-1-yl)-2-((1r,4r)-4-hydroxycyclohexylamino)benzamide	Bacteroides	0.64254	0.0304007	0.0694316
N-Acetylleucine	Prevotellaceae_UCG-001	0.64254	0.0304007	0.0694316
Dopamine glucuronide	Bacteroides	0.64254	0.0304007	0.0694316
4(1H)-Pyridinone, 3-hydroxy-1-(3-hydroxypropyl)-2-methyl-	Bacteroides	0.64254	0.0304007	0.0694316
Nopalinic acid	Prevotellaceae_UCG-001	0.64254	0.0304007	0.0694316
Uridine	UCG-009	0.61859	0.0443834	0.0804047
3alpha-Hydroxyoreadone	unclassified_f__Oscillospiraceae	0.61859	0.0443834	0.0804047
3alpha-Hydroxyoreadone	norank_f__norank_o__Clostridia_vadinBB60_group	0.61859	0.0443834	0.0804047
3alpha-Hydroxyoreadone	UCG-009	0.61859	0.0443834	0.0804047
MG(22:6(4Z,7Z,10Z,12E,16Z,19Z)-OH(14)/0:0/0:0)	norank_f__norank_o__Clostridia_vadinBB60_group	0.61859	0.0443834	0.0804047
L-Proline, 1-(1-L-leucyl-L-prolyl)-	UCG-009	0.61859	0.0443834	0.0804047
Geranyl pyrophosphate ammonium*200 UG/VI AL	UCG-009	0.61859	0.0443834	0.0804047
Dolichosterone	unclassified_f__Oscillospiraceae	0.61859	0.0443834	0.0804047
Dolichosterone	norank_f__norank_o__Clostridia_vadinBB60_group	0.61859	0.0443834	0.0804047
Dolichosterone	UCG-009	0.61859	0.0443834	0.0804047
Vignatic acid B	norank_f__norank_o__Clostridia_vadinBB60_group	0.61859	0.0443834	0.0804047
Pifithrin	unclassified_f__Oscillospiraceae	0.61859	0.0443834	0.0804047
Histidinyl-Lysine	unclassified_f__Oscillospiraceae	0.61859	0.0443834	0.0804047
Histidinyl-Lysine	UCG-009	0.61859	0.0443834	0.0804047
N-Acetylasparagine	UCG-009	0.61859	0.0443834	0.0804047
4-Acetamidobutanoate	unclassified_f__Oscillospiraceae	0.61859	0.0443834	0.0804047
Atractylenolide III	unclassified_f__Oscillospiraceae	0.61859	0.0443834	0.0804047
Atractylenolide III	UCG-009	0.61859	0.0443834	0.0804047
Tetrahydrodeoxycorticosterone	UCG-009	0.61859	0.0443834	0.0804047
N-Acetylleucine	norank_f__norank_o__Clostridia_vadinBB60_group	0.61859	0.0443834	0.0804047
Dopamine glucuronide	UCG-009	0.61859	0.0443834	0.0804047
N-Acetyl-L-Tyrosine	norank_f__norank_o__Clostridia_vadinBB60_group	0.61859	0.0443834	0.0804047
Uridine	Sellimonas	0.618284	0.0340493	0.0694316
Deoxyguanosine	norank_f__norank_o__RF39	0.618284	0.0340493	0.0694316
2-Hydroxy-4-imino-2,5-cyclohexadienone	Sellimonas	0.618284	0.0340493	0.0694316
Geranyl pyrophosphate ammonium*200 UG/VI AL	Rikenellaceae_RC9_gut_group	0.618284	0.0340493	0.0694316
Geranyl pyrophosphate ammonium*200 UG/VI AL	unclassified_o__Bacteroidales	0.618284	0.0340493	0.0694316
N-Acetylasparagine	norank_f__norank_o__RF39	0.618284	0.0340493	0.0694316
4-Acetamidobutanoate	norank_f__norank_o__RF39	0.618284	0.0340493	0.0694316
4(1H)-Pyridinone, 3-hydroxy-1-(3-hydroxypropyl)-2-methyl-	Rikenellaceae_RC9_gut_group	0.618284	0.0340493	0.0694316
4(1H)-Pyridinone, 3-hydroxy-1-(3-hydroxypropyl)-2-methyl-	norank_f__norank_o__RF39	0.618284	0.0340493	0.0694316
4(1H)-Pyridinone, 3-hydroxy-1-(3-hydroxypropyl)-2-methyl-	Sellimonas	0.618284	0.0340493	0.0694316
N-Acetyl-L-Tyrosine	norank_f__norank_o__RF39	0.618284	0.0340493	0.0694316
Yohimbine	norank_f__Oscillospiraceae	0.617213	0.0399553	0.0768372
Uridine	UCG-008	0.617213	0.0399553	0.0768372
Uridine	norank_f__Barnesiellaceae	0.617213	0.0399553	0.0768372
L-beta-aspartyl-L-glutamic acid	UCG-008	0.617213	0.0399553	0.0768372
L-beta-aspartyl-L-glutamic acid	norank_f__Oscillospiraceae	0.617213	0.0399553	0.0768372
L-beta-aspartyl-L-glutamic acid	norank_f__Barnesiellaceae	0.617213	0.0399553	0.0768372
L-Carnitine	norank_f__Oscillospiraceae	0.617213	0.0399553	0.0768372
3alpha-Hydroxyoreadone	norank_f__Oscillospiraceae	0.617213	0.0399553	0.0768372
2-Hydroxy-4-imino-2,5-cyclohexadienone	norank_f__Oscillospiraceae	0.617213	0.0399553	0.0768372
N-alpha-Acetyl-L-lysine	UCG-008	0.617213	0.0399553	0.0768372
Histidinyl-Lysine	norank_f__Oscillospiraceae	0.617213	0.0399553	0.0768372
3-ureido-isobutyrate	norank_f__Oscillospiraceae	0.617213	0.0399553	0.0768372
N-Acetylasparagine	UCG-008	0.617213	0.0399553	0.0768372
N-Acetylasparagine	norank_f__Barnesiellaceae	0.617213	0.0399553	0.0768372
Imidazolone A	norank_f__Oscillospiraceae	0.617213	0.0399553	0.0768372
Atractylenolide III	norank_f__Oscillospiraceae	0.617213	0.0399553	0.0768372
Allyl cysteine	UCG-008	0.617213	0.0399553	0.0768372
Allyl cysteine	norank_f__Barnesiellaceae	0.617213	0.0399553	0.0768372
Tetrahydrodeoxycorticosterone	UCG-008	0.617213	0.0399553	0.0768372
N-Acetylleucine	norank_f__Oscillospiraceae	0.617213	0.0399553	0.0768372
(+/-)-Pelletierine	UCG-008	0.617213	0.0399553	0.0768372
Dopamine glucuronide	UCG-008	0.617213	0.0399553	0.0768372
Dopamine glucuronide	norank_f__Barnesiellaceae	0.617213	0.0399553	0.0768372
Pyrano(2,3-c)pyrazol-6(2H)-one, 3,4-dimethyl-2-(2-thienylmethyl)-	norank_f__Oscillospiraceae	0.617213	0.0399553	0.0768372
N-Acetyl-L-Tyrosine	norank_f__Oscillospiraceae	0.617213	0.0399553	0.0768372
Uridine	Ruminococcus_torques_group	0.571429	0.0477612	0.0828038
Deoxyguanosine	Subdoligranulum	0.571429	0.0477612	0.0828038
Deoxyguanosine	Family_XIII_AD3011_group	0.571429	0.0477612	0.0828038
L-beta-aspartyl-L-glutamic acid	Ruminococcus_torques_group	0.571429	0.0477612	0.0828038
L-Carnitine	Ruminococcus_torques_group	0.571429	0.0477612	0.0828038
N-[(3s)-2-Oxotetrahydrofuran-3-Yl]butanamide	Ruminococcus_torques_group	0.571429	0.0477612	0.0828038
MG(22:6(4Z,7Z,10Z,12E,16Z,19Z)-OH(14)/0:0/0:0)	unclassified_f__Lachnospiraceae	0.571429	0.0477612	0.0828038
2-Hydroxy-4-imino-2,5-cyclohexadienone	Subdoligranulum	0.571429	0.0477612	0.0828038
2-Hydroxy-4-imino-2,5-cyclohexadienone	Family_XIII_AD3011_group	0.571429	0.0477612	0.0828038
L-Proline, 1-(1-L-leucyl-L-prolyl)-	Ruminococcus_torques_group	0.571429	0.0477612	0.0828038
Adrenochrome o-semiquinone	Ruminococcus_torques_group	0.571429	0.0477612	0.0828038
Geranyl pyrophosphate ammonium*200 UG/VI AL	unclassified_f__Lachnospiraceae	0.571429	0.0477612	0.0828038
Geranyl pyrophosphate ammonium*200 UG/VI AL	Subdoligranulum	0.571429	0.0477612	0.0828038
Geranyl pyrophosphate ammonium*200 UG/VI AL	Family_XIII_AD3011_group	0.571429	0.0477612	0.0828038
Imidazolone A	unclassified_f__Lachnospiraceae	0.571429	0.0477612	0.0828038
4-Acetamidobutanoate	Ruminococcus_torques_group	0.571429	0.0477612	0.0828038
Dopamine glucuronide	Subdoligranulum	0.571429	0.0477612	0.0828038
Pyrano(2,3-c)pyrazol-6(2H)-one, 3,4-dimethyl-2-(2-thienylmethyl)-	unclassified_f__Lachnospiraceae	0.571429	0.0477612	0.0828038
Pyrano(2,3-c)pyrazol-6(2H)-one, 3,4-dimethyl-2-(2-thienylmethyl)-	Subdoligranulum	0.571429	0.0477612	0.0828038
Pyrano(2,3-c)pyrazol-6(2H)-one, 3,4-dimethyl-2-(2-thienylmethyl)-	Family_XIII_AD3011_group	0.571429	0.0477612	0.0828038
4(1H)-Pyridinone, 3-hydroxy-1-(3-hydroxypropyl)-2-methyl-	Family_XIII_AD3011_group	0.571429	0.0477612	0.0828038
Uridine	norank_f__Ruminococcaceae	0.566947	0.0561147	0.0896737
L-beta-aspartyl-L-glutamic acid	norank_f__Ruminococcaceae	0.566947	0.0561147	0.0896737
MG(22:6(4Z,7Z,10Z,12E,16Z,19Z)-OH(14)/0:0/0:0)	Prevotellaceae_UCG-001	0.566947	0.0561147	0.0896737
Adrenochrome o-semiquinone	norank_f__Ruminococcaceae	0.566947	0.0561147	0.0896737
Vignatic acid B	Bacteroides	0.566947	0.0561147	0.0896737
Histidinyl-Lysine	Bacteroides	0.566947	0.0561147	0.0896737
N-Acetylasparagine	norank_f__Ruminococcaceae	0.566947	0.0561147	0.0896737
Atractylenolide III	norank_f__Ruminococcaceae	0.566947	0.0561147	0.0896737
Allyl cysteine	norank_f__Ruminococcaceae	0.566947	0.0561147	0.0896737
Tetrahydrodeoxycorticosterone	Prevotellaceae_UCG-001	0.566947	0.0561147	0.0896737
4-(6,6-Dimethyl-4-oxo-3-(trifluoromethyl)-4,5,6,7-tetrahydro-1H-indazol-1-yl)-2-((1r,4r)-4-hydroxycyclohexylamino)benzamide	norank_f__Ruminococcaceae	0.566947	0.0561147	0.0896737
(+/-)-Pelletierine	Prevotellaceae_UCG-001	0.566947	0.0561147	0.0896737
Dopamine glucuronide	norank_f__Ruminococcaceae	0.566947	0.0561147	0.0896737
N-Acetyl-L-Tyrosine	Bacteroides	0.566947	0.0561147	0.0896737
Yohimbine	norank_f__norank_o__Clostridia_UCG-014	0.564076	0.0629151	0.0896737
Yohimbine	norank_f__Eubacterium_coprostanoligenes_group	0.564076	0.0629151	0.0896737
Yohimbine	unclassified_f__Prevotellaceae	0.564076	0.0629151	0.0896737
Yohimbine	unclassified_f__Ruminococcaceae	0.564076	0.0629151	0.0896737
Yohimbine	norank_f__UCG-010	0.564076	0.0629151	0.0896737
Uridine	Monoglobus	0.564076	0.0629151	0.0896737
L-beta-aspartyl-L-glutamic acid	Monoglobus	0.564076	0.0629151	0.0896737
L-Carnitine	unclassified_f__Ruminococcaceae	0.564076	0.0629151	0.0896737
MG(22:6(4Z,7Z,10Z,12E,16Z,19Z)-OH(14)/0:0/0:0)	norank_f__norank_o__Clostridia_UCG-014	0.564076	0.0629151	0.0896737
MG(22:6(4Z,7Z,10Z,12E,16Z,19Z)-OH(14)/0:0/0:0)	norank_f__Eubacterium_coprostanoligenes_group	0.564076	0.0629151	0.0896737
MG(22:6(4Z,7Z,10Z,12E,16Z,19Z)-OH(14)/0:0/0:0)	unclassified_f__Prevotellaceae	0.564076	0.0629151	0.0896737
MG(22:6(4Z,7Z,10Z,12E,16Z,19Z)-OH(14)/0:0/0:0)	unclassified_f__Ruminococcaceae	0.564076	0.0629151	0.0896737
MG(22:6(4Z,7Z,10Z,12E,16Z,19Z)-OH(14)/0:0/0:0)	norank_f__UCG-010	0.564076	0.0629151	0.0896737
2-Hydroxy-4-imino-2,5-cyclohexadienone	Monoglobus	0.564076	0.0629151	0.0896737
L-Canaline	norank_f__norank_o__Clostridia_UCG-014	0.564076	0.0629151	0.0896737
L-Canaline	norank_f__Eubacterium_coprostanoligenes_group	0.564076	0.0629151	0.0896737
L-Canaline	unclassified_f__Prevotellaceae	0.564076	0.0629151	0.0896737
L-Canaline	unclassified_f__Ruminococcaceae	0.564076	0.0629151	0.0896737
L-Canaline	norank_f__UCG-010	0.564076	0.0629151	0.0896737
L-Proline, 1-(1-L-leucyl-L-prolyl)-	Monoglobus	0.564076	0.0629151	0.0896737
PC(22:5/0:0)	unclassified_f__Prevotellaceae	0.564076	0.0629151	0.0896737
PC(22:5/0:0)	norank_f__UCG-010	0.564076	0.0629151	0.0896737
N-alpha-Acetyl-L-lysine	norank_f__norank_o__Clostridia_UCG-014	0.564076	0.0629151	0.0896737
N-alpha-Acetyl-L-lysine	norank_f__Eubacterium_coprostanoligenes_group	0.564076	0.0629151	0.0896737
N-alpha-Acetyl-L-lysine	unclassified_f__Ruminococcaceae	0.564076	0.0629151	0.0896737
Adrenochrome o-semiquinone	norank_f__norank_o__Clostridia_UCG-014	0.564076	0.0629151	0.0896737
Adrenochrome o-semiquinone	norank_f__Eubacterium_coprostanoligenes_group	0.564076	0.0629151	0.0896737
Adrenochrome o-semiquinone	unclassified_f__Prevotellaceae	0.564076	0.0629151	0.0896737
Adrenochrome o-semiquinone	norank_f__UCG-010	0.564076	0.0629151	0.0896737
Geranyl pyrophosphate ammonium*200 UG/VI AL	Monoglobus	0.564076	0.0629151	0.0896737
Dolichosterone	norank_f__norank_o__Clostridia_UCG-014	0.564076	0.0629151	0.0896737
Dolichosterone	norank_f__Eubacterium_coprostanoligenes_group	0.564076	0.0629151	0.0896737
Dolichosterone	unclassified_f__Prevotellaceae	0.564076	0.0629151	0.0896737
Dolichosterone	Fournierella	0.564076	0.0629151	0.0896737
Dolichosterone	norank_f__UCG-010	0.564076	0.0629151	0.0896737
Vignatic acid B	Olsenella	0.564076	0.0629151	0.0896737
Vignatic acid B	Monoglobus	0.564076	0.0629151	0.0896737
Pifithrin	Olsenella	0.564076	0.0629151	0.0896737
Pifithrin	Monoglobus	0.564076	0.0629151	0.0896737
N-Acetylasparagine	Monoglobus	0.564076	0.0629151	0.0896737
Allyl cysteine	norank_f__norank_o__Clostridia_UCG-014	0.564076	0.0629151	0.0896737
Allyl cysteine	norank_f__Eubacterium_coprostanoligenes_group	0.564076	0.0629151	0.0896737
Allyl cysteine	unclassified_f__Prevotellaceae	0.564076	0.0629151	0.0896737
Allyl cysteine	unclassified_f__Ruminococcaceae	0.564076	0.0629151	0.0896737
Allyl cysteine	norank_f__UCG-010	0.564076	0.0629151	0.0896737
Tetrahydrodeoxycorticosterone	unclassified_f__Ruminococcaceae	0.564076	0.0629151	0.0896737
Tetrahydrodeoxycorticosterone	Fournierella	0.564076	0.0629151	0.0896737
4-(6,6-Dimethyl-4-oxo-3-(trifluoromethyl)-4,5,6,7-tetrahydro-1H-indazol-1-yl)-2-((1r,4r)-4-hydroxycyclohexylamino)benzamide	norank_f__norank_o__Clostridia_UCG-014	0.564076	0.0629151	0.0896737
4-(6,6-Dimethyl-4-oxo-3-(trifluoromethyl)-4,5,6,7-tetrahydro-1H-indazol-1-yl)-2-((1r,4r)-4-hydroxycyclohexylamino)benzamide	norank_f__Eubacterium_coprostanoligenes_group	0.564076	0.0629151	0.0896737
4-(6,6-Dimethyl-4-oxo-3-(trifluoromethyl)-4,5,6,7-tetrahydro-1H-indazol-1-yl)-2-((1r,4r)-4-hydroxycyclohexylamino)benzamide	unclassified_f__Prevotellaceae	0.564076	0.0629151	0.0896737
4-(6,6-Dimethyl-4-oxo-3-(trifluoromethyl)-4,5,6,7-tetrahydro-1H-indazol-1-yl)-2-((1r,4r)-4-hydroxycyclohexylamino)benzamide	unclassified_f__Ruminococcaceae	0.564076	0.0629151	0.0896737
4-(6,6-Dimethyl-4-oxo-3-(trifluoromethyl)-4,5,6,7-tetrahydro-1H-indazol-1-yl)-2-((1r,4r)-4-hydroxycyclohexylamino)benzamide	norank_f__UCG-010	0.564076	0.0629151	0.0896737
N-Acetylleucine	Olsenella	0.564076	0.0629151	0.0896737
(+/-)-Pelletierine	unclassified_f__Ruminococcaceae	0.564076	0.0629151	0.0896737
Dopamine glucuronide	Monoglobus	0.564076	0.0629151	0.0896737
Pyrano(2,3-c)pyrazol-6(2H)-one, 3,4-dimethyl-2-(2-thienylmethyl)-	norank_f__norank_o__Clostridia_UCG-014	0.564076	0.0629151	0.0896737
Pyrano(2,3-c)pyrazol-6(2H)-one, 3,4-dimethyl-2-(2-thienylmethyl)-	norank_f__Eubacterium_coprostanoligenes_group	0.564076	0.0629151	0.0896737
Pyrano(2,3-c)pyrazol-6(2H)-one, 3,4-dimethyl-2-(2-thienylmethyl)-	unclassified_f__Prevotellaceae	0.564076	0.0629151	0.0896737
Pyrano(2,3-c)pyrazol-6(2H)-one, 3,4-dimethyl-2-(2-thienylmethyl)-	norank_f__UCG-010	0.564076	0.0629151	0.0896737
4(1H)-Pyridinone, 3-hydroxy-1-(3-hydroxypropyl)-2-methyl-	norank_f__norank_o__Clostridia_UCG-014	0.564076	0.0629151	0.0896737
4(1H)-Pyridinone, 3-hydroxy-1-(3-hydroxypropyl)-2-methyl-	norank_f__Eubacterium_coprostanoligenes_group	0.564076	0.0629151	0.0896737
4(1H)-Pyridinone, 3-hydroxy-1-(3-hydroxypropyl)-2-methyl-	unclassified_f__Ruminococcaceae	0.564076	0.0629151	0.0896737
N-Acetyl-L-Tyrosine	Olsenella	0.564076	0.0629151	0.0896737
Yohimbine	Rikenellaceae_RC9_gut_group	0.545545	0.0614649	0.0896737
L-Carnitine	Rikenellaceae_RC9_gut_group	0.545545	0.0614649	0.0896737
L-Carnitine	unclassified_o__Bacteroidales	0.545545	0.0614649	0.0896737
3alpha-Hydroxyoreadone	Rikenellaceae_RC9_gut_group	0.545545	0.0614649	0.0896737
MG(22:6(4Z,7Z,10Z,12E,16Z,19Z)-OH(14)/0:0/0:0)	Rikenellaceae_RC9_gut_group	0.545545	0.0614649	0.0896737
L-Canaline	unclassified_o__Bacteroidales	0.545545	0.0614649	0.0896737
L-Proline, 1-(1-L-leucyl-L-prolyl)-	Rikenellaceae_RC9_gut_group	0.545545	0.0614649	0.0896737
L-Proline, 1-(1-L-leucyl-L-prolyl)-	unclassified_o__Bacteroidales	0.545545	0.0614649	0.0896737
N-alpha-Acetyl-L-lysine	Rikenellaceae_RC9_gut_group	0.545545	0.0614649	0.0896737
N-alpha-Acetyl-L-lysine	Sellimonas	0.545545	0.0614649	0.0896737
Adrenochrome o-semiquinone	unclassified_o__Bacteroidales	0.545545	0.0614649	0.0896737
Vignatic acid B	norank_f__norank_o__RF39	0.545545	0.0614649	0.0896737
Vignatic acid B	Sellimonas	0.545545	0.0614649	0.0896737
Pifithrin	Sellimonas	0.545545	0.0614649	0.0896737
Histidinyl-Lysine	Rikenellaceae_RC9_gut_group	0.545545	0.0614649	0.0896737
Histidinyl-Lysine	Sellimonas	0.545545	0.0614649	0.0896737
Histidinyl-Lysine	unclassified_o__Bacteroidales	0.545545	0.0614649	0.0896737
N-Acetylasparagine	Rikenellaceae_RC9_gut_group	0.545545	0.0614649	0.0896737
N-Acetylasparagine	Sellimonas	0.545545	0.0614649	0.0896737
N-Acetylasparagine	unclassified_o__Bacteroidales	0.545545	0.0614649	0.0896737
4-Acetamidobutanoate	Sellimonas	0.545545	0.0614649	0.0896737
Allyl cysteine	Rikenellaceae_RC9_gut_group	0.545545	0.0614649	0.0896737
Allyl cysteine	Sellimonas	0.545545	0.0614649	0.0896737
Allyl cysteine	unclassified_o__Bacteroidales	0.545545	0.0614649	0.0896737
Tetrahydrodeoxycorticosterone	Rikenellaceae_RC9_gut_group	0.545545	0.0614649	0.0896737
Tetrahydrodeoxycorticosterone	Sellimonas	0.545545	0.0614649	0.0896737
4-(6,6-Dimethyl-4-oxo-3-(trifluoromethyl)-4,5,6,7-tetrahydro-1H-indazol-1-yl)-2-((1r,4r)-4-hydroxycyclohexylamino)benzamide	Rikenellaceae_RC9_gut_group	0.545545	0.0614649	0.0896737
4-(6,6-Dimethyl-4-oxo-3-(trifluoromethyl)-4,5,6,7-tetrahydro-1H-indazol-1-yl)-2-((1r,4r)-4-hydroxycyclohexylamino)benzamide	Sellimonas	0.545545	0.0614649	0.0896737
N-Acetylleucine	norank_f__norank_o__RF39	0.545545	0.0614649	0.0896737
N-Acetyl-L-Tyrosine	Rikenellaceae_RC9_gut_group	0.545545	0.0614649	0.0896737
Nopalinic acid	Rikenellaceae_RC9_gut_group	0.545545	0.0614649	0.0896737
L-Canaline	UCG-008	0.540062	0.0722667	0.10037
L-Canaline	norank_f__Barnesiellaceae	0.540062	0.0722667	0.10037
Adrenochrome o-semiquinone	norank_f__Barnesiellaceae	0.540062	0.0722667	0.10037
Geranyl pyrophosphate ammonium*200 UG/VI AL	norank_f__Oscillospiraceae	0.540062	0.0722667	0.10037
Dolichosterone	UCG-008	0.540062	0.0722667	0.10037
Dolichosterone	norank_f__Barnesiellaceae	0.540062	0.0722667	0.10037
N-Acetylasparagine	norank_f__Oscillospiraceae	0.540062	0.0722667	0.10037
Atractylenolide III	norank_f__Barnesiellaceae	0.540062	0.0722667	0.10037
Tetrahydrodeoxycorticosterone	norank_f__Oscillospiraceae	0.540062	0.0722667	0.10037
4-(6,6-Dimethyl-4-oxo-3-(trifluoromethyl)-4,5,6,7-tetrahydro-1H-indazol-1-yl)-2-((1r,4r)-4-hydroxycyclohexylamino)benzamide	norank_f__Barnesiellaceae	0.540062	0.0722667	0.10037
(+/-)-Pelletierine	norank_f__Oscillospiraceae	0.540062	0.0722667	0.10037
Nopalinic acid	UCG-008	0.540062	0.0722667	0.10037
Nopalinic acid	norank_f__Barnesiellaceae	0.540062	0.0722667	0.10037
Yohimbine	norank_f__norank_o__Clostridia_vadinBB60_group	0.536111	0.08144	0.109214
Uridine	norank_f__norank_o__Clostridia_vadinBB60_group	0.536111	0.08144	0.109214
L-beta-aspartyl-L-glutamic acid	norank_f__norank_o__Clostridia_vadinBB60_group	0.536111	0.08144	0.109214
2-Hydroxy-4-imino-2,5-cyclohexadienone	unclassified_f__Oscillospiraceae	0.536111	0.08144	0.109214
2-Hydroxy-4-imino-2,5-cyclohexadienone	norank_f__norank_o__Clostridia_vadinBB60_group	0.536111	0.08144	0.109214
L-Proline, 1-(1-L-leucyl-L-prolyl)-	norank_f__norank_o__Clostridia_vadinBB60_group	0.536111	0.08144	0.109214
PC(22:5/0:0)	norank_f__norank_o__Clostridia_vadinBB60_group	0.536111	0.08144	0.109214
N-alpha-Acetyl-L-lysine	norank_f__norank_o__Clostridia_vadinBB60_group	0.536111	0.08144	0.109214
Geranyl pyrophosphate ammonium*200 UG/VI AL	norank_f__norank_o__Clostridia_vadinBB60_group	0.536111	0.08144	0.109214
Vignatic acid B	unclassified_f__Oscillospiraceae	0.536111	0.08144	0.109214
4-Acetamidobutanoate	norank_f__norank_o__Clostridia_vadinBB60_group	0.536111	0.08144	0.109214
Tetrahydrodeoxycorticosterone	unclassified_f__Oscillospiraceae	0.536111	0.08144	0.109214
4(1H)-Pyridinone, 3-hydroxy-1-(3-hydroxypropyl)-2-methyl-	norank_f__norank_o__Clostridia_vadinBB60_group	0.536111	0.08144	0.109214
Nopalinic acid	unclassified_f__Oscillospiraceae	0.536111	0.08144	0.109214
Nopalinic acid	UCG-009	0.536111	0.08144	0.109214
Uridine	Subdoligranulum	0.5	0.0832645	0.109214
Deoxyguanosine	Ruminococcus_torques_group	0.5	0.0832645	0.109214
L-beta-aspartyl-L-glutamic acid	Subdoligranulum	0.5	0.0832645	0.109214
L-Proline, 1-(1-L-leucyl-L-prolyl)-	unclassified_f__Lachnospiraceae	0.5	0.0832645	0.109214
N-alpha-Acetyl-L-lysine	unclassified_f__Lachnospiraceae	0.5	0.0832645	0.109214
Vignatic acid B	Family_XIII_AD3011_group	0.5	0.0832645	0.109214
Pifithrin	Ruminococcus_torques_group	0.5	0.0832645	0.109214
Histidinyl-Lysine	Family_XIII_AD3011_group	0.5	0.0832645	0.109214
3-ureido-isobutyrate	unclassified_f__Lachnospiraceae	0.5	0.0832645	0.109214
N-Acetylasparagine	unclassified_f__Lachnospiraceae	0.5	0.0832645	0.109214
N-Acetylasparagine	Subdoligranulum	0.5	0.0832645	0.109214
Atractylenolide III	unclassified_f__Lachnospiraceae	0.5	0.0832645	0.109214
Allyl cysteine	unclassified_f__Lachnospiraceae	0.5	0.0832645	0.109214
Allyl cysteine	Subdoligranulum	0.5	0.0832645	0.109214
Tetrahydrodeoxycorticosterone	Family_XIII_AD3011_group	0.5	0.0832645	0.109214
(+/-)-Pelletierine	unclassified_f__Lachnospiraceae	0.5	0.0832645	0.109214
4(1H)-Pyridinone, 3-hydroxy-1-(3-hydroxypropyl)-2-methyl-	Ruminococcus_torques_group	0.5	0.0832645	0.109214
Nopalinic acid	Family_XIII_AD3011_group	0.5	0.0832645	0.109214
Yohimbine	Bacteroides	0.491354	0.0978317	0.126202
L-Carnitine	Bacteroides	0.491354	0.0978317	0.126202
L-Canaline	norank_f__Ruminococcaceae	0.491354	0.0978317	0.126202
N-alpha-Acetyl-L-lysine	Bacteroides	0.491354	0.0978317	0.126202
Adrenochrome o-semiquinone	Bacteroides	0.491354	0.0978317	0.126202
Dolichosterone	norank_f__Ruminococcaceae	0.491354	0.0978317	0.126202
Pifithrin	Bacteroides	0.491354	0.0978317	0.126202
Allyl cysteine	Bacteroides	0.491354	0.0978317	0.126202
Nopalinic acid	norank_f__Ruminococcaceae	0.491354	0.0978317	0.126202
Yohimbine	Olsenella	0.483494	0.110912	0.130793
Uridine	norank_f__norank_o__Clostridia_UCG-014	0.483494	0.110912	0.130793
Uridine	norank_f__Eubacterium_coprostanoligenes_group	0.483494	0.110912	0.130793
L-beta-aspartyl-L-glutamic acid	unclassified_f__Prevotellaceae	0.483494	0.110912	0.130793
L-beta-aspartyl-L-glutamic acid	norank_f__UCG-010	0.483494	0.110912	0.130793
L-Carnitine	Olsenella	0.483494	0.110912	0.130793
3alpha-Hydroxyoreadone	unclassified_f__Ruminococcaceae	0.483494	0.110912	0.130793
L-Proline, 1-(1-L-leucyl-L-prolyl)-	norank_f__norank_o__Clostridia_UCG-014	0.483494	0.110912	0.130793
L-Proline, 1-(1-L-leucyl-L-prolyl)-	norank_f__Eubacterium_coprostanoligenes_group	0.483494	0.110912	0.130793
PC(22:5/0:0)	Monoglobus	0.483494	0.110912	0.130793
Adrenochrome o-semiquinone	Monoglobus	0.483494	0.110912	0.130793
Geranyl pyrophosphate ammonium*200 UG/VI AL	norank_f__norank_o__Clostridia_UCG-014	0.483494	0.110912	0.130793
Geranyl pyrophosphate ammonium*200 UG/VI AL	norank_f__Eubacterium_coprostanoligenes_group	0.483494	0.110912	0.130793
Dolichosterone	Monoglobus	0.483494	0.110912	0.130793
Vignatic acid B	unclassified_f__Prevotellaceae	0.483494	0.110912	0.130793
Vignatic acid B	norank_f__UCG-010	0.483494	0.110912	0.130793
Pifithrin	norank_f__norank_o__Clostridia_UCG-014	0.483494	0.110912	0.130793
Pifithrin	norank_f__Eubacterium_coprostanoligenes_group	0.483494	0.110912	0.130793
Pifithrin	unclassified_f__Ruminococcaceae	0.483494	0.110912	0.130793
Pifithrin	Fournierella	0.483494	0.110912	0.130793
Histidinyl-Lysine	unclassified_f__Ruminococcaceae	0.483494	0.110912	0.130793
N-Acetylasparagine	norank_f__norank_o__Clostridia_UCG-014	0.483494	0.110912	0.130793
N-Acetylasparagine	norank_f__Eubacterium_coprostanoligenes_group	0.483494	0.110912	0.130793
N-Acetylasparagine	unclassified_f__Prevotellaceae	0.483494	0.110912	0.130793
N-Acetylasparagine	norank_f__UCG-010	0.483494	0.110912	0.130793
Atractylenolide III	unclassified_f__Ruminococcaceae	0.483494	0.110912	0.130793
Tetrahydrodeoxycorticosterone	Olsenella	0.483494	0.110912	0.130793
4-(6,6-Dimethyl-4-oxo-3-(trifluoromethyl)-4,5,6,7-tetrahydro-1H-indazol-1-yl)-2-((1r,4r)-4-hydroxycyclohexylamino)benzamide	Olsenella	0.483494	0.110912	0.130793
4-(6,6-Dimethyl-4-oxo-3-(trifluoromethyl)-4,5,6,7-tetrahydro-1H-indazol-1-yl)-2-((1r,4r)-4-hydroxycyclohexylamino)benzamide	Monoglobus	0.483494	0.110912	0.130793
(+/-)-Pelletierine	Olsenella	0.483494	0.110912	0.130793
Dopamine glucuronide	norank_f__norank_o__Clostridia_UCG-014	0.483494	0.110912	0.130793
Dopamine glucuronide	norank_f__Eubacterium_coprostanoligenes_group	0.483494	0.110912	0.130793
Dopamine glucuronide	unclassified_f__Prevotellaceae	0.483494	0.110912	0.130793
Dopamine glucuronide	norank_f__UCG-010	0.483494	0.110912	0.130793
Nopalinic acid	Fournierella	0.483494	0.110912	0.130793
Yohimbine	norank_f__norank_o__RF39	0.472805	0.105064	0.130676
Uridine	Rikenellaceae_RC9_gut_group	0.472805	0.105064	0.130676
Uridine	unclassified_o__Bacteroidales	0.472805	0.105064	0.130676
Deoxyguanosine	unclassified_o__Bacteroidales	0.472805	0.105064	0.130676
L-Carnitine	norank_f__norank_o__RF39	0.472805	0.105064	0.130676
3alpha-Hydroxyoreadone	norank_f__norank_o__RF39	0.472805	0.105064	0.130676
MG(22:6(4Z,7Z,10Z,12E,16Z,19Z)-OH(14)/0:0/0:0)	unclassified_o__Bacteroidales	0.472805	0.105064	0.130676
2-Hydroxy-4-imino-2,5-cyclohexadienone	unclassified_o__Bacteroidales	0.472805	0.105064	0.130676
L-Canaline	Rikenellaceae_RC9_gut_group	0.472805	0.105064	0.130676
L-Canaline	Sellimonas	0.472805	0.105064	0.130676
N-alpha-Acetyl-L-lysine	norank_f__norank_o__RF39	0.472805	0.105064	0.130676
Pifithrin	norank_f__norank_o__RF39	0.472805	0.105064	0.130676
3-ureido-isobutyrate	Rikenellaceae_RC9_gut_group	0.472805	0.105064	0.130676
3-ureido-isobutyrate	Sellimonas	0.472805	0.105064	0.130676
Imidazolone A	Rikenellaceae_RC9_gut_group	0.472805	0.105064	0.130676
Imidazolone A	Sellimonas	0.472805	0.105064	0.130676
Imidazolone A	unclassified_o__Bacteroidales	0.472805	0.105064	0.130676
Allyl cysteine	norank_f__norank_o__RF39	0.472805	0.105064	0.130676
Tetrahydrodeoxycorticosterone	norank_f__norank_o__RF39	0.472805	0.105064	0.130676
4-(6,6-Dimethyl-4-oxo-3-(trifluoromethyl)-4,5,6,7-tetrahydro-1H-indazol-1-yl)-2-((1r,4r)-4-hydroxycyclohexylamino)benzamide	norank_f__norank_o__RF39	0.472805	0.105064	0.130676
(+/-)-Pelletierine	norank_f__norank_o__RF39	0.472805	0.105064	0.130676
(+/-)-Pelletierine	unclassified_o__Bacteroidales	0.472805	0.105064	0.130676
Dopamine glucuronide	Rikenellaceae_RC9_gut_group	0.472805	0.105064	0.130676
Dopamine glucuronide	Sellimonas	0.472805	0.105064	0.130676
Dopamine glucuronide	unclassified_o__Bacteroidales	0.472805	0.105064	0.130676
4(1H)-Pyridinone, 3-hydroxy-1-(3-hydroxypropyl)-2-methyl-	unclassified_o__Bacteroidales	0.472805	0.105064	0.130676
Uridine	norank_f__Oscillospiraceae	0.46291	0.1234	0.143622
MG(22:6(4Z,7Z,10Z,12E,16Z,19Z)-OH(14)/0:0/0:0)	UCG-008	0.46291	0.1234	0.143622
MG(22:6(4Z,7Z,10Z,12E,16Z,19Z)-OH(14)/0:0/0:0)	norank_f__Barnesiellaceae	0.46291	0.1234	0.143622
L-Proline, 1-(1-L-leucyl-L-prolyl)-	norank_f__Oscillospiraceae	0.46291	0.1234	0.143622
Adrenochrome o-semiquinone	UCG-008	0.46291	0.1234	0.143622
Pifithrin	norank_f__Oscillospiraceae	0.46291	0.1234	0.143622
Atractylenolide III	UCG-008	0.46291	0.1234	0.143622
4-(6,6-Dimethyl-4-oxo-3-(trifluoromethyl)-4,5,6,7-tetrahydro-1H-indazol-1-yl)-2-((1r,4r)-4-hydroxycyclohexylamino)benzamide	UCG-008	0.46291	0.1234	0.143622
Dopamine glucuronide	norank_f__Oscillospiraceae	0.46291	0.1234	0.143622
Deoxyguanosine	norank_f__norank_o__Clostridia_vadinBB60_group	0.453632	0.140392	0.157957
N-[(3s)-2-Oxotetrahydrofuran-3-Yl]butanamide	norank_f__norank_o__Clostridia_vadinBB60_group	0.453632	0.140392	0.157957
MG(22:6(4Z,7Z,10Z,12E,16Z,19Z)-OH(14)/0:0/0:0)	unclassified_f__Oscillospiraceae	0.453632	0.140392	0.157957
MG(22:6(4Z,7Z,10Z,12E,16Z,19Z)-OH(14)/0:0/0:0)	UCG-009	0.453632	0.140392	0.157957
Adrenochrome o-semiquinone	UCG-009	0.453632	0.140392	0.157957
Pifithrin	UCG-009	0.453632	0.140392	0.157957
3-ureido-isobutyrate	norank_f__norank_o__Clostridia_vadinBB60_group	0.453632	0.140392	0.157957
Imidazolone A	norank_f__norank_o__Clostridia_vadinBB60_group	0.453632	0.140392	0.157957
4-(6,6-Dimethyl-4-oxo-3-(trifluoromethyl)-4,5,6,7-tetrahydro-1H-indazol-1-yl)-2-((1r,4r)-4-hydroxycyclohexylamino)benzamide	UCG-009	0.453632	0.140392	0.157957
Pyrano(2,3-c)pyrazol-6(2H)-one, 3,4-dimethyl-2-(2-thienylmethyl)-	norank_f__norank_o__Clostridia_vadinBB60_group	0.453632	0.140392	0.157957
Yohimbine	Ruminococcus_torques_group	0.428571	0.137646	0.156843
3alpha-Hydroxyoreadone	Family_XIII_AD3011_group	0.428571	0.137646	0.156843
MG(22:6(4Z,7Z,10Z,12E,16Z,19Z)-OH(14)/0:0/0:0)	Subdoligranulum	0.428571	0.137646	0.156843
L-Canaline	unclassified_f__Lachnospiraceae	0.428571	0.137646	0.156843
L-Canaline	Subdoligranulum	0.428571	0.137646	0.156843
PC(22:5/0:0)	Subdoligranulum	0.428571	0.137646	0.156843
Pifithrin	Subdoligranulum	0.428571	0.137646	0.156843
Pifithrin	Family_XIII_AD3011_group	0.428571	0.137646	0.156843
3-ureido-isobutyrate	Ruminococcus_torques_group	0.428571	0.137646	0.156843
N-Acetylasparagine	Ruminococcus_torques_group	0.428571	0.137646	0.156843
Atractylenolide III	Ruminococcus_torques_group	0.428571	0.137646	0.156843
N-Acetylleucine	unclassified_f__Lachnospiraceae	0.428571	0.137646	0.156843
(+/-)-Pelletierine	Ruminococcus_torques_group	0.428571	0.137646	0.156843
Dopamine glucuronide	unclassified_f__Lachnospiraceae	0.428571	0.137646	0.156843
N-Acetyl-L-Tyrosine	Ruminococcus_torques_group	0.428571	0.137646	0.156843
3alpha-Hydroxyoreadone	Bacteroides	0.415761	0.161282	0.179043
MG(22:6(4Z,7Z,10Z,12E,16Z,19Z)-OH(14)/0:0/0:0)	norank_f__Ruminococcaceae	0.415761	0.161282	0.179043
L-Canaline	Bacteroides	0.415761	0.161282	0.179043
PC(22:5/0:0)	norank_f__Ruminococcaceae	0.415761	0.161282	0.179043
Adrenochrome o-semiquinone	Prevotellaceae_UCG-001	0.415761	0.161282	0.179043
Pifithrin	Prevotellaceae_UCG-001	0.415761	0.161282	0.179043
Pifithrin	norank_f__Ruminococcaceae	0.415761	0.161282	0.179043
Atractylenolide III	Prevotellaceae_UCG-001	0.415761	0.161282	0.179043
4-(6,6-Dimethyl-4-oxo-3-(trifluoromethyl)-4,5,6,7-tetrahydro-1H-indazol-1-yl)-2-((1r,4r)-4-hydroxycyclohexylamino)benzamide	Prevotellaceae_UCG-001	0.415761	0.161282	0.179043
N-Acetylleucine	Bacteroides	0.415761	0.161282	0.179043
3alpha-Hydroxyoreadone	Olsenella	0.402911	0.184039	0.195619
MG(22:6(4Z,7Z,10Z,12E,16Z,19Z)-OH(14)/0:0/0:0)	Fournierella	0.402911	0.184039	0.195619
PC(22:5/0:0)	norank_f__norank_o__Clostridia_UCG-014	0.402911	0.184039	0.195619
PC(22:5/0:0)	norank_f__Eubacterium_coprostanoligenes_group	0.402911	0.184039	0.195619
PC(22:5/0:0)	Fournierella	0.402911	0.184039	0.195619
Adrenochrome o-semiquinone	unclassified_f__Ruminococcaceae	0.402911	0.184039	0.195619
Adrenochrome o-semiquinone	Fournierella	0.402911	0.184039	0.195619
Histidinyl-Lysine	Olsenella	0.402911	0.184039	0.195619
4-Acetamidobutanoate	unclassified_f__Prevotellaceae	0.402911	0.184039	0.195619
4-Acetamidobutanoate	norank_f__UCG-010	0.402911	0.184039	0.195619
Atractylenolide III	Olsenella	0.402911	0.184039	0.195619
4-(6,6-Dimethyl-4-oxo-3-(trifluoromethyl)-4,5,6,7-tetrahydro-1H-indazol-1-yl)-2-((1r,4r)-4-hydroxycyclohexylamino)benzamide	Fournierella	0.402911	0.184039	0.195619
Nopalinic acid	Monoglobus	0.402911	0.184039	0.195619
Yohimbine	Sellimonas	0.400066	0.17024	0.184242
Yohimbine	unclassified_o__Bacteroidales	0.400066	0.17024	0.184242
L-Carnitine	Sellimonas	0.400066	0.17024	0.184242
N-[(3s)-2-Oxotetrahydrofuran-3-Yl]butanamide	unclassified_o__Bacteroidales	0.400066	0.17024	0.184242
3alpha-Hydroxyoreadone	Sellimonas	0.400066	0.17024	0.184242
L-Canaline	norank_f__norank_o__RF39	0.400066	0.17024	0.184242
Adrenochrome o-semiquinone	Rikenellaceae_RC9_gut_group	0.400066	0.17024	0.184242
Adrenochrome o-semiquinone	Sellimonas	0.400066	0.17024	0.184242
Vignatic acid B	unclassified_o__Bacteroidales	0.400066	0.17024	0.184242
Pifithrin	Rikenellaceae_RC9_gut_group	0.400066	0.17024	0.184242
Histidinyl-Lysine	norank_f__norank_o__RF39	0.400066	0.17024	0.184242
4-Acetamidobutanoate	unclassified_o__Bacteroidales	0.400066	0.17024	0.184242
Atractylenolide III	Rikenellaceae_RC9_gut_group	0.400066	0.17024	0.184242
Atractylenolide III	Sellimonas	0.400066	0.17024	0.184242
N-Acetylleucine	Rikenellaceae_RC9_gut_group	0.400066	0.17024	0.184242
N-Acetylleucine	unclassified_o__Bacteroidales	0.400066	0.17024	0.184242
N-Acetyl-L-Tyrosine	Sellimonas	0.400066	0.17024	0.184242
N-Acetyl-L-Tyrosine	unclassified_o__Bacteroidales	0.400066	0.17024	0.184242
MG(22:6(4Z,7Z,10Z,12E,16Z,19Z)-OH(14)/0:0/0:0)	norank_f__Oscillospiraceae	0.385758	0.199183	0.209932
PC(22:5/0:0)	norank_f__Oscillospiraceae	0.385758	0.199183	0.209932
PC(22:5/0:0)	norank_f__Barnesiellaceae	0.385758	0.199183	0.209932
Adrenochrome o-semiquinone	norank_f__Oscillospiraceae	0.385758	0.199183	0.209932
Pifithrin	norank_f__Barnesiellaceae	0.385758	0.199183	0.209932
4-(6,6-Dimethyl-4-oxo-3-(trifluoromethyl)-4,5,6,7-tetrahydro-1H-indazol-1-yl)-2-((1r,4r)-4-hydroxycyclohexylamino)benzamide	norank_f__Oscillospiraceae	0.385758	0.199183	0.209932
Nopalinic acid	norank_f__Oscillospiraceae	0.385758	0.199183	0.209932
L-Canaline	norank_f__norank_o__Clostridia_vadinBB60_group	0.371154	0.227713	0.235825
PC(22:5/0:0)	unclassified_f__Oscillospiraceae	0.371154	0.227713	0.235825
PC(22:5/0:0)	UCG-009	0.371154	0.227713	0.235825
Adrenochrome o-semiquinone	unclassified_f__Oscillospiraceae	0.371154	0.227713	0.235825
N-Acetylasparagine	norank_f__norank_o__Clostridia_vadinBB60_group	0.371154	0.227713	0.235825
Allyl cysteine	norank_f__norank_o__Clostridia_vadinBB60_group	0.371154	0.227713	0.235825
4-(6,6-Dimethyl-4-oxo-3-(trifluoromethyl)-4,5,6,7-tetrahydro-1H-indazol-1-yl)-2-((1r,4r)-4-hydroxycyclohexylamino)benzamide	unclassified_f__Oscillospiraceae	0.371154	0.227713	0.235825
Dopamine glucuronide	norank_f__norank_o__Clostridia_vadinBB60_group	0.371154	0.227713	0.235825
Uridine	unclassified_f__Lachnospiraceae	0.357143	0.216021	0.225397
PC(22:5/0:0)	Ruminococcus_torques_group	0.357143	0.216021	0.225397
Adrenochrome o-semiquinone	Family_XIII_AD3011_group	0.357143	0.216021	0.225397
Dolichosterone	Subdoligranulum	0.357143	0.216021	0.225397
Dolichosterone	Family_XIII_AD3011_group	0.357143	0.216021	0.225397
Imidazolone A	Ruminococcus_torques_group	0.357143	0.216021	0.225397
4-(6,6-Dimethyl-4-oxo-3-(trifluoromethyl)-4,5,6,7-tetrahydro-1H-indazol-1-yl)-2-((1r,4r)-4-hydroxycyclohexylamino)benzamide	Family_XIII_AD3011_group	0.357143	0.216021	0.225397
N-Acetylleucine	Ruminococcus_torques_group	0.357143	0.216021	0.225397
Dopamine glucuronide	Ruminococcus_torques_group	0.357143	0.216021	0.225397
Atractylenolide III	Bacteroides	0.340168	0.251759	0.260082
(+/-)-Pelletierine	Bacteroides	0.340168	0.251759	0.260082
3alpha-Hydroxyoreadone	unclassified_o__Bacteroidales	0.327327	0.261828	0.268486
Adrenochrome o-semiquinone	norank_f__norank_o__RF39	0.327327	0.261828	0.268486
3-ureido-isobutyrate	unclassified_o__Bacteroidales	0.327327	0.261828	0.268486
(+/-)-Pelletierine	Rikenellaceae_RC9_gut_group	0.327327	0.261828	0.268486
Pyrano(2,3-c)pyrazol-6(2H)-one, 3,4-dimethyl-2-(2-thienylmethyl)-	unclassified_o__Bacteroidales	0.327327	0.261828	0.268486
MG(22:6(4Z,7Z,10Z,12E,16Z,19Z)-OH(14)/0:0/0:0)	Monoglobus	0.322329	0.287901	0.293776
2-Hydroxy-4-imino-2,5-cyclohexadienone	unclassified_f__Prevotellaceae	0.322329	0.287901	0.293776
2-Hydroxy-4-imino-2,5-cyclohexadienone	norank_f__UCG-010	0.322329	0.287901	0.293776
Adrenochrome o-semiquinone	Olsenella	0.322329	0.287901	0.293776
PC(22:5/0:0)	UCG-008	0.308607	0.304371	0.309824
Pifithrin	UCG-008	0.308607	0.304371	0.309824
MG(22:6(4Z,7Z,10Z,12E,16Z,19Z)-OH(14)/0:0/0:0)	Family_XIII_AD3011_group	0.285714	0.3223	0.326214
PC(22:5/0:0)	unclassified_f__Lachnospiraceae	0.285714	0.3223	0.326214
PC(22:5/0:0)	Family_XIII_AD3011_group	0.285714	0.3223	0.326214
N-alpha-Acetyl-L-lysine	Ruminococcus_torques_group	0.285714	0.3223	0.326214
Pifithrin	unclassified_f__Lachnospiraceae	0.285714	0.3223	0.326214
Allyl cysteine	Ruminococcus_torques_group	0.285714	0.3223	0.326214
PC(22:5/0:0)	Prevotellaceae_UCG-001	0.264575	0.372714	0.376631
PC(22:5/0:0)	Rikenellaceae_RC9_gut_group	0.254588	0.38281	0.385276
PC(22:5/0:0)	Sellimonas	0.254588	0.38281	0.385276
PC(22:5/0:0)	unclassified_o__Bacteroidales	0.254588	0.38281	0.385276
N-Acetylleucine	Sellimonas	0.254588	0.38281	0.385276
PC(22:5/0:0)	unclassified_f__Ruminococcaceae	0.241747	0.42542	0.427816
L-Canaline	Ruminococcus_torques_group	0.214286	0.457901	0.46011
PC(22:5/0:0)	Bacteroides	0.188982	0.524311	0.526416
PC(22:5/0:0)	norank_f__norank_o__RF39	0.181848	0.533036	0.533462
Atractylenolide III	norank_f__norank_o__RF39	0.181848	0.533036	0.533462
(+/-)-Pelletierine	Sellimonas	0.181848	0.533036	0.533462
PC(22:5/0:0)	Olsenella	0.161165	0.595163	0.595163
Butanoyl (2S)-2-amino-5-(diaminomethylideneamino)pentanoate	norank_f__norank_o__RF39	-0.181848	0.533036	0.533462
Ribose 1-phosphate	norank_f__norank_o__RF39	-0.254588	0.38281	0.385276
Butanoyl (2S)-2-amino-5-(diaminomethylideneamino)pentanoate	Prevotellaceae_UCG-001	-0.264575	0.372714	0.376631
Methyl-3H-thymidine	Family_XIII_AD3011_group	-0.285714	0.3223	0.326214
Butanoyl (2S)-2-amino-5-(diaminomethylideneamino)pentanoate	UCG-008	-0.308607	0.304371	0.309824
Methyl-3H-thymidine	Olsenella	-0.322329	0.287901	0.293776
Ribose 1-phosphate	unclassified_f__Ruminococcaceae	-0.322329	0.287901	0.293776
Acrylamide-sodium acrylate resin	norank_f__norank_o__RF39	-0.327327	0.261828	0.268486
Methyl-3H-thymidine	unclassified_o__Bacteroidales	-0.327327	0.261828	0.268486
(S)-Abscisic acid	Rikenellaceae_RC9_gut_group	-0.327327	0.261828	0.268486
(S)-Abscisic acid	Sellimonas	-0.327327	0.261828	0.268486
Butanoyl (2S)-2-amino-5-(diaminomethylideneamino)pentanoate	Bacteroides	-0.340168	0.251759	0.260082
N2-gamma-L-Glutamyl-L-arginine	Family_XIII_AD3011_group	-0.357143	0.216021	0.225397
Ribose 1-phosphate	Family_XIII_AD3011_group	-0.357143	0.216021	0.225397
Cis-3-Hexenyl b-primeveroside	Subdoligranulum	-0.357143	0.216021	0.225397
Methyl-3H-thymidine	unclassified_f__Oscillospiraceae	-0.371154	0.227713	0.235825
Methyl-3H-thymidine	norank_f__Oscillospiraceae	-0.385758	0.199183	0.209932
Butanoyl (2S)-2-amino-5-(diaminomethylideneamino)pentanoate	norank_f__Barnesiellaceae	-0.385758	0.199183	0.209932
Ribose 1-phosphate	UCG-008	-0.385758	0.199183	0.209932
N2-gamma-L-Glutamyl-L-arginine	norank_f__norank_o__RF39	-0.400066	0.17024	0.184242
Methyl-3H-thymidine	Rikenellaceae_RC9_gut_group	-0.400066	0.17024	0.184242
Methyl-3H-thymidine	Sellimonas	-0.400066	0.17024	0.184242
N-[4-(4-tert-butylphenyl)-1,3-thiazol-2-yl]-4-methylbenzamide	norank_f__norank_o__RF39	-0.400066	0.17024	0.184242
N-[4-(4-tert-butylphenyl)-1,3-thiazol-2-yl]-4-methylbenzamide	Sellimonas	-0.400066	0.17024	0.184242
N-[4-(4-tert-butylphenyl)-1,3-thiazol-2-yl]-4-methylbenzamide	unclassified_o__Bacteroidales	-0.400066	0.17024	0.184242
Dopamine 4-sulfate	Rikenellaceae_RC9_gut_group	-0.400066	0.17024	0.184242
Dopamine 4-sulfate	Sellimonas	-0.400066	0.17024	0.184242
D-Iditol	unclassified_o__Bacteroidales	-0.400066	0.17024	0.184242
Ribose 1-phosphate	Rikenellaceae_RC9_gut_group	-0.400066	0.17024	0.184242
(S)-Abscisic acid	norank_f__norank_o__RF39	-0.400066	0.17024	0.184242
N2-gamma-L-Glutamyl-L-arginine	Olsenella	-0.402911	0.184039	0.195619
Methyl-3H-thymidine	unclassified_f__Ruminococcaceae	-0.402911	0.184039	0.195619
Methyl-3H-thymidine	Fournierella	-0.402911	0.184039	0.195619
N-[4-(4-tert-butylphenyl)-1,3-thiazol-2-yl]-4-methylbenzamide	Olsenella	-0.402911	0.184039	0.195619
Butanoyl (2S)-2-amino-5-(diaminomethylideneamino)pentanoate	Olsenella	-0.402911	0.184039	0.195619
Dopamine 4-sulfate	Olsenella	-0.402911	0.184039	0.195619
Ribose 1-phosphate	Olsenella	-0.402911	0.184039	0.195619
(S)-Abscisic acid	Olsenella	-0.402911	0.184039	0.195619
Acrylamide-sodium acrylate resin	Prevotellaceae_UCG-001	-0.415761	0.161282	0.179043
Methyl-3H-thymidine	Prevotellaceae_UCG-001	-0.415761	0.161282	0.179043
N-[4-(4-tert-butylphenyl)-1,3-thiazol-2-yl]-4-methylbenzamide	Bacteroides	-0.415761	0.161282	0.179043
Butanoyl (2S)-2-amino-5-(diaminomethylideneamino)pentanoate	norank_f__Ruminococcaceae	-0.415761	0.161282	0.179043
Ribose 1-phosphate	Bacteroides	-0.415761	0.161282	0.179043
N-(2-Aminoethyl)maleimide	Subdoligranulum	-0.428571	0.137646	0.156843
N-(2-Aminoethyl)maleimide	Family_XIII_AD3011_group	-0.428571	0.137646	0.156843
Acrylamide-sodium acrylate resin	Family_XIII_AD3011_group	-0.428571	0.137646	0.156843
Butanoyl (2S)-2-amino-5-(diaminomethylideneamino)pentanoate	Subdoligranulum	-0.428571	0.137646	0.156843
Butanoyl (2S)-2-amino-5-(diaminomethylideneamino)pentanoate	Family_XIII_AD3011_group	-0.428571	0.137646	0.156843
Triacetic acid	Family_XIII_AD3011_group	-0.428571	0.137646	0.156843
Ribose 1-phosphate	Ruminococcus_torques_group	-0.428571	0.137646	0.156843
Dec-7-enedioylcarnitine	Family_XIII_AD3011_group	-0.428571	0.137646	0.156843
N2-gamma-L-Glutamyl-L-arginine	unclassified_f__Oscillospiraceae	-0.453632	0.140392	0.157957
Methyl-3H-thymidine	UCG-009	-0.453632	0.140392	0.157957
Butanoyl (2S)-2-amino-5-(diaminomethylideneamino)pentanoate	unclassified_f__Oscillospiraceae	-0.453632	0.140392	0.157957
Ribose 1-phosphate	UCG-009	-0.453632	0.140392	0.157957
Acrylamide-sodium acrylate resin	UCG-008	-0.46291	0.1234	0.143622
Methyl-3H-thymidine	UCG-008	-0.46291	0.1234	0.143622
Dopamine 4-sulfate	norank_f__Oscillospiraceae	-0.46291	0.1234	0.143622
Ribose 1-phosphate	norank_f__Barnesiellaceae	-0.46291	0.1234	0.143622
(S)-Abscisic acid	norank_f__Oscillospiraceae	-0.46291	0.1234	0.143622
N-(2-Aminoethyl)maleimide	unclassified_o__Bacteroidales	-0.472805	0.105064	0.130676
Methyl-3H-thymidine	norank_f__norank_o__RF39	-0.472805	0.105064	0.130676
Butanoyl (2S)-2-amino-5-(diaminomethylideneamino)pentanoate	Rikenellaceae_RC9_gut_group	-0.472805	0.105064	0.130676
Butanoyl (2S)-2-amino-5-(diaminomethylideneamino)pentanoate	Sellimonas	-0.472805	0.105064	0.130676
PC(18:0/18:4(6Z,9Z,12Z,15Z))	unclassified_o__Bacteroidales	-0.472805	0.105064	0.130676
Dopamine 4-sulfate	norank_f__norank_o__RF39	-0.472805	0.105064	0.130676
Octanedioylcarnitine	norank_f__norank_o__RF39	-0.472805	0.105064	0.130676
Triacetic acid	norank_f__norank_o__RF39	-0.472805	0.105064	0.130676
Cis-3-Hexenyl b-primeveroside	unclassified_o__Bacteroidales	-0.472805	0.105064	0.130676
Dec-7-enedioylcarnitine	norank_f__norank_o__RF39	-0.472805	0.105064	0.130676
N-(2-Aminoethyl)maleimide	norank_f__norank_o__Clostridia_UCG-014	-0.483494	0.110912	0.130793
N-(2-Aminoethyl)maleimide	norank_f__Eubacterium_coprostanoligenes_group	-0.483494	0.110912	0.130793
Acrylamide-sodium acrylate resin	Olsenella	-0.483494	0.110912	0.130793
N2-gamma-L-Glutamyl-L-arginine	unclassified_f__Ruminococcaceae	-0.483494	0.110912	0.130793
N2-gamma-L-Glutamyl-L-arginine	Fournierella	-0.483494	0.110912	0.130793
Methyl-3H-thymidine	Monoglobus	-0.483494	0.110912	0.130793
N-[4-(4-tert-butylphenyl)-1,3-thiazol-2-yl]-4-methylbenzamide	unclassified_f__Ruminococcaceae	-0.483494	0.110912	0.130793
Butanoyl (2S)-2-amino-5-(diaminomethylideneamino)pentanoate	unclassified_f__Ruminococcaceae	-0.483494	0.110912	0.130793
Butanoyl (2S)-2-amino-5-(diaminomethylideneamino)pentanoate	Fournierella	-0.483494	0.110912	0.130793
PC(18:0/18:4(6Z,9Z,12Z,15Z))	unclassified_f__Prevotellaceae	-0.483494	0.110912	0.130793
PC(18:0/18:4(6Z,9Z,12Z,15Z))	norank_f__UCG-010	-0.483494	0.110912	0.130793
Dopamine 4-sulfate	unclassified_f__Ruminococcaceae	-0.483494	0.110912	0.130793
Octanedioylcarnitine	Olsenella	-0.483494	0.110912	0.130793
Triacetic acid	Olsenella	-0.483494	0.110912	0.130793
Ribose 1-phosphate	norank_f__norank_o__Clostridia_UCG-014	-0.483494	0.110912	0.130793
Ribose 1-phosphate	norank_f__Eubacterium_coprostanoligenes_group	-0.483494	0.110912	0.130793
Ribose 1-phosphate	Fournierella	-0.483494	0.110912	0.130793
Cis-3-Hexenyl b-primeveroside	Monoglobus	-0.483494	0.110912	0.130793
Dec-7-enedioylcarnitine	Olsenella	-0.483494	0.110912	0.130793
(S)-Abscisic acid	unclassified_f__Ruminococcaceae	-0.483494	0.110912	0.130793
Acrylamide-sodium acrylate resin	Bacteroides	-0.491354	0.0978317	0.126202
N2-gamma-L-Glutamyl-L-arginine	Prevotellaceae_UCG-001	-0.491354	0.0978317	0.126202
Methyl-3H-thymidine	Bacteroides	-0.491354	0.0978317	0.126202
Ribose 1-phosphate	Prevotellaceae_UCG-001	-0.491354	0.0978317	0.126202
Ribose 1-phosphate	norank_f__Ruminococcaceae	-0.491354	0.0978317	0.126202
Cis-3-Hexenyl b-primeveroside	norank_f__Ruminococcaceae	-0.491354	0.0978317	0.126202
(S)-Abscisic acid	Bacteroides	-0.491354	0.0978317	0.126202
N-[4-(4-tert-butylphenyl)-1,3-thiazol-2-yl]-4-methylbenzamide	Family_XIII_AD3011_group	-0.5	0.0832645	0.109214
Butanoyl (2S)-2-amino-5-(diaminomethylideneamino)pentanoate	Ruminococcus_torques_group	-0.5	0.0832645	0.109214
PC(18:0/18:4(6Z,9Z,12Z,15Z))	unclassified_f__Lachnospiraceae	-0.5	0.0832645	0.109214
PC(18:0/18:4(6Z,9Z,12Z,15Z))	Subdoligranulum	-0.5	0.0832645	0.109214
Octanedioylcarnitine	Family_XIII_AD3011_group	-0.5	0.0832645	0.109214
Carmofur	Family_XIII_AD3011_group	-0.5	0.0832645	0.109214
Ribose 1-phosphate	unclassified_f__Lachnospiraceae	-0.5	0.0832645	0.109214
Ribose 1-phosphate	Subdoligranulum	-0.5	0.0832645	0.109214
Cis-3-Hexenyl b-primeveroside	unclassified_f__Lachnospiraceae	-0.5	0.0832645	0.109214
Cis-3-Hexenyl b-primeveroside	Family_XIII_AD3011_group	-0.5	0.0832645	0.109214
(S)-Abscisic acid	Ruminococcus_torques_group	-0.5	0.0832645	0.109214
N-(2-Aminoethyl)maleimide	norank_f__norank_o__Clostridia_vadinBB60_group	-0.536111	0.08144	0.109214
Acrylamide-sodium acrylate resin	unclassified_f__Oscillospiraceae	-0.536111	0.08144	0.109214
N2-gamma-L-Glutamyl-L-arginine	UCG-009	-0.536111	0.08144	0.109214
Butanoyl (2S)-2-amino-5-(diaminomethylideneamino)pentanoate	UCG-009	-0.536111	0.08144	0.109214
PC(18:0/18:4(6Z,9Z,12Z,15Z))	norank_f__norank_o__Clostridia_vadinBB60_group	-0.536111	0.08144	0.109214
Octanedioylcarnitine	unclassified_f__Oscillospiraceae	-0.536111	0.08144	0.109214
D-Iditol	norank_f__norank_o__Clostridia_vadinBB60_group	-0.536111	0.08144	0.109214
Triacetic acid	unclassified_f__Oscillospiraceae	-0.536111	0.08144	0.109214
Dec-7-enedioylcarnitine	unclassified_f__Oscillospiraceae	-0.536111	0.08144	0.109214
Acrylamide-sodium acrylate resin	norank_f__Barnesiellaceae	-0.540062	0.0722667	0.10037
N2-gamma-L-Glutamyl-L-arginine	UCG-008	-0.540062	0.0722667	0.10037
N2-gamma-L-Glutamyl-L-arginine	norank_f__Oscillospiraceae	-0.540062	0.0722667	0.10037
Methyl-3H-thymidine	norank_f__Barnesiellaceae	-0.540062	0.0722667	0.10037
PC(18:0/18:4(6Z,9Z,12Z,15Z))	norank_f__Oscillospiraceae	-0.540062	0.0722667	0.10037
Octanedioylcarnitine	norank_f__Oscillospiraceae	-0.540062	0.0722667	0.10037
Ribose 1-phosphate	norank_f__Oscillospiraceae	-0.540062	0.0722667	0.10037
Cis-3-Hexenyl b-primeveroside	UCG-008	-0.540062	0.0722667	0.10037
Cis-3-Hexenyl b-primeveroside	norank_f__Oscillospiraceae	-0.540062	0.0722667	0.10037
Cis-3-Hexenyl b-primeveroside	norank_f__Barnesiellaceae	-0.540062	0.0722667	0.10037
N2-gamma-L-Glutamyl-L-arginine	Rikenellaceae_RC9_gut_group	-0.545545	0.0614649	0.0896737
N2-gamma-L-Glutamyl-L-arginine	Sellimonas	-0.545545	0.0614649	0.0896737
N2-gamma-L-Glutamyl-L-arginine	unclassified_o__Bacteroidales	-0.545545	0.0614649	0.0896737
N-[4-(4-tert-butylphenyl)-1,3-thiazol-2-yl]-4-methylbenzamide	Rikenellaceae_RC9_gut_group	-0.545545	0.0614649	0.0896737
Dopamine 4-sulfate	unclassified_o__Bacteroidales	-0.545545	0.0614649	0.0896737
Octanedioylcarnitine	Rikenellaceae_RC9_gut_group	-0.545545	0.0614649	0.0896737
Octanedioylcarnitine	Sellimonas	-0.545545	0.0614649	0.0896737
D-Iditol	norank_f__norank_o__RF39	-0.545545	0.0614649	0.0896737
Carmofur	norank_f__norank_o__RF39	-0.545545	0.0614649	0.0896737
Carmofur	Sellimonas	-0.545545	0.0614649	0.0896737
Carmofur	unclassified_o__Bacteroidales	-0.545545	0.0614649	0.0896737
Ribose 1-phosphate	Sellimonas	-0.545545	0.0614649	0.0896737
N-(2-Aminoethyl)maleimide	Monoglobus	-0.564076	0.0629151	0.0896737
Acrylamide-sodium acrylate resin	unclassified_f__Ruminococcaceae	-0.564076	0.0629151	0.0896737
Acrylamide-sodium acrylate resin	Fournierella	-0.564076	0.0629151	0.0896737
N2-gamma-L-Glutamyl-L-arginine	Monoglobus	-0.564076	0.0629151	0.0896737
Methyl-3H-thymidine	norank_f__norank_o__Clostridia_UCG-014	-0.564076	0.0629151	0.0896737
Methyl-3H-thymidine	norank_f__Eubacterium_coprostanoligenes_group	-0.564076	0.0629151	0.0896737
Methyl-3H-thymidine	unclassified_f__Prevotellaceae	-0.564076	0.0629151	0.0896737
Methyl-3H-thymidine	norank_f__UCG-010	-0.564076	0.0629151	0.0896737
Butanoyl (2S)-2-amino-5-(diaminomethylideneamino)pentanoate	Monoglobus	-0.564076	0.0629151	0.0896737
PC(18:0/18:4(6Z,9Z,12Z,15Z))	Monoglobus	-0.564076	0.0629151	0.0896737
Octanedioylcarnitine	unclassified_f__Ruminococcaceae	-0.564076	0.0629151	0.0896737
Octanedioylcarnitine	Fournierella	-0.564076	0.0629151	0.0896737
D-Iditol	unclassified_f__Prevotellaceae	-0.564076	0.0629151	0.0896737
D-Iditol	norank_f__UCG-010	-0.564076	0.0629151	0.0896737
Triacetic acid	unclassified_f__Ruminococcaceae	-0.564076	0.0629151	0.0896737
Triacetic acid	Fournierella	-0.564076	0.0629151	0.0896737
Carmofur	Olsenella	-0.564076	0.0629151	0.0896737
Ribose 1-phosphate	Monoglobus	-0.564076	0.0629151	0.0896737
Cis-3-Hexenyl b-primeveroside	norank_f__norank_o__Clostridia_UCG-014	-0.564076	0.0629151	0.0896737
Cis-3-Hexenyl b-primeveroside	norank_f__Eubacterium_coprostanoligenes_group	-0.564076	0.0629151	0.0896737
Cis-3-Hexenyl b-primeveroside	unclassified_f__Prevotellaceae	-0.564076	0.0629151	0.0896737
Cis-3-Hexenyl b-primeveroside	Fournierella	-0.564076	0.0629151	0.0896737
Cis-3-Hexenyl b-primeveroside	norank_f__UCG-010	-0.564076	0.0629151	0.0896737
Dec-7-enedioylcarnitine	unclassified_f__Ruminococcaceae	-0.564076	0.0629151	0.0896737
Dec-7-enedioylcarnitine	Fournierella	-0.564076	0.0629151	0.0896737
Acrylamide-sodium acrylate resin	norank_f__Ruminococcaceae	-0.566947	0.0561147	0.0896737
N2-gamma-L-Glutamyl-L-arginine	Bacteroides	-0.566947	0.0561147	0.0896737
Methyl-3H-thymidine	norank_f__Ruminococcaceae	-0.566947	0.0561147	0.0896737
PC(18:0/18:4(6Z,9Z,12Z,15Z))	norank_f__Ruminococcaceae	-0.566947	0.0561147	0.0896737
Dopamine 4-sulfate	Bacteroides	-0.566947	0.0561147	0.0896737
Octanedioylcarnitine	Prevotellaceae_UCG-001	-0.566947	0.0561147	0.0896737
D-Iditol	Bacteroides	-0.566947	0.0561147	0.0896737
Triacetic acid	Prevotellaceae_UCG-001	-0.566947	0.0561147	0.0896737
Carmofur	Bacteroides	-0.566947	0.0561147	0.0896737
Dec-7-enedioylcarnitine	Prevotellaceae_UCG-001	-0.566947	0.0561147	0.0896737
(S)-Abscisic acid	Prevotellaceae_UCG-001	-0.566947	0.0561147	0.0896737
N-(2-Aminoethyl)maleimide	unclassified_f__Lachnospiraceae	-0.571429	0.0477612	0.0828038
Acrylamide-sodium acrylate resin	Subdoligranulum	-0.571429	0.0477612	0.0828038
Methyl-3H-thymidine	unclassified_f__Lachnospiraceae	-0.571429	0.0477612	0.0828038
Methyl-3H-thymidine	Subdoligranulum	-0.571429	0.0477612	0.0828038
N-[4-(4-tert-butylphenyl)-1,3-thiazol-2-yl]-4-methylbenzamide	Ruminococcus_torques_group	-0.571429	0.0477612	0.0828038
Butanoyl (2S)-2-amino-5-(diaminomethylideneamino)pentanoate	unclassified_f__Lachnospiraceae	-0.571429	0.0477612	0.0828038
PC(18:0/18:4(6Z,9Z,12Z,15Z))	Ruminococcus_torques_group	-0.571429	0.0477612	0.0828038
Dopamine 4-sulfate	Ruminococcus_torques_group	-0.571429	0.0477612	0.0828038
D-Iditol	Ruminococcus_torques_group	-0.571429	0.0477612	0.0828038
(S)-Abscisic acid	unclassified_f__Lachnospiraceae	-0.571429	0.0477612	0.0828038
N-(2-Aminoethyl)maleimide	norank_f__Oscillospiraceae	-0.617213	0.0399553	0.0768372
N2-gamma-L-Glutamyl-L-arginine	norank_f__Barnesiellaceae	-0.617213	0.0399553	0.0768372
N-[4-(4-tert-butylphenyl)-1,3-thiazol-2-yl]-4-methylbenzamide	norank_f__Oscillospiraceae	-0.617213	0.0399553	0.0768372
Butanoyl (2S)-2-amino-5-(diaminomethylideneamino)pentanoate	norank_f__Oscillospiraceae	-0.617213	0.0399553	0.0768372
PC(18:0/18:4(6Z,9Z,12Z,15Z))	UCG-008	-0.617213	0.0399553	0.0768372
PC(18:0/18:4(6Z,9Z,12Z,15Z))	norank_f__Barnesiellaceae	-0.617213	0.0399553	0.0768372
Octanedioylcarnitine	UCG-008	-0.617213	0.0399553	0.0768372
Triacetic acid	UCG-008	-0.617213	0.0399553	0.0768372
Triacetic acid	norank_f__Oscillospiraceae	-0.617213	0.0399553	0.0768372
Dec-7-enedioylcarnitine	UCG-008	-0.617213	0.0399553	0.0768372
Dec-7-enedioylcarnitine	norank_f__Oscillospiraceae	-0.617213	0.0399553	0.0768372
(S)-Abscisic acid	UCG-008	-0.617213	0.0399553	0.0768372
Acrylamide-sodium acrylate resin	Rikenellaceae_RC9_gut_group	-0.618284	0.0340493	0.0694316
Acrylamide-sodium acrylate resin	Sellimonas	-0.618284	0.0340493	0.0694316
PC(18:0/18:4(6Z,9Z,12Z,15Z))	Rikenellaceae_RC9_gut_group	-0.618284	0.0340493	0.0694316
PC(18:0/18:4(6Z,9Z,12Z,15Z))	Sellimonas	-0.618284	0.0340493	0.0694316
Triacetic acid	Rikenellaceae_RC9_gut_group	-0.618284	0.0340493	0.0694316
Triacetic acid	Sellimonas	-0.618284	0.0340493	0.0694316
Triacetic acid	unclassified_o__Bacteroidales	-0.618284	0.0340493	0.0694316
Cis-3-Hexenyl b-primeveroside	Rikenellaceae_RC9_gut_group	-0.618284	0.0340493	0.0694316
Dec-7-enedioylcarnitine	Rikenellaceae_RC9_gut_group	-0.618284	0.0340493	0.0694316
Dec-7-enedioylcarnitine	Sellimonas	-0.618284	0.0340493	0.0694316
Dec-7-enedioylcarnitine	unclassified_o__Bacteroidales	-0.618284	0.0340493	0.0694316
(S)-Abscisic acid	unclassified_o__Bacteroidales	-0.618284	0.0340493	0.0694316
N-(2-Aminoethyl)maleimide	UCG-009	-0.61859	0.0443834	0.0804047
Acrylamide-sodium acrylate resin	UCG-009	-0.61859	0.0443834	0.0804047
N-[4-(4-tert-butylphenyl)-1,3-thiazol-2-yl]-4-methylbenzamide	unclassified_f__Oscillospiraceae	-0.61859	0.0443834	0.0804047
N-[4-(4-tert-butylphenyl)-1,3-thiazol-2-yl]-4-methylbenzamide	norank_f__norank_o__Clostridia_vadinBB60_group	-0.61859	0.0443834	0.0804047
N-[4-(4-tert-butylphenyl)-1,3-thiazol-2-yl]-4-methylbenzamide	UCG-009	-0.61859	0.0443834	0.0804047
Dopamine 4-sulfate	unclassified_f__Oscillospiraceae	-0.61859	0.0443834	0.0804047
Dopamine 4-sulfate	UCG-009	-0.61859	0.0443834	0.0804047
Octanedioylcarnitine	UCG-009	-0.61859	0.0443834	0.0804047
Triacetic acid	UCG-009	-0.61859	0.0443834	0.0804047
Carmofur	unclassified_f__Oscillospiraceae	-0.61859	0.0443834	0.0804047
Ribose 1-phosphate	unclassified_f__Oscillospiraceae	-0.61859	0.0443834	0.0804047
Ribose 1-phosphate	norank_f__norank_o__Clostridia_vadinBB60_group	-0.61859	0.0443834	0.0804047
Cis-3-Hexenyl b-primeveroside	unclassified_f__Oscillospiraceae	-0.61859	0.0443834	0.0804047
Cis-3-Hexenyl b-primeveroside	norank_f__norank_o__Clostridia_vadinBB60_group	-0.61859	0.0443834	0.0804047
Cis-3-Hexenyl b-primeveroside	UCG-009	-0.61859	0.0443834	0.0804047
Dec-7-enedioylcarnitine	UCG-009	-0.61859	0.0443834	0.0804047
(S)-Abscisic acid	unclassified_f__Oscillospiraceae	-0.61859	0.0443834	0.0804047
(S)-Abscisic acid	UCG-009	-0.61859	0.0443834	0.0804047
N-(2-Aminoethyl)maleimide	norank_f__Ruminococcaceae	-0.64254	0.0304007	0.0694316
N2-gamma-L-Glutamyl-L-arginine	norank_f__Ruminococcaceae	-0.64254	0.0304007	0.0694316
N-[4-(4-tert-butylphenyl)-1,3-thiazol-2-yl]-4-methylbenzamide	Prevotellaceae_UCG-001	-0.64254	0.0304007	0.0694316
Dopamine 4-sulfate	Prevotellaceae_UCG-001	-0.64254	0.0304007	0.0694316
Octanedioylcarnitine	Bacteroides	-0.64254	0.0304007	0.0694316
Triacetic acid	Bacteroides	-0.64254	0.0304007	0.0694316
Carmofur	Prevotellaceae_UCG-001	-0.64254	0.0304007	0.0694316
Cis-3-Hexenyl b-primeveroside	Prevotellaceae_UCG-001	-0.64254	0.0304007	0.0694316
Dec-7-enedioylcarnitine	Bacteroides	-0.64254	0.0304007	0.0694316
Acrylamide-sodium acrylate resin	Ruminococcus_torques_group	-0.642857	0.0259525	0.0694316
N2-gamma-L-Glutamyl-L-arginine	Subdoligranulum	-0.642857	0.0259525	0.0694316
Methyl-3H-thymidine	Ruminococcus_torques_group	-0.642857	0.0259525	0.0694316
PC(18:0/18:4(6Z,9Z,12Z,15Z))	Family_XIII_AD3011_group	-0.642857	0.0259525	0.0694316
Dopamine 4-sulfate	unclassified_f__Lachnospiraceae	-0.642857	0.0259525	0.0694316
Dopamine 4-sulfate	Family_XIII_AD3011_group	-0.642857	0.0259525	0.0694316
D-Iditol	Subdoligranulum	-0.642857	0.0259525	0.0694316
D-Iditol	Family_XIII_AD3011_group	-0.642857	0.0259525	0.0694316
N-(2-Aminoethyl)maleimide	unclassified_f__Prevotellaceae	-0.644658	0.0335469	0.0694316
N-(2-Aminoethyl)maleimide	unclassified_f__Ruminococcaceae	-0.644658	0.0335469	0.0694316
N-(2-Aminoethyl)maleimide	Fournierella	-0.644658	0.0335469	0.0694316
N-(2-Aminoethyl)maleimide	norank_f__UCG-010	-0.644658	0.0335469	0.0694316
Acrylamide-sodium acrylate resin	Monoglobus	-0.644658	0.0335469	0.0694316
N2-gamma-L-Glutamyl-L-arginine	norank_f__norank_o__Clostridia_UCG-014	-0.644658	0.0335469	0.0694316
N2-gamma-L-Glutamyl-L-arginine	norank_f__Eubacterium_coprostanoligenes_group	-0.644658	0.0335469	0.0694316
N2-gamma-L-Glutamyl-L-arginine	unclassified_f__Prevotellaceae	-0.644658	0.0335469	0.0694316
N2-gamma-L-Glutamyl-L-arginine	norank_f__UCG-010	-0.644658	0.0335469	0.0694316
N-[4-(4-tert-butylphenyl)-1,3-thiazol-2-yl]-4-methylbenzamide	norank_f__norank_o__Clostridia_UCG-014	-0.644658	0.0335469	0.0694316
N-[4-(4-tert-butylphenyl)-1,3-thiazol-2-yl]-4-methylbenzamide	norank_f__Eubacterium_coprostanoligenes_group	-0.644658	0.0335469	0.0694316
N-[4-(4-tert-butylphenyl)-1,3-thiazol-2-yl]-4-methylbenzamide	unclassified_f__Prevotellaceae	-0.644658	0.0335469	0.0694316
N-[4-(4-tert-butylphenyl)-1,3-thiazol-2-yl]-4-methylbenzamide	Fournierella	-0.644658	0.0335469	0.0694316
N-[4-(4-tert-butylphenyl)-1,3-thiazol-2-yl]-4-methylbenzamide	norank_f__UCG-010	-0.644658	0.0335469	0.0694316
Butanoyl (2S)-2-amino-5-(diaminomethylideneamino)pentanoate	norank_f__norank_o__Clostridia_UCG-014	-0.644658	0.0335469	0.0694316
Butanoyl (2S)-2-amino-5-(diaminomethylideneamino)pentanoate	norank_f__Eubacterium_coprostanoligenes_group	-0.644658	0.0335469	0.0694316
Butanoyl (2S)-2-amino-5-(diaminomethylideneamino)pentanoate	unclassified_f__Prevotellaceae	-0.644658	0.0335469	0.0694316
Butanoyl (2S)-2-amino-5-(diaminomethylideneamino)pentanoate	norank_f__UCG-010	-0.644658	0.0335469	0.0694316
PC(18:0/18:4(6Z,9Z,12Z,15Z))	norank_f__norank_o__Clostridia_UCG-014	-0.644658	0.0335469	0.0694316
PC(18:0/18:4(6Z,9Z,12Z,15Z))	norank_f__Eubacterium_coprostanoligenes_group	-0.644658	0.0335469	0.0694316
PC(18:0/18:4(6Z,9Z,12Z,15Z))	Fournierella	-0.644658	0.0335469	0.0694316
Dopamine 4-sulfate	norank_f__norank_o__Clostridia_UCG-014	-0.644658	0.0335469	0.0694316
Dopamine 4-sulfate	norank_f__Eubacterium_coprostanoligenes_group	-0.644658	0.0335469	0.0694316
Dopamine 4-sulfate	Fournierella	-0.644658	0.0335469	0.0694316
Octanedioylcarnitine	Monoglobus	-0.644658	0.0335469	0.0694316
D-Iditol	Olsenella	-0.644658	0.0335469	0.0694316
Triacetic acid	Monoglobus	-0.644658	0.0335469	0.0694316
Carmofur	unclassified_f__Prevotellaceae	-0.644658	0.0335469	0.0694316
Carmofur	unclassified_f__Ruminococcaceae	-0.644658	0.0335469	0.0694316
Carmofur	Fournierella	-0.644658	0.0335469	0.0694316
Carmofur	norank_f__UCG-010	-0.644658	0.0335469	0.0694316
Dec-7-enedioylcarnitine	Monoglobus	-0.644658	0.0335469	0.0694316
(S)-Abscisic acid	norank_f__norank_o__Clostridia_UCG-014	-0.644658	0.0335469	0.0694316
(S)-Abscisic acid	norank_f__Eubacterium_coprostanoligenes_group	-0.644658	0.0335469	0.0694316
(S)-Abscisic acid	Fournierella	-0.644658	0.0335469	0.0694316
N-(2-Aminoethyl)maleimide	Rikenellaceae_RC9_gut_group	-0.691023	0.017844	0.0650292
Butanoyl (2S)-2-amino-5-(diaminomethylideneamino)pentanoate	unclassified_o__Bacteroidales	-0.691023	0.017844	0.0650292
Octanedioylcarnitine	unclassified_o__Bacteroidales	-0.691023	0.017844	0.0650292
D-Iditol	Sellimonas	-0.691023	0.017844	0.0650292
Carmofur	Rikenellaceae_RC9_gut_group	-0.691023	0.017844	0.0650292
Ribose 1-phosphate	unclassified_o__Bacteroidales	-0.691023	0.017844	0.0650292
N-(2-Aminoethyl)maleimide	UCG-008	-0.694365	0.0208336	0.0694316
N-(2-Aminoethyl)maleimide	norank_f__Barnesiellaceae	-0.694365	0.0208336	0.0694316
Acrylamide-sodium acrylate resin	norank_f__Oscillospiraceae	-0.694365	0.0208336	0.0694316
N-[4-(4-tert-butylphenyl)-1,3-thiazol-2-yl]-4-methylbenzamide	UCG-008	-0.694365	0.0208336	0.0694316
Dopamine 4-sulfate	UCG-008	-0.694365	0.0208336	0.0694316
Octanedioylcarnitine	norank_f__Barnesiellaceae	-0.694365	0.0208336	0.0694316
Triacetic acid	norank_f__Barnesiellaceae	-0.694365	0.0208336	0.0694316
Carmofur	UCG-008	-0.694365	0.0208336	0.0694316
Carmofur	norank_f__Oscillospiraceae	-0.694365	0.0208336	0.0694316
Dec-7-enedioylcarnitine	norank_f__Barnesiellaceae	-0.694365	0.0208336	0.0694316
(S)-Abscisic acid	norank_f__Barnesiellaceae	-0.694365	0.0208336	0.0694316
N-(2-Aminoethyl)maleimide	unclassified_f__Oscillospiraceae	-0.701068	0.0226961	0.0694316
Methyl-3H-thymidine	norank_f__norank_o__Clostridia_vadinBB60_group	-0.701068	0.0226961	0.0694316
PC(18:0/18:4(6Z,9Z,12Z,15Z))	unclassified_f__Oscillospiraceae	-0.701068	0.0226961	0.0694316
PC(18:0/18:4(6Z,9Z,12Z,15Z))	UCG-009	-0.701068	0.0226961	0.0694316
Carmofur	UCG-009	-0.701068	0.0226961	0.0694316
Acrylamide-sodium acrylate resin	unclassified_f__Lachnospiraceae	-0.714286	0.0133476	0.0650292
N2-gamma-L-Glutamyl-L-arginine	Ruminococcus_torques_group	-0.714286	0.0133476	0.0650292
Octanedioylcarnitine	Ruminococcus_torques_group	-0.714286	0.0133476	0.0650292
Triacetic acid	Subdoligranulum	-0.714286	0.0133476	0.0650292
Carmofur	Ruminococcus_torques_group	-0.714286	0.0133476	0.0650292
Cis-3-Hexenyl b-primeveroside	Ruminococcus_torques_group	-0.714286	0.0133476	0.0650292
Dec-7-enedioylcarnitine	Subdoligranulum	-0.714286	0.0133476	0.0650292
(S)-Abscisic acid	Family_XIII_AD3011_group	-0.714286	0.0133476	0.0650292
PC(18:0/18:4(6Z,9Z,12Z,15Z))	Prevotellaceae_UCG-001	-0.718132	0.0155412	0.0650292
Octanedioylcarnitine	norank_f__Ruminococcaceae	-0.718132	0.0155412	0.0650292
Triacetic acid	norank_f__Ruminococcaceae	-0.718132	0.0155412	0.0650292
Dec-7-enedioylcarnitine	norank_f__Ruminococcaceae	-0.718132	0.0155412	0.0650292
(S)-Abscisic acid	norank_f__Ruminococcaceae	-0.718132	0.0155412	0.0650292
N-(2-Aminoethyl)maleimide	Olsenella	-0.725241	0.0167952	0.0650292
Acrylamide-sodium acrylate resin	norank_f__norank_o__Clostridia_UCG-014	-0.725241	0.0167952	0.0650292
Acrylamide-sodium acrylate resin	norank_f__Eubacterium_coprostanoligenes_group	-0.725241	0.0167952	0.0650292
Acrylamide-sodium acrylate resin	unclassified_f__Prevotellaceae	-0.725241	0.0167952	0.0650292
Acrylamide-sodium acrylate resin	norank_f__UCG-010	-0.725241	0.0167952	0.0650292
N-[4-(4-tert-butylphenyl)-1,3-thiazol-2-yl]-4-methylbenzamide	Monoglobus	-0.725241	0.0167952	0.0650292
Dopamine 4-sulfate	Monoglobus	-0.725241	0.0167952	0.0650292
Octanedioylcarnitine	norank_f__norank_o__Clostridia_UCG-014	-0.725241	0.0167952	0.0650292
Octanedioylcarnitine	norank_f__Eubacterium_coprostanoligenes_group	-0.725241	0.0167952	0.0650292
Octanedioylcarnitine	unclassified_f__Prevotellaceae	-0.725241	0.0167952	0.0650292
Octanedioylcarnitine	norank_f__UCG-010	-0.725241	0.0167952	0.0650292
D-Iditol	norank_f__norank_o__Clostridia_UCG-014	-0.725241	0.0167952	0.0650292
D-Iditol	norank_f__Eubacterium_coprostanoligenes_group	-0.725241	0.0167952	0.0650292
D-Iditol	unclassified_f__Ruminococcaceae	-0.725241	0.0167952	0.0650292
Triacetic acid	norank_f__norank_o__Clostridia_UCG-014	-0.725241	0.0167952	0.0650292
Triacetic acid	norank_f__Eubacterium_coprostanoligenes_group	-0.725241	0.0167952	0.0650292
Triacetic acid	unclassified_f__Prevotellaceae	-0.725241	0.0167952	0.0650292
Triacetic acid	norank_f__UCG-010	-0.725241	0.0167952	0.0650292
Carmofur	Monoglobus	-0.725241	0.0167952	0.0650292
Cis-3-Hexenyl b-primeveroside	unclassified_f__Ruminococcaceae	-0.725241	0.0167952	0.0650292
Dec-7-enedioylcarnitine	norank_f__norank_o__Clostridia_UCG-014	-0.725241	0.0167952	0.0650292
Dec-7-enedioylcarnitine	norank_f__Eubacterium_coprostanoligenes_group	-0.725241	0.0167952	0.0650292
Dec-7-enedioylcarnitine	unclassified_f__Prevotellaceae	-0.725241	0.0167952	0.0650292
Dec-7-enedioylcarnitine	norank_f__UCG-010	-0.725241	0.0167952	0.0650292
(S)-Abscisic acid	Monoglobus	-0.725241	0.0167952	0.0650292
N-(2-Aminoethyl)maleimide	norank_f__norank_o__RF39	-0.763763	0.00883974	0.0650292
Acrylamide-sodium acrylate resin	unclassified_o__Bacteroidales	-0.763763	0.00883974	0.0650292
Cis-3-Hexenyl b-primeveroside	Sellimonas	-0.763763	0.00883974	0.0650292
N-[4-(4-tert-butylphenyl)-1,3-thiazol-2-yl]-4-methylbenzamide	norank_f__Barnesiellaceae	-0.771517	0.0102357	0.0650292
Dopamine 4-sulfate	norank_f__Barnesiellaceae	-0.771517	0.0102357	0.0650292
Carmofur	norank_f__Barnesiellaceae	-0.771517	0.0102357	0.0650292
N2-gamma-L-Glutamyl-L-arginine	norank_f__norank_o__Clostridia_vadinBB60_group	-0.783547	0.0108787	0.0650292
Butanoyl (2S)-2-amino-5-(diaminomethylideneamino)pentanoate	norank_f__norank_o__Clostridia_vadinBB60_group	-0.783547	0.0108787	0.0650292
Dopamine 4-sulfate	norank_f__norank_o__Clostridia_vadinBB60_group	-0.783547	0.0108787	0.0650292
D-Iditol	unclassified_f__Oscillospiraceae	-0.783547	0.0108787	0.0650292
Carmofur	norank_f__norank_o__Clostridia_vadinBB60_group	-0.783547	0.0108787	0.0650292
(S)-Abscisic acid	norank_f__norank_o__Clostridia_vadinBB60_group	-0.783547	0.0108787	0.0650292
N-(2-Aminoethyl)maleimide	Ruminococcus_torques_group	-0.785714	0.00649286	0.0650292
N2-gamma-L-Glutamyl-L-arginine	unclassified_f__Lachnospiraceae	-0.785714	0.00649286	0.0650292
N-[4-(4-tert-butylphenyl)-1,3-thiazol-2-yl]-4-methylbenzamide	unclassified_f__Lachnospiraceae	-0.785714	0.00649286	0.0650292
N-[4-(4-tert-butylphenyl)-1,3-thiazol-2-yl]-4-methylbenzamide	Subdoligranulum	-0.785714	0.00649286	0.0650292
Octanedioylcarnitine	unclassified_f__Lachnospiraceae	-0.785714	0.00649286	0.0650292
Octanedioylcarnitine	Subdoligranulum	-0.785714	0.00649286	0.0650292
D-Iditol	unclassified_f__Lachnospiraceae	-0.785714	0.00649286	0.0650292
Triacetic acid	Ruminococcus_torques_group	-0.785714	0.00649286	0.0650292
Carmofur	Subdoligranulum	-0.785714	0.00649286	0.0650292
Dec-7-enedioylcarnitine	Ruminococcus_torques_group	-0.785714	0.00649286	0.0650292
N-(2-Aminoethyl)maleimide	Prevotellaceae_UCG-001	-0.793725	0.00749075	0.0650292
N-[4-(4-tert-butylphenyl)-1,3-thiazol-2-yl]-4-methylbenzamide	norank_f__Ruminococcaceae	-0.793725	0.00749075	0.0650292
PC(18:0/18:4(6Z,9Z,12Z,15Z))	Bacteroides	-0.793725	0.00749075	0.0650292
Dopamine 4-sulfate	norank_f__Ruminococcaceae	-0.793725	0.00749075	0.0650292
D-Iditol	Prevotellaceae_UCG-001	-0.793725	0.00749075	0.0650292
D-Iditol	norank_f__Ruminococcaceae	-0.793725	0.00749075	0.0650292
Carmofur	norank_f__Ruminococcaceae	-0.793725	0.00749075	0.0650292
PC(18:0/18:4(6Z,9Z,12Z,15Z))	unclassified_f__Ruminococcaceae	-0.805823	0.00788758	0.0650292
Dopamine 4-sulfate	unclassified_f__Prevotellaceae	-0.805823	0.00788758	0.0650292
Dopamine 4-sulfate	norank_f__UCG-010	-0.805823	0.00788758	0.0650292
D-Iditol	Monoglobus	-0.805823	0.00788758	0.0650292
Carmofur	norank_f__norank_o__Clostridia_UCG-014	-0.805823	0.00788758	0.0650292
Carmofur	norank_f__Eubacterium_coprostanoligenes_group	-0.805823	0.00788758	0.0650292
Ribose 1-phosphate	unclassified_f__Prevotellaceae	-0.805823	0.00788758	0.0650292
Ribose 1-phosphate	norank_f__UCG-010	-0.805823	0.00788758	0.0650292
Cis-3-Hexenyl b-primeveroside	Olsenella	-0.805823	0.00788758	0.0650292
(S)-Abscisic acid	unclassified_f__Prevotellaceae	-0.805823	0.00788758	0.0650292
(S)-Abscisic acid	norank_f__UCG-010	-0.805823	0.00788758	0.0650292
N-(2-Aminoethyl)maleimide	Sellimonas	-0.836502	0.00413674	0.0650292
D-Iditol	Rikenellaceae_RC9_gut_group	-0.836502	0.00413674	0.0650292
Cis-3-Hexenyl b-primeveroside	norank_f__norank_o__RF39	-0.836502	0.00413674	0.0650292
D-Iditol	UCG-008	-0.848668	0.00473486	0.0650292
D-Iditol	norank_f__Barnesiellaceae	-0.848668	0.00473486	0.0650292
Triacetic acid	unclassified_f__Lachnospiraceae	-0.857143	0.00298547	0.0650292
Dec-7-enedioylcarnitine	unclassified_f__Lachnospiraceae	-0.857143	0.00298547	0.0650292
(S)-Abscisic acid	Subdoligranulum	-0.857143	0.00298547	0.0650292
Acrylamide-sodium acrylate resin	norank_f__norank_o__Clostridia_vadinBB60_group	-0.866025	0.00488331	0.0650292
Octanedioylcarnitine	norank_f__norank_o__Clostridia_vadinBB60_group	-0.866025	0.00488331	0.0650292
D-Iditol	UCG-009	-0.866025	0.00488331	0.0650292
Triacetic acid	norank_f__norank_o__Clostridia_vadinBB60_group	-0.866025	0.00488331	0.0650292
Dec-7-enedioylcarnitine	norank_f__norank_o__Clostridia_vadinBB60_group	-0.866025	0.00488331	0.0650292
N-(2-Aminoethyl)maleimide	Bacteroides	-0.869318	0.00340178	0.0650292
Cis-3-Hexenyl b-primeveroside	Bacteroides	-0.869318	0.00340178	0.0650292
PC(18:0/18:4(6Z,9Z,12Z,15Z))	Olsenella	-0.886405	0.00347201	0.0650292
D-Iditol	Fournierella	-0.886405	0.00347201	0.0650292
PC(18:0/18:4(6Z,9Z,12Z,15Z))	norank_f__norank_o__RF39	-0.909241	0.00182768	0.0650292
D-Iditol	norank_f__Oscillospiraceae	-0.92582	0.00206088	0.0650292
Dopamine 4-sulfate	Subdoligranulum	-0.928571	0.0012969	0.0650292
Carmofur	unclassified_f__Lachnospiraceae	-0.928571	0.0012969	0.0650292

## Sheet: Blue_vs_Black
Metabolome	Microbiome	Correlation	P_value	P_adjust
L-Proline, 1-(1-L-leucyl-L-prolyl)-	Alloprevotella	0.886405	0.00347201	0.102881
Alanylglutamic acid	norank_f__norank_o__Saccharimonadales	0.886405	0.00347201	0.102881
Gamma-Glutamylalanine	Alloprevotella	0.886405	0.00347201	0.102881
2-Hydroxypyridine	Alistipes	0.866025	0.00488331	0.102881
(1r,2s)-2-Aminocyclopentanecarboxylic acid	Alloprevotella	0.805823	0.00788758	0.102881
PC(18:3/0:0)	Alloprevotella	0.805823	0.00788758	0.102881
Carboxyethyllysine	Alloprevotella	0.805823	0.00788758	0.102881
L-alpha-Hydroxyisovaleric acid	Alloprevotella	0.805823	0.00788758	0.102881
PC(22:5/0:0)	Alloprevotella	0.805823	0.00788758	0.102881
(S)-beta-Aminoisobutyric acid	norank_f__norank_o__Saccharimonadales	0.805823	0.00788758	0.102881
Val Val	Alloprevotella	0.805823	0.00788758	0.102881
Val Ile	Alloprevotella	0.805823	0.00788758	0.102881
Leucyl-Aspartate	Alloprevotella	0.805823	0.00788758	0.102881
Serylhydroxyproline	Alloprevotella	0.805823	0.00788758	0.102881
Imidazolone A	Alloprevotella	0.805823	0.00788758	0.102881
(S)-beta-Aminoisobutyric acid	norank_f__Eubacterium_coprostanoligenes_group	0.793725	0.00749075	0.102881
Alanylglutamic acid	norank_f__Eubacterium_coprostanoligenes_group	0.793725	0.00749075	0.102881
Gamma-Glutamylalanine	Rikenellaceae_RC9_gut_group	0.785714	0.00649286	0.102881
Lys Val	Rikenellaceae_RC9_gut_group	0.785714	0.00649286	0.102881
Oxiracetam	Alistipes	0.783547	0.0108787	0.109534
Aminomalonic acid	Alistipes	0.783547	0.0108787	0.109534
N6-Methyladenosine	Alistipes	0.783547	0.0108787	0.109534
(+/-)-2-Hydroxy-4-(methylthio)butanoic acid	Alistipes	0.783547	0.0108787	0.109534
Delta9-Tetrahydrocannabinol hemisuccinate	Alistipes	0.783547	0.0108787	0.109534
Carboxyethyllysine	norank_f__norank_o__Saccharimonadales	0.725241	0.0167952	0.109534
(S)-beta-Aminoisobutyric acid	Alloprevotella	0.725241	0.0167952	0.109534
Val Glu	Alloprevotella	0.725241	0.0167952	0.109534
Chrysaloin	norank_f__norank_o__Saccharimonadales	0.725241	0.0167952	0.109534
Phenylalanylproline	Alloprevotella	0.725241	0.0167952	0.109534
Serylhydroxyproline	norank_f__norank_o__Saccharimonadales	0.725241	0.0167952	0.109534
Pifithrin	norank_f__norank_o__Saccharimonadales	0.725241	0.0167952	0.109534
Leu Leu	Alloprevotella	0.725241	0.0167952	0.109534
Phe Leu	Alloprevotella	0.725241	0.0167952	0.109534
Imidazolone A	norank_f__norank_o__Saccharimonadales	0.725241	0.0167952	0.109534
L-beta-aspartyl-L-glutamic acid	norank_f__Eubacterium_coprostanoligenes_group	0.718132	0.0155412	0.109534
Pifithrin	norank_f__Eubacterium_coprostanoligenes_group	0.718132	0.0155412	0.109534
Imidazolone A	norank_f__Eubacterium_coprostanoligenes_group	0.718132	0.0155412	0.109534
(+/-)-2-Hydroxy-4-(methylthio)butanoic acid	norank_f__Eubacterium_coprostanoligenes_group	0.718132	0.0155412	0.109534
(2S,4S)-Pinnatanine	Rikenellaceae_RC9_gut_group	0.714286	0.0133476	0.109534
L-Proline, 1-(1-L-leucyl-L-prolyl)-	Rikenellaceae_RC9_gut_group	0.714286	0.0133476	0.109534
Val Val	Rikenellaceae_RC9_gut_group	0.714286	0.0133476	0.109534
Uridine	Alistipes	0.701068	0.0226961	0.111823
L-beta-aspartyl-L-glutamic acid	Alistipes	0.701068	0.0226961	0.111823
Guanosine	Alistipes	0.701068	0.0226961	0.111823
(2S,3'S)-alpha-Amino-2-carboxy-5-oxo-1-pyrrolidinebutanoic acid	Alistipes	0.701068	0.0226961	0.111823
3-ureido-isobutyrate	Alistipes	0.701068	0.0226961	0.111823
Pifithrin	Alistipes	0.701068	0.0226961	0.111823
Lys Val	Alistipes	0.701068	0.0226961	0.111823
(2S,3'S)-alpha-Amino-2-carboxy-5-oxo-1-pyrrolidinebutanoic acid	norank_f__Muribaculaceae	0.694365	0.0208336	0.111823
Uridine	Alloprevotella	0.644658	0.0335469	0.111823
(2S,4S)-Pinnatanine	Alloprevotella	0.644658	0.0335469	0.111823
L-Proline, 1-(1-L-leucyl-L-prolyl)-	norank_f__norank_o__Saccharimonadales	0.644658	0.0335469	0.111823
Alanylglutamic acid	Alloprevotella	0.644658	0.0335469	0.111823
Val Glu	norank_f__norank_o__Saccharimonadales	0.644658	0.0335469	0.111823
Valylaspartic acid	Alloprevotella	0.644658	0.0335469	0.111823
Chrysaloin	Alloprevotella	0.644658	0.0335469	0.111823
(2S,3'S)-alpha-Amino-2-carboxy-5-oxo-1-pyrrolidinebutanoic acid	norank_f__norank_o__Saccharimonadales	0.644658	0.0335469	0.111823
Gamma-Glutamylalanine	norank_f__norank_o__Saccharimonadales	0.644658	0.0335469	0.111823
Phe Ala	Alloprevotella	0.644658	0.0335469	0.111823
3-ureido-isobutyrate	Alloprevotella	0.644658	0.0335469	0.111823
PC(20:3(6,8,11)-OH(5)/2:0)	Alloprevotella	0.644658	0.0335469	0.111823
Pifithrin	Alloprevotella	0.644658	0.0335469	0.111823
(R)-1-Methylpiperidine-2-carboxylic acid	Alloprevotella	0.644658	0.0335469	0.111823
Lys Val	Alloprevotella	0.644658	0.0335469	0.111823
L-phenylalanyl-L-proline	Alloprevotella	0.644658	0.0335469	0.111823
LysoPC(20:4(5Z,8Z,11Z,14Z)/0:0)	Alloprevotella	0.644658	0.0335469	0.111823
Uridine	Rikenellaceae_RC9_gut_group	0.642857	0.0259525	0.111823
L-beta-aspartyl-L-glutamic acid	Rikenellaceae_RC9_gut_group	0.642857	0.0259525	0.111823
PC(22:5/0:0)	Rikenellaceae_RC9_gut_group	0.642857	0.0259525	0.111823
Gln Thr Asp	Rikenellaceae_RC9_gut_group	0.642857	0.0259525	0.111823
Val Glu	Rikenellaceae_RC9_gut_group	0.642857	0.0259525	0.111823
Val Ile	Rikenellaceae_RC9_gut_group	0.642857	0.0259525	0.111823
Leucyl-Aspartate	Rikenellaceae_RC9_gut_group	0.642857	0.0259525	0.111823
Phenylalanylproline	Rikenellaceae_RC9_gut_group	0.642857	0.0259525	0.111823
3-ureido-isobutyrate	Rikenellaceae_RC9_gut_group	0.642857	0.0259525	0.111823
(R)-1-Methylpiperidine-2-carboxylic acid	Rikenellaceae_RC9_gut_group	0.642857	0.0259525	0.111823
Leu Leu	Rikenellaceae_RC9_gut_group	0.642857	0.0259525	0.111823
Delta9-Tetrahydrocannabinol hemisuccinate	Rikenellaceae_RC9_gut_group	0.642857	0.0259525	0.111823
Carboxyethyllysine	norank_f__Eubacterium_coprostanoligenes_group	0.64254	0.0304007	0.111823
Gln Thr Asp	norank_f__Eubacterium_coprostanoligenes_group	0.64254	0.0304007	0.111823
(2S,3'S)-alpha-Amino-2-carboxy-5-oxo-1-pyrrolidinebutanoic acid	norank_f__Eubacterium_coprostanoligenes_group	0.64254	0.0304007	0.111823
2-Hydroxypyridine	norank_f__Eubacterium_coprostanoligenes_group	0.64254	0.0304007	0.111823
Serylhydroxyproline	norank_f__Eubacterium_coprostanoligenes_group	0.64254	0.0304007	0.111823
Delta9-Tetrahydrocannabinol hemisuccinate	norank_f__Eubacterium_coprostanoligenes_group	0.64254	0.0304007	0.111823
(2S,4S)-Pinnatanine	Alistipes	0.61859	0.0443834	0.12681
Alanylglutamic acid	Alistipes	0.61859	0.0443834	0.12681
Gln Thr Asp	Alistipes	0.61859	0.0443834	0.12681
Gamma-Glutamylvaline	Alistipes	0.61859	0.0443834	0.12681
(2S,4S)-Pinnatanine	norank_f__Muribaculaceae	0.617213	0.0399553	0.119866
(S)-beta-Aminoisobutyric acid	norank_f__Muribaculaceae	0.617213	0.0399553	0.119866
L-Proline, 1-(1-L-leucyl-L-prolyl)-	norank_f__Muribaculaceae	0.617213	0.0399553	0.119866
Alanylglutamic acid	norank_f__Muribaculaceae	0.617213	0.0399553	0.119866
Val Glu	norank_f__Muribaculaceae	0.617213	0.0399553	0.119866
Chrysaloin	norank_f__Muribaculaceae	0.617213	0.0399553	0.119866
L-Theanine	norank_f__Muribaculaceae	0.617213	0.0399553	0.119866
Gamma-Glutamylalanine	norank_f__Muribaculaceae	0.617213	0.0399553	0.119866
Imidazolone A	norank_f__Muribaculaceae	0.617213	0.0399553	0.119866
PC(18:3/0:0)	Rikenellaceae_RC9_gut_group	0.571429	0.0477612	0.131453
Phe Leu	Rikenellaceae_RC9_gut_group	0.571429	0.0477612	0.131453
Imidazolone A	Rikenellaceae_RC9_gut_group	0.571429	0.0477612	0.131453
Oxiracetam	norank_f__Eubacterium_coprostanoligenes_group	0.566947	0.0561147	0.132919
Guanosine	norank_f__Eubacterium_coprostanoligenes_group	0.566947	0.0561147	0.132919
L-Proline, 1-(1-L-leucyl-L-prolyl)-	norank_f__Eubacterium_coprostanoligenes_group	0.566947	0.0561147	0.132919
Val Glu	norank_f__Eubacterium_coprostanoligenes_group	0.566947	0.0561147	0.132919
Valylaspartic acid	norank_f__Eubacterium_coprostanoligenes_group	0.566947	0.0561147	0.132919
Aminomalonic acid	norank_f__Eubacterium_coprostanoligenes_group	0.566947	0.0561147	0.132919
Gamma-Glutamylalanine	norank_f__Eubacterium_coprostanoligenes_group	0.566947	0.0561147	0.132919
Gamma-Glutamylvaline	norank_f__Eubacterium_coprostanoligenes_group	0.566947	0.0561147	0.132919
2-(Methylamino)benzoic acid	norank_f__Eubacterium_coprostanoligenes_group	0.566947	0.0561147	0.132919
(2S,4S)-Pinnatanine	norank_f__norank_o__Saccharimonadales	0.564076	0.0629151	0.132919
Tyrosyl-Proline	Alloprevotella	0.564076	0.0629151	0.132919
(1r,2s)-2-Aminocyclopentanecarboxylic acid	norank_f__norank_o__Saccharimonadales	0.564076	0.0629151	0.132919
L-beta-aspartyl-L-glutamic acid	norank_f__norank_o__Saccharimonadales	0.564076	0.0629151	0.132919
PC(18:3/0:0)	norank_f__norank_o__Saccharimonadales	0.564076	0.0629151	0.132919
L-alpha-Hydroxyisovaleric acid	norank_f__norank_o__Saccharimonadales	0.564076	0.0629151	0.132919
PC(22:5/0:0)	norank_f__norank_o__Saccharimonadales	0.564076	0.0629151	0.132919
Guanosine	norank_f__norank_o__Saccharimonadales	0.564076	0.0629151	0.132919
Val Val	norank_f__norank_o__Saccharimonadales	0.564076	0.0629151	0.132919
Gln Thr Asp	Alloprevotella	0.564076	0.0629151	0.132919
Valylaspartic acid	norank_f__norank_o__Saccharimonadales	0.564076	0.0629151	0.132919
Val Ile	norank_f__norank_o__Saccharimonadales	0.564076	0.0629151	0.132919
(2S,3'S)-alpha-Amino-2-carboxy-5-oxo-1-pyrrolidinebutanoic acid	Alloprevotella	0.564076	0.0629151	0.132919
Pro Gln	Alloprevotella	0.564076	0.0629151	0.132919
Aminomalonic acid	Alloprevotella	0.564076	0.0629151	0.132919
Leucyl-Aspartate	norank_f__norank_o__Saccharimonadales	0.564076	0.0629151	0.132919
Gamma-Glutamylvaline	Alloprevotella	0.564076	0.0629151	0.132919
2-Hydroxypyridine	norank_f__norank_o__Saccharimonadales	0.564076	0.0629151	0.132919
(+/-)-2-Hydroxy-4-(methylthio)butanoic acid	norank_f__norank_o__Saccharimonadales	0.564076	0.0629151	0.132919
Delta9-Tetrahydrocannabinol hemisuccinate	norank_f__norank_o__Saccharimonadales	0.564076	0.0629151	0.132919
Carboxyethyllysine	norank_f__Muribaculaceae	0.540062	0.0722667	0.140333
Val Val	norank_f__Muribaculaceae	0.540062	0.0722667	0.140333
Val Ile	norank_f__Muribaculaceae	0.540062	0.0722667	0.140333
Leucyl-Aspartate	norank_f__Muribaculaceae	0.540062	0.0722667	0.140333
2-Hydroxypyridine	norank_f__Muribaculaceae	0.540062	0.0722667	0.140333
Serylhydroxyproline	norank_f__Muribaculaceae	0.540062	0.0722667	0.140333
Lys Val	norank_f__Muribaculaceae	0.540062	0.0722667	0.140333
N6-Methyladenosine	norank_f__Muribaculaceae	0.540062	0.0722667	0.140333
Delta9-Tetrahydrocannabinol hemisuccinate	norank_f__Muribaculaceae	0.540062	0.0722667	0.140333
(1r,2s)-2-Aminocyclopentanecarboxylic acid	Alistipes	0.536111	0.08144	0.140333
Carboxyethyllysine	Alistipes	0.536111	0.08144	0.140333
L-alpha-Hydroxyisovaleric acid	Alistipes	0.536111	0.08144	0.140333
PC(22:5/0:0)	Alistipes	0.536111	0.08144	0.140333
(S)-beta-Aminoisobutyric acid	Alistipes	0.536111	0.08144	0.140333
L-Theanine	Alistipes	0.536111	0.08144	0.140333
Pro Gln	Alistipes	0.536111	0.08144	0.140333
Phe Ala	Alistipes	0.536111	0.08144	0.140333
Serylhydroxyproline	Alistipes	0.536111	0.08144	0.140333
(R)-1-Methylpiperidine-2-carboxylic acid	Alistipes	0.536111	0.08144	0.140333
2-(Methylamino)benzoic acid	Alistipes	0.536111	0.08144	0.140333
Imidazolone A	Alistipes	0.536111	0.08144	0.140333
L-phenylalanyl-L-proline	Alistipes	0.536111	0.08144	0.140333
Tyrosyl-Proline	Rikenellaceae_RC9_gut_group	0.5	0.0832645	0.140333
(1r,2s)-2-Aminocyclopentanecarboxylic acid	Rikenellaceae_RC9_gut_group	0.5	0.0832645	0.140333
L-alpha-Hydroxyisovaleric acid	Rikenellaceae_RC9_gut_group	0.5	0.0832645	0.140333
Guanosine	Rikenellaceae_RC9_gut_group	0.5	0.0832645	0.140333
Chrysaloin	Rikenellaceae_RC9_gut_group	0.5	0.0832645	0.140333
(2S,3'S)-alpha-Amino-2-carboxy-5-oxo-1-pyrrolidinebutanoic acid	Rikenellaceae_RC9_gut_group	0.5	0.0832645	0.140333
L-Theanine	Rikenellaceae_RC9_gut_group	0.5	0.0832645	0.140333
Gamma-Glutamylvaline	Rikenellaceae_RC9_gut_group	0.5	0.0832645	0.140333
N6-Methyladenosine	Rikenellaceae_RC9_gut_group	0.5	0.0832645	0.140333
L-phenylalanyl-L-proline	Rikenellaceae_RC9_gut_group	0.5	0.0832645	0.140333
LysoPC(20:4(5Z,8Z,11Z,14Z)/0:0)	Rikenellaceae_RC9_gut_group	0.5	0.0832645	0.140333
(1r,2s)-2-Aminocyclopentanecarboxylic acid	norank_f__Eubacterium_coprostanoligenes_group	0.491354	0.0978317	0.157793
L-alpha-Hydroxyisovaleric acid	norank_f__Eubacterium_coprostanoligenes_group	0.491354	0.0978317	0.157793
Val Val	norank_f__Eubacterium_coprostanoligenes_group	0.491354	0.0978317	0.157793
Val Ile	norank_f__Eubacterium_coprostanoligenes_group	0.491354	0.0978317	0.157793
Chrysaloin	norank_f__Eubacterium_coprostanoligenes_group	0.491354	0.0978317	0.157793
Leucyl-Aspartate	norank_f__Eubacterium_coprostanoligenes_group	0.491354	0.0978317	0.157793
Lys Val	norank_f__Eubacterium_coprostanoligenes_group	0.491354	0.0978317	0.157793
Oxiracetam	norank_f__norank_o__Saccharimonadales	0.483494	0.110912	0.163106
L-beta-aspartyl-L-glutamic acid	Alloprevotella	0.483494	0.110912	0.163106
Guanosine	Alloprevotella	0.483494	0.110912	0.163106
Gln Thr Asp	norank_f__norank_o__Saccharimonadales	0.483494	0.110912	0.163106
L-Theanine	norank_f__norank_o__Saccharimonadales	0.483494	0.110912	0.163106
Pro Gln	norank_f__norank_o__Saccharimonadales	0.483494	0.110912	0.163106
Aminomalonic acid	norank_f__norank_o__Saccharimonadales	0.483494	0.110912	0.163106
Phenylalanylproline	norank_f__norank_o__Saccharimonadales	0.483494	0.110912	0.163106
Gamma-Glutamylvaline	norank_f__norank_o__Saccharimonadales	0.483494	0.110912	0.163106
2-Hydroxypyridine	Alloprevotella	0.483494	0.110912	0.163106
Retaspimycin	Alloprevotella	0.483494	0.110912	0.163106
2-(Methylamino)benzoic acid	Alloprevotella	0.483494	0.110912	0.163106
Leu Leu	norank_f__norank_o__Saccharimonadales	0.483494	0.110912	0.163106
N6-Methyladenosine	norank_f__norank_o__Saccharimonadales	0.483494	0.110912	0.163106
Phe Leu	norank_f__norank_o__Saccharimonadales	0.483494	0.110912	0.163106
Delta9-Tetrahydrocannabinol hemisuccinate	Alloprevotella	0.483494	0.110912	0.163106
Oxiracetam	norank_f__Muribaculaceae	0.46291	0.1234	0.169817
Uridine	norank_f__Muribaculaceae	0.46291	0.1234	0.169817
L-beta-aspartyl-L-glutamic acid	norank_f__Muribaculaceae	0.46291	0.1234	0.169817
PC(18:3/0:0)	norank_f__Muribaculaceae	0.46291	0.1234	0.169817
Guanosine	norank_f__Muribaculaceae	0.46291	0.1234	0.169817
Valylaspartic acid	norank_f__Muribaculaceae	0.46291	0.1234	0.169817
Pro Gln	norank_f__Muribaculaceae	0.46291	0.1234	0.169817
Phenylalanylproline	norank_f__Muribaculaceae	0.46291	0.1234	0.169817
3-ureido-isobutyrate	norank_f__Muribaculaceae	0.46291	0.1234	0.169817
Pifithrin	norank_f__Muribaculaceae	0.46291	0.1234	0.169817
Leu Leu	norank_f__Muribaculaceae	0.46291	0.1234	0.169817
(+/-)-2-Hydroxy-4-(methylthio)butanoic acid	norank_f__Muribaculaceae	0.46291	0.1234	0.169817
L-phenylalanyl-L-proline	norank_f__Muribaculaceae	0.46291	0.1234	0.169817
Tyrosyl-Proline	Alistipes	0.453632	0.140392	0.178465
L-Proline, 1-(1-L-leucyl-L-prolyl)-	Alistipes	0.453632	0.140392	0.178465
Val Glu	Alistipes	0.453632	0.140392	0.178465
Chrysaloin	Alistipes	0.453632	0.140392	0.178465
Gamma-Glutamylalanine	Alistipes	0.453632	0.140392	0.178465
Phenylalanylproline	Alistipes	0.453632	0.140392	0.178465
Phe Leu	Alistipes	0.453632	0.140392	0.178465
Carboxyethyllysine	Rikenellaceae_RC9_gut_group	0.428571	0.137646	0.178465
(S)-beta-Aminoisobutyric acid	Rikenellaceae_RC9_gut_group	0.428571	0.137646	0.178465
Valylaspartic acid	Rikenellaceae_RC9_gut_group	0.428571	0.137646	0.178465
Pro Gln	Rikenellaceae_RC9_gut_group	0.428571	0.137646	0.178465
Aminomalonic acid	Rikenellaceae_RC9_gut_group	0.428571	0.137646	0.178465
2-Hydroxypyridine	Rikenellaceae_RC9_gut_group	0.428571	0.137646	0.178465
Phe Ala	Rikenellaceae_RC9_gut_group	0.428571	0.137646	0.178465
PC(20:3(6,8,11)-OH(5)/2:0)	Rikenellaceae_RC9_gut_group	0.428571	0.137646	0.178465
Serylhydroxyproline	Rikenellaceae_RC9_gut_group	0.428571	0.137646	0.178465
Pifithrin	Rikenellaceae_RC9_gut_group	0.428571	0.137646	0.178465
2-(Methylamino)benzoic acid	Rikenellaceae_RC9_gut_group	0.428571	0.137646	0.178465
Uridine	norank_f__Eubacterium_coprostanoligenes_group	0.415761	0.161282	0.199114
(2S,4S)-Pinnatanine	norank_f__Eubacterium_coprostanoligenes_group	0.415761	0.161282	0.199114
3-ureido-isobutyrate	norank_f__Eubacterium_coprostanoligenes_group	0.415761	0.161282	0.199114
(R)-1-Methylpiperidine-2-carboxylic acid	norank_f__Eubacterium_coprostanoligenes_group	0.415761	0.161282	0.199114
Leu Leu	norank_f__Eubacterium_coprostanoligenes_group	0.415761	0.161282	0.199114
N6-Methyladenosine	norank_f__Eubacterium_coprostanoligenes_group	0.415761	0.161282	0.199114
Oxiracetam	Alloprevotella	0.402911	0.184039	0.21567
Uridine	norank_f__norank_o__Saccharimonadales	0.402911	0.184039	0.21567
L-Theanine	Alloprevotella	0.402911	0.184039	0.21567
Phe Ala	norank_f__norank_o__Saccharimonadales	0.402911	0.184039	0.21567
3-ureido-isobutyrate	norank_f__norank_o__Saccharimonadales	0.402911	0.184039	0.21567
PC(20:3(6,8,11)-OH(5)/2:0)	norank_f__norank_o__Saccharimonadales	0.402911	0.184039	0.21567
(R)-1-Methylpiperidine-2-carboxylic acid	norank_f__norank_o__Saccharimonadales	0.402911	0.184039	0.21567
2-(Methylamino)benzoic acid	norank_f__norank_o__Saccharimonadales	0.402911	0.184039	0.21567
Lys Val	norank_f__norank_o__Saccharimonadales	0.402911	0.184039	0.21567
N6-Methyladenosine	Alloprevotella	0.402911	0.184039	0.21567
L-phenylalanyl-L-proline	norank_f__norank_o__Saccharimonadales	0.402911	0.184039	0.21567
LysoPC(20:4(5Z,8Z,11Z,14Z)/0:0)	norank_f__norank_o__Saccharimonadales	0.402911	0.184039	0.21567
Tyrosyl-Proline	norank_f__Muribaculaceae	0.385758	0.199183	0.228946
PC(22:5/0:0)	norank_f__Muribaculaceae	0.385758	0.199183	0.228946
Aminomalonic acid	norank_f__Muribaculaceae	0.385758	0.199183	0.228946
Phe Leu	norank_f__Muribaculaceae	0.385758	0.199183	0.228946
PC(18:3/0:0)	Alistipes	0.371154	0.227713	0.253955
Val Val	Alistipes	0.371154	0.227713	0.253955
Val Ile	Alistipes	0.371154	0.227713	0.253955
Leucyl-Aspartate	Alistipes	0.371154	0.227713	0.253955
PC(20:3(6,8,11)-OH(5)/2:0)	Alistipes	0.371154	0.227713	0.253955
Retaspimycin	Alistipes	0.371154	0.227713	0.253955
LysoPC(20:4(5Z,8Z,11Z,14Z)/0:0)	Alistipes	0.371154	0.227713	0.253955
Oxiracetam	Rikenellaceae_RC9_gut_group	0.357143	0.216021	0.247352
PC(18:3/0:0)	norank_f__Eubacterium_coprostanoligenes_group	0.340168	0.251759	0.274647
PC(22:5/0:0)	norank_f__Eubacterium_coprostanoligenes_group	0.340168	0.251759	0.274647
L-Theanine	norank_f__Eubacterium_coprostanoligenes_group	0.340168	0.251759	0.274647
Phenylalanylproline	norank_f__Eubacterium_coprostanoligenes_group	0.340168	0.251759	0.274647
PC(20:3(6,8,11)-OH(5)/2:0)	norank_f__Eubacterium_coprostanoligenes_group	0.340168	0.251759	0.274647
Phe Leu	norank_f__Eubacterium_coprostanoligenes_group	0.340168	0.251759	0.274647
Tyrosyl-Proline	norank_f__norank_o__Saccharimonadales	0.322329	0.287901	0.311806
(+/-)-2-Hydroxy-4-(methylthio)butanoic acid	Alloprevotella	0.322329	0.287901	0.311806
(1r,2s)-2-Aminocyclopentanecarboxylic acid	norank_f__Muribaculaceae	0.308607	0.304371	0.322655
L-alpha-Hydroxyisovaleric acid	norank_f__Muribaculaceae	0.308607	0.304371	0.322655
Gln Thr Asp	norank_f__Muribaculaceae	0.308607	0.304371	0.322655
Gamma-Glutamylvaline	norank_f__Muribaculaceae	0.308607	0.304371	0.322655
Phe Ala	norank_f__Muribaculaceae	0.308607	0.304371	0.322655
(R)-1-Methylpiperidine-2-carboxylic acid	norank_f__Muribaculaceae	0.308607	0.304371	0.322655
Valylaspartic acid	Alistipes	0.288675	0.348136	0.365178
Leu Leu	Alistipes	0.288675	0.348136	0.365178
(+/-)-2-Hydroxy-4-(methylthio)butanoic acid	Rikenellaceae_RC9_gut_group	0.285714	0.3223	0.340457
Pro Gln	norank_f__Eubacterium_coprostanoligenes_group	0.264575	0.372714	0.386901
Phe Ala	norank_f__Eubacterium_coprostanoligenes_group	0.264575	0.372714	0.386901
L-phenylalanyl-L-proline	norank_f__Eubacterium_coprostanoligenes_group	0.264575	0.372714	0.386901
Retaspimycin	norank_f__norank_o__Saccharimonadales	0.241747	0.42542	0.44009
PC(20:3(6,8,11)-OH(5)/2:0)	norank_f__Muribaculaceae	0.231455	0.441105	0.451643
LysoPC(20:4(5Z,8Z,11Z,14Z)/0:0)	norank_f__Muribaculaceae	0.231455	0.441105	0.451643
Alanylglutamic acid	Rikenellaceae_RC9_gut_group	0.214286	0.457901	0.465662
Retaspimycin	Rikenellaceae_RC9_gut_group	0.214286	0.457901	0.465662
Retaspimycin	norank_f__Eubacterium_coprostanoligenes_group	0.188982	0.524311	0.529607
LysoPC(20:4(5Z,8Z,11Z,14Z)/0:0)	norank_f__Eubacterium_coprostanoligenes_group	0.188982	0.524311	0.529607
Retaspimycin	norank_f__Muribaculaceae	0.154303	0.607565	0.609597
2-(Methylamino)benzoic acid	norank_f__Muribaculaceae	0.154303	0.607565	0.609597
Tyrosyl-Proline	norank_f__Eubacterium_coprostanoligenes_group	0.113389	0.70244	0.70244
(R)-3-hydroxybutyrylcarnitine	norank_f__Muribaculaceae	-0.231455	0.441105	0.451643
(2R,4S)-1-(Tert-butoxycarbonyl)-4-phenylpyrrolidine-2-carboxylic acid	norank_f__Muribaculaceae	-0.385758	0.199183	0.228946
(R)-3-hydroxybutyrylcarnitine	norank_f__norank_o__Saccharimonadales	-0.402911	0.184039	0.21567
(2R,4S)-1-(Tert-butoxycarbonyl)-4-phenylpyrrolidine-2-carboxylic acid	norank_f__Eubacterium_coprostanoligenes_group	-0.415761	0.161282	0.199114
N-OCTANOYL-L-HOMOSERINE LACTONE	norank_f__Muribaculaceae	-0.46291	0.1234	0.169817
Glycinoeclepin A	Alloprevotella	-0.483494	0.110912	0.163106
(2R,4S)-1-(Tert-butoxycarbonyl)-4-phenylpyrrolidine-2-carboxylic acid	norank_f__norank_o__Saccharimonadales	-0.483494	0.110912	0.163106
(R)-3-hydroxybutyrylcarnitine	norank_f__Eubacterium_coprostanoligenes_group	-0.491354	0.0978317	0.157793
Glycinoeclepin A	Rikenellaceae_RC9_gut_group	-0.5	0.0832645	0.140333
N-OCTANOYL-L-HOMOSERINE LACTONE	Alistipes	-0.536111	0.08144	0.140333
(R)-3-hydroxybutyrylcarnitine	Alistipes	-0.536111	0.08144	0.140333
N-OCTANOYL-L-HOMOSERINE LACTONE	norank_f__norank_o__Saccharimonadales	-0.564076	0.0629151	0.132919
Glycinoeclepin A	norank_f__norank_o__Saccharimonadales	-0.564076	0.0629151	0.132919
N-OCTANOYL-L-HOMOSERINE LACTONE	norank_f__Eubacterium_coprostanoligenes_group	-0.566947	0.0561147	0.132919
Glycinoeclepin A	norank_f__Eubacterium_coprostanoligenes_group	-0.566947	0.0561147	0.132919
(R)-3-hydroxybutyrylcarnitine	Rikenellaceae_RC9_gut_group	-0.571429	0.0477612	0.131453
Glycinoeclepin A	norank_f__Muribaculaceae	-0.617213	0.0399553	0.119866
(2R,4S)-1-(Tert-butoxycarbonyl)-4-phenylpyrrolidine-2-carboxylic acid	Alistipes	-0.61859	0.0443834	0.12681
(R)-3-hydroxybutyrylcarnitine	Alloprevotella	-0.644658	0.0335469	0.111823
(2R,4S)-1-(Tert-butoxycarbonyl)-4-phenylpyrrolidine-2-carboxylic acid	Alloprevotella	-0.725241	0.0167952	0.109534
N-OCTANOYL-L-HOMOSERINE LACTONE	Rikenellaceae_RC9_gut_group	-0.785714	0.00649286	0.102881
(2R,4S)-1-(Tert-butoxycarbonyl)-4-phenylpyrrolidine-2-carboxylic acid	Rikenellaceae_RC9_gut_group	-0.785714	0.00649286	0.102881
N-OCTANOYL-L-HOMOSERINE LACTONE	Alloprevotella	-0.805823	0.00788758	0.102881
Glycinoeclepin A	Alistipes	-0.866025	0.00488331	0.102881

## Sheet: Green_vs_Blue
Metabolome	Microbiome	Correlation	P_value	P_adjust
Phenacetin	Alistipes	0.981981	0.00076199	0.0683071
Trigonelline	Prevotellaceae_UCG-001	0.981981	0.00076199	0.0683071
Gibberellin A50	Erysipelatoclostridium	0.928571	0.0012969	0.0683071
1-cyclohexyl-3-[2-(4-ethoxyphenoxy)ethyl]urea	Bacteroides	0.92582	0.00206088	0.0683071
(9R,10S,12Z)-9,10-Dihydroxy-8-oxo-12-octadecenoic acid	Bacteroides	0.92582	0.00206088	0.0683071
1-cyclohexyl-3-[2-(4-ethoxyphenoxy)ethyl]urea	Prevotellaceae_UCG-001	0.909241	0.00182768	0.0683071
(9R,10S,12Z)-9,10-Dihydroxy-8-oxo-12-octadecenoic acid	Prevotellaceae_UCG-001	0.909241	0.00182768	0.0683071
Jervine	Alistipes	0.909241	0.00182768	0.0683071
N-[(3s)-2-Oxotetrahydrofuran-3-Yl]butanamide	Prevotellaceae_UCG-001	0.909241	0.00182768	0.0683071
(24E)-15alpha-Acetoxy-3alpha-hydroxy-23-oxo-7,9(11),24-lanostatrien-26-oic acid	Alistipes	0.909241	0.00182768	0.0683071
Phytocassane D	Prevotellaceae_UCG-001	0.909241	0.00182768	0.0683071
Phytocassane D	Monoglobus	0.886405	0.00347201	0.0683071
Phytocassane D	Fournierella	0.886405	0.00347201	0.0683071
Gibberellin A50	norank_f__norank_o__Clostridia_vadinBB60_group	0.866025	0.00488331	0.0683071
Peiminine	Lachnoclostridium	0.857143	0.00298547	0.0683071
(24E)-15alpha-Acetoxy-3alpha-hydroxy-23-oxo-7,9(11),24-lanostatrien-26-oic acid	Lachnoclostridium	0.857143	0.00298547	0.0683071
Petasitenine	norank_f__Oscillospiraceae	0.848668	0.00473486	0.0683071
3,7,8,15-Scirpenetetrol	norank_f__Oscillospiraceae	0.848668	0.00473486	0.0683071
21-Deoxycortisol	norank_f__Oscillospiraceae	0.848668	0.00473486	0.0683071
3-Hydroxy-alpha-methyl-DL-tyrosine	norank_f__Oscillospiraceae	0.848668	0.00473486	0.0683071
Cinanserin	norank_f__Oscillospiraceae	0.848668	0.00473486	0.0683071
N-[(3s)-2-Oxotetrahydrofuran-3-Yl]butanamide	Bacteroides	0.848668	0.00473486	0.0683071
(3beta,9beta)-7-Drimene-3,11,12-triol	norank_f__Oscillospiraceae	0.848668	0.00473486	0.0683071
Trigonelline	Bacteroides	0.848668	0.00473486	0.0683071
Phytocassane D	norank_f__Oscillospiraceae	0.848668	0.00473486	0.0683071
Petasitenine	Prevotellaceae_UCG-001	0.836502	0.00413674	0.0683071
Cyclo(glycylleucylvalylleucylprolylseryl)	Alistipes	0.836502	0.00413674	0.0683071
Isovalerylglutamic acid	Alistipes	0.836502	0.00413674	0.0683071
3,7,8,15-Scirpenetetrol	Prevotellaceae_UCG-001	0.836502	0.00413674	0.0683071
21-Deoxycortisol	Prevotellaceae_UCG-001	0.836502	0.00413674	0.0683071
Jervine	Prevotellaceae_UCG-001	0.836502	0.00413674	0.0683071
Estradiol-17beta-glucuronide	Alistipes	0.836502	0.00413674	0.0683071
1,2-Dihydronaphthalene-1,2-diol	Alistipes	0.836502	0.00413674	0.0683071
(3beta,9beta)-7-Drimene-3,11,12-triol	Prevotellaceae_UCG-001	0.836502	0.00413674	0.0683071
Coprocholic acid	Alistipes	0.836502	0.00413674	0.0683071
Petasitenine	Monoglobus	0.805823	0.00788758	0.0683071
Petasitenine	Fournierella	0.805823	0.00788758	0.0683071
Cyclo(glycylleucylvalylleucylprolylseryl)	norank_f__norank_o__Clostridia_UCG-014	0.805823	0.00788758	0.0683071
Peiminine	norank_f__norank_o__Clostridia_UCG-014	0.805823	0.00788758	0.0683071
Gibberellin A50	norank_f__norank_o__Clostridia_UCG-014	0.805823	0.00788758	0.0683071
3,7,8,15-Scirpenetetrol	Monoglobus	0.805823	0.00788758	0.0683071
3,7,8,15-Scirpenetetrol	Fournierella	0.805823	0.00788758	0.0683071
21-Deoxycortisol	Monoglobus	0.805823	0.00788758	0.0683071
21-Deoxycortisol	Fournierella	0.805823	0.00788758	0.0683071
Acrylamide-sodium acrylate resin	Alloprevotella	0.805823	0.00788758	0.0683071
3-Hydroxy-alpha-methyl-DL-tyrosine	Monoglobus	0.805823	0.00788758	0.0683071
3-Hydroxy-alpha-methyl-DL-tyrosine	Fournierella	0.805823	0.00788758	0.0683071
L-alpha-Hydroxyisovaleric acid	Alloprevotella	0.805823	0.00788758	0.0683071
N-[(3s)-2-Oxotetrahydrofuran-3-Yl]butanamide	Monoglobus	0.805823	0.00788758	0.0683071
N-[(3s)-2-Oxotetrahydrofuran-3-Yl]butanamide	Fournierella	0.805823	0.00788758	0.0683071
1,2-Dihydronaphthalene-1,2-diol	Enterorhabdus	0.805823	0.00863622	0.0683071
(3beta,9beta)-7-Drimene-3,11,12-triol	Monoglobus	0.805823	0.00788758	0.0683071
(3beta,9beta)-7-Drimene-3,11,12-triol	Fournierella	0.805823	0.00788758	0.0683071
Pyridinoline	Enterorhabdus	0.805823	0.00863622	0.0683071
Carboxyethyllysine	Alloprevotella	0.805823	0.00788758	0.0683071
Trigonelline	Monoglobus	0.805823	0.00788758	0.0683071
Trigonelline	Fournierella	0.805823	0.00788758	0.0683071
Polyethylene, oxidized	Erysipelotrichaceae_UCG-003	0.793725	0.00749075	0.0683071
Oxyphencyclimine	Erysipelotrichaceae_UCG-003	0.793725	0.00749075	0.0683071
Polyethylene, oxidized	unclassified_f__Lachnospiraceae	0.785714	0.00649286	0.0683071
Stercobilin	Lachnoclostridium	0.785714	0.00649286	0.0683071
Petasitenine	unclassified_f__Lachnospiraceae	0.785714	0.00649286	0.0683071
Phenacetin	Lachnoclostridium	0.785714	0.00649286	0.0683071
Dihydroxylysinonorleucine	Lachnoclostridium	0.785714	0.00649286	0.0683071
Dihydroxylysinonorleucine	Erysipelatoclostridium	0.785714	0.00649286	0.0683071
Isovalerylglutamic acid	Lachnoclostridium	0.785714	0.00649286	0.0683071
Peiminine	unclassified_f__Lachnospiraceae	0.785714	0.00649286	0.0683071
Gibberellin A50	Lachnoclostridium	0.785714	0.00649286	0.0683071
3,7,8,15-Scirpenetetrol	unclassified_f__Lachnospiraceae	0.785714	0.00649286	0.0683071
21-Deoxycortisol	unclassified_f__Lachnospiraceae	0.785714	0.00649286	0.0683071
Cinanserin	unclassified_f__Lachnospiraceae	0.785714	0.00649286	0.0683071
(3beta,9beta)-7-Drimene-3,11,12-triol	unclassified_f__Lachnospiraceae	0.785714	0.00649286	0.0683071
Oxyphencyclimine	unclassified_f__Lachnospiraceae	0.785714	0.00649286	0.0683071
Polyethylene, oxidized	norank_f__norank_o__Clostridia_vadinBB60_group	0.783547	0.0108787	0.0699413
Dihydroxylysinonorleucine	norank_f__norank_o__Clostridia_vadinBB60_group	0.783547	0.0108787	0.0699413
Oxyphencyclimine	norank_f__norank_o__Clostridia_vadinBB60_group	0.783547	0.0108787	0.0699413
N-Acetyl-L-Glutamic Acid	norank_f__Oscillospiraceae	0.771517	0.0102357	0.0699413
Yohimbine	Bacteroides	0.771517	0.0102357	0.0699413
1,2-Dihydronaphthalene-1,2-diol	Bacteroides	0.771517	0.0102357	0.0699413
Trigonelline	norank_f__Oscillospiraceae	0.771517	0.0102357	0.0699413
Phytocassane D	Bacteroides	0.771517	0.0102357	0.0699413
12S-HHT	norank_f__Oscillospiraceae	0.771517	0.0102357	0.0699413
N-Acetyl-L-Glutamic Acid	Prevotellaceae_UCG-001	0.763763	0.00883974	0.0683071
Petasitenine	Alistipes	0.763763	0.00883974	0.0683071
Phenacetin	Prevotellaceae_UCG-001	0.763763	0.00883974	0.0683071
Isovalerylglutamic acid	Prevotellaceae_UCG-001	0.763763	0.00883974	0.0683071
Peiminine	Alistipes	0.763763	0.00883974	0.0683071
3,7,8,15-Scirpenetetrol	Alistipes	0.763763	0.00883974	0.0683071
21-Deoxycortisol	Alistipes	0.763763	0.00883974	0.0683071
3-Hydroxy-alpha-methyl-DL-tyrosine	Prevotellaceae_UCG-001	0.763763	0.00883974	0.0683071
Estradiol-17beta-glucuronide	Prevotellaceae_UCG-001	0.763763	0.00883974	0.0683071
1,2-Dihydronaphthalene-1,2-diol	Prevotellaceae_UCG-001	0.763763	0.00883974	0.0683071
(3beta,9beta)-7-Drimene-3,11,12-triol	Alistipes	0.763763	0.00883974	0.0683071
Trigonelline	Alistipes	0.763763	0.00883974	0.0683071
3b,7a-Dihydroxy-5b-cholanoic acid	Prevotellaceae_UCG-001	0.763763	0.00883974	0.0683071
Creatine	Alloprevotella	0.725241	0.0167952	0.0699413
N-Acetyl-L-Glutamic Acid	Monoglobus	0.725241	0.0167952	0.0699413
N-Acetyl-L-Glutamic Acid	Fournierella	0.725241	0.0167952	0.0699413
1-cyclohexyl-3-[2-(4-ethoxyphenoxy)ethyl]urea	Monoglobus	0.725241	0.0167952	0.0699413
1-cyclohexyl-3-[2-(4-ethoxyphenoxy)ethyl]urea	Fournierella	0.725241	0.0167952	0.0699413
1-cyclohexyl-3-[2-(4-ethoxyphenoxy)ethyl]urea	Enterorhabdus	0.725241	0.0181025	0.0699413
Phenacetin	norank_f__norank_o__Clostridia_UCG-014	0.725241	0.0167952	0.0699413
Dihydroxylysinonorleucine	norank_f__norank_o__Clostridia_UCG-014	0.725241	0.0167952	0.0699413
N-(2-Aminoethyl)maleimide	Alloprevotella	0.725241	0.0167952	0.0699413
(9R,10S,12Z)-9,10-Dihydroxy-8-oxo-12-octadecenoic acid	Monoglobus	0.725241	0.0167952	0.0699413
(9R,10S,12Z)-9,10-Dihydroxy-8-oxo-12-octadecenoic acid	Fournierella	0.725241	0.0167952	0.0699413
(9R,10S,12Z)-9,10-Dihydroxy-8-oxo-12-octadecenoic acid	Enterorhabdus	0.725241	0.0181025	0.0699413
Jervine	Enterorhabdus	0.725241	0.0181025	0.0699413
Cinanserin	Monoglobus	0.725241	0.0167952	0.0699413
Cinanserin	Fournierella	0.725241	0.0167952	0.0699413
(24E)-15alpha-Acetoxy-3alpha-hydroxy-23-oxo-7,9(11),24-lanostatrien-26-oic acid	norank_f__norank_o__Clostridia_UCG-014	0.725241	0.0167952	0.0699413
Retaspimycin	Alloprevotella	0.725241	0.0167952	0.0699413
Coprocholic acid	norank_f__norank_o__Clostridia_UCG-014	0.725241	0.0167952	0.0699413
Coprocholic acid	Enterorhabdus	0.725241	0.0181025	0.0699413
Dihydroxylysinonorleucine	Erysipelotrichaceae_UCG-003	0.718132	0.0155412	0.0699413
Coprocholic acid	norank_f__norank_o__RF39	0.718132	0.0155412	0.0699413
N-Acetyl-L-Glutamic Acid	unclassified_f__Lachnospiraceae	0.714286	0.0133476	0.0699413
Polyethylene, oxidized	Lachnoclostridium	0.714286	0.0133476	0.0699413
Polyethylene, oxidized	Erysipelatoclostridium	0.714286	0.0133476	0.0699413
Petasitenine	Lachnoclostridium	0.714286	0.0133476	0.0699413
Cyclo(glycylleucylvalylleucylprolylseryl)	Lachnoclostridium	0.714286	0.0133476	0.0699413
Cyclo(glycylleucylvalylleucylprolylseryl)	Erysipelatoclostridium	0.714286	0.0133476	0.0699413
Peiminine	Erysipelatoclostridium	0.714286	0.0133476	0.0699413
Gibberellin A50	unclassified_f__Lachnospiraceae	0.714286	0.0133476	0.0699413
3,7,8,15-Scirpenetetrol	Lachnoclostridium	0.714286	0.0133476	0.0699413
21-Deoxycortisol	Lachnoclostridium	0.714286	0.0133476	0.0699413
Jervine	Lachnoclostridium	0.714286	0.0133476	0.0699413
3-Hydroxy-alpha-methyl-DL-tyrosine	unclassified_f__Lachnospiraceae	0.714286	0.0133476	0.0699413
(3beta,9beta)-7-Drimene-3,11,12-triol	Lachnoclostridium	0.714286	0.0133476	0.0699413
Oxyphencyclimine	Lachnoclostridium	0.714286	0.0133476	0.0699413
Oxyphencyclimine	Erysipelatoclostridium	0.714286	0.0133476	0.0699413
(Z)-2-((3R,4S,8S,9S,10S,11R,13R,14S,16S)-16-Acetoxy-3,11-dihydroxy-4,8,10,14-tetramethyldodecahydro-1H-cyclopenta[a]phenanthren-17(2H,10H,14H)-ylidene)-6-methylhept-5-enoic acid	Erysipelatoclostridium	0.714286	0.0133476	0.0699413
Phytocassane D	unclassified_f__Lachnospiraceae	0.714286	0.0133476	0.0699413
12S-HHT	unclassified_f__Lachnospiraceae	0.714286	0.0133476	0.0699413
Stercobilin	norank_f__norank_o__Clostridia_vadinBB60_group	0.701068	0.0226961	0.0771667
Cyclo(glycylleucylvalylleucylprolylseryl)	norank_f__norank_o__Clostridia_vadinBB60_group	0.701068	0.0226961	0.0771667
Peiminine	norank_f__norank_o__Clostridia_vadinBB60_group	0.701068	0.0226961	0.0771667
Peridinin	norank_f__norank_o__Clostridia_vadinBB60_group	0.701068	0.0226961	0.0771667
(Z)-2-((3R,4S,8S,9S,10S,11R,13R,14S,16S)-16-Acetoxy-3,11-dihydroxy-4,8,10,14-tetramethyldodecahydro-1H-cyclopenta[a]phenanthren-17(2H,10H,14H)-ylidene)-6-methylhept-5-enoic acid	norank_f__norank_o__Clostridia_vadinBB60_group	0.701068	0.0226961	0.0771667
2-Naphthylamine	Bacteroides	0.694365	0.0208336	0.0728747
Polyethylene, oxidized	Bacteroides	0.694365	0.0208336	0.0728747
Polyethylene, oxidized	norank_f__Oscillospiraceae	0.694365	0.0208336	0.0728747
1-cyclohexyl-3-[2-(4-ethoxyphenoxy)ethyl]urea	norank_f__Oscillospiraceae	0.694365	0.0208336	0.0728747
Petasitenine	Bacteroides	0.694365	0.0208336	0.0728747
Isovalerylglutamic acid	Bacteroides	0.694365	0.0208336	0.0728747
Peiminine	norank_f__Oscillospiraceae	0.694365	0.0208336	0.0728747
3,7,8,15-Scirpenetetrol	Bacteroides	0.694365	0.0208336	0.0728747
(9R,10S,12Z)-9,10-Dihydroxy-8-oxo-12-octadecenoic acid	norank_f__Oscillospiraceae	0.694365	0.0208336	0.0728747
21-Deoxycortisol	Bacteroides	0.694365	0.0208336	0.0728747
Jervine	Bacteroides	0.694365	0.0208336	0.0728747
N-[(3s)-2-Oxotetrahydrofuran-3-Yl]butanamide	norank_f__Oscillospiraceae	0.694365	0.0208336	0.0728747
(3beta,9beta)-7-Drimene-3,11,12-triol	Bacteroides	0.694365	0.0208336	0.0728747
Coprocholic acid	norank_f__Oscillospiraceae	0.694365	0.0208336	0.0728747
Oxyphencyclimine	Bacteroides	0.694365	0.0208336	0.0728747
Oxyphencyclimine	norank_f__Oscillospiraceae	0.694365	0.0208336	0.0728747
3b,7a-Dihydroxy-5b-cholanoic acid	norank_f__Oscillospiraceae	0.694365	0.0208336	0.0728747
N-Acetyl-L-Glutamic Acid	Alistipes	0.691023	0.017844	0.0699413
2-Naphthylamine	unclassified_f__Prevotellaceae	0.691023	0.017844	0.0699413
Polyethylene, oxidized	Prevotellaceae_UCG-001	0.691023	0.017844	0.0699413
1-cyclohexyl-3-[2-(4-ethoxyphenoxy)ethyl]urea	Alistipes	0.691023	0.017844	0.0699413
Yohimbine	Prevotellaceae_UCG-001	0.691023	0.017844	0.0699413
Stercobilin	Alistipes	0.691023	0.017844	0.0699413
Dihydroxylysinonorleucine	Alistipes	0.691023	0.017844	0.0699413
Dihydroxylysinonorleucine	unclassified_f__Prevotellaceae	0.691023	0.017844	0.0699413
Peiminine	Prevotellaceae_UCG-001	0.691023	0.017844	0.0699413
Gibberellin A50	Alistipes	0.691023	0.017844	0.0699413
Gibberellin A50	unclassified_f__Prevotellaceae	0.691023	0.017844	0.0699413
(9R,10S,12Z)-9,10-Dihydroxy-8-oxo-12-octadecenoic acid	Alistipes	0.691023	0.017844	0.0699413
(9R,10S,12Z)-9,10-Dihydroxy-8-oxo-12-octadecenoic acid	unclassified_f__Prevotellaceae	0.691023	0.017844	0.0699413
Cinanserin	Prevotellaceae_UCG-001	0.691023	0.017844	0.0699413
N-[(3s)-2-Oxotetrahydrofuran-3-Yl]butanamide	Alistipes	0.691023	0.017844	0.0699413
1,2-Dihydronaphthalene-1,2-diol	unclassified_f__Prevotellaceae	0.691023	0.017844	0.0699413
(24E)-15alpha-Acetoxy-3alpha-hydroxy-23-oxo-7,9(11),24-lanostatrien-26-oic acid	Prevotellaceae_UCG-001	0.691023	0.017844	0.0699413
Pyridinoline	Alistipes	0.691023	0.017844	0.0699413
Pyridinoline	unclassified_f__Prevotellaceae	0.691023	0.017844	0.0699413
Oxyphencyclimine	Prevotellaceae_UCG-001	0.691023	0.017844	0.0699413
Phytocassane D	Alistipes	0.691023	0.017844	0.0699413
2-Naphthylamine	Monoglobus	0.644658	0.0335469	0.0797297
2-Naphthylamine	Fournierella	0.644658	0.0335469	0.0797297
2-Naphthylamine	Enterorhabdus	0.644658	0.0356495	0.0816767
Polyethylene, oxidized	norank_f__norank_o__Clostridia_UCG-014	0.644658	0.0335469	0.0797297
Polyethylene, oxidized	Monoglobus	0.644658	0.0335469	0.0797297
Polyethylene, oxidized	Fournierella	0.644658	0.0335469	0.0797297
Yohimbine	Monoglobus	0.644658	0.0335469	0.0797297
Yohimbine	Fournierella	0.644658	0.0335469	0.0797297
Stercobilin	norank_f__norank_o__Clostridia_UCG-014	0.644658	0.0335469	0.0797297
Petasitenine	norank_f__norank_o__Clostridia_UCG-014	0.644658	0.0335469	0.0797297
Phenacetin	Enterorhabdus	0.644658	0.0356495	0.0816767
Cyclo(glycylleucylvalylleucylprolylseryl)	Enterorhabdus	0.644658	0.0356495	0.0816767
Isovalerylglutamic acid	norank_f__norank_o__Clostridia_UCG-014	0.644658	0.0335469	0.0797297
Isovalerylglutamic acid	Monoglobus	0.644658	0.0335469	0.0797297
Isovalerylglutamic acid	Fournierella	0.644658	0.0335469	0.0797297
Peiminine	Monoglobus	0.644658	0.0335469	0.0797297
Peiminine	Fournierella	0.644658	0.0335469	0.0797297
Gibberellin A50	Enterorhabdus	0.644658	0.0356495	0.0816767
3,7,8,15-Scirpenetetrol	norank_f__norank_o__Clostridia_UCG-014	0.644658	0.0335469	0.0797297
21-Deoxycortisol	norank_f__norank_o__Clostridia_UCG-014	0.644658	0.0335469	0.0797297
Jervine	norank_f__norank_o__Clostridia_UCG-014	0.644658	0.0335469	0.0797297
Jervine	Monoglobus	0.644658	0.0335469	0.0797297
Jervine	Fournierella	0.644658	0.0335469	0.0797297
Polidocanol	Alloprevotella	0.644658	0.0335469	0.0797297
Peridinin	norank_f__norank_o__Clostridia_UCG-014	0.644658	0.0335469	0.0797297
(3beta,9beta)-7-Drimene-3,11,12-triol	norank_f__norank_o__Clostridia_UCG-014	0.644658	0.0335469	0.0797297
N2-Acetylornithine	Alloprevotella	0.644658	0.0335469	0.0797297
Oxyphencyclimine	norank_f__norank_o__Clostridia_UCG-014	0.644658	0.0335469	0.0797297
Oxyphencyclimine	Monoglobus	0.644658	0.0335469	0.0797297
Oxyphencyclimine	Fournierella	0.644658	0.0335469	0.0797297
Trigonelline	Enterorhabdus	0.644658	0.0356495	0.0816767
(Z)-2-((3R,4S,8S,9S,10S,11R,13R,14S,16S)-16-Acetoxy-3,11-dihydroxy-4,8,10,14-tetramethyldodecahydro-1H-cyclopenta[a]phenanthren-17(2H,10H,14H)-ylidene)-6-methylhept-5-enoic acid	norank_f__norank_o__Clostridia_UCG-014	0.644658	0.0335469	0.0797297
3b,7a-Dihydroxy-5b-cholanoic acid	Monoglobus	0.644658	0.0335469	0.0797297
3b,7a-Dihydroxy-5b-cholanoic acid	Fournierella	0.644658	0.0335469	0.0797297
12S-HHT	Monoglobus	0.644658	0.0335469	0.0797297
12S-HHT	Fournierella	0.644658	0.0335469	0.0797297
N-Acetyl-L-Glutamic Acid	Lachnoclostridium	0.642857	0.0259525	0.0797297
Stercobilin	Erysipelatoclostridium	0.642857	0.0259525	0.0797297
Phenacetin	Erysipelatoclostridium	0.642857	0.0259525	0.0797297
Cyclo(glycylleucylvalylleucylprolylseryl)	unclassified_f__Lachnospiraceae	0.642857	0.0259525	0.0797297
Peridinin	Lachnoclostridium	0.642857	0.0259525	0.0797297
N-[(3s)-2-Oxotetrahydrofuran-3-Yl]butanamide	Lachnoclostridium	0.642857	0.0259525	0.0797297
Estradiol-17beta-glucuronide	Lachnoclostridium	0.642857	0.0259525	0.0797297
1,2-Dihydronaphthalene-1,2-diol	Lachnoclostridium	0.642857	0.0259525	0.0797297
1,2-Dihydronaphthalene-1,2-diol	Erysipelatoclostridium	0.642857	0.0259525	0.0797297
2-amino-3,7-dideoxy-D-threo-hept-6-ulosonate	unclassified_f__Lachnospiraceae	0.642857	0.0259525	0.0797297
Pyridinoline	Erysipelatoclostridium	0.642857	0.0259525	0.0797297
Trigonelline	unclassified_f__Lachnospiraceae	0.642857	0.0259525	0.0797297
Phytocassane D	Lachnoclostridium	0.642857	0.0259525	0.0797297
2-Naphthylamine	Erysipelotrichaceae_UCG-003	0.64254	0.0304007	0.0797297
1-cyclohexyl-3-[2-(4-ethoxyphenoxy)ethyl]urea	norank_f__norank_o__RF39	0.64254	0.0304007	0.0797297
Petasitenine	Erysipelotrichaceae_UCG-003	0.64254	0.0304007	0.0797297
Isovalerylglutamic acid	norank_f__norank_o__RF39	0.64254	0.0304007	0.0797297
Peiminine	Erysipelotrichaceae_UCG-003	0.64254	0.0304007	0.0797297
Gibberellin A50	Erysipelotrichaceae_UCG-003	0.64254	0.0304007	0.0797297
3,7,8,15-Scirpenetetrol	Erysipelotrichaceae_UCG-003	0.64254	0.0304007	0.0797297
21-Deoxycortisol	Erysipelotrichaceae_UCG-003	0.64254	0.0304007	0.0797297
Jervine	norank_f__norank_o__RF39	0.64254	0.0304007	0.0797297
N-[(3s)-2-Oxotetrahydrofuran-3-Yl]butanamide	norank_f__norank_o__RF39	0.64254	0.0304007	0.0797297
2-amino-3,7-dideoxy-D-threo-hept-6-ulosonate	Erysipelotrichaceae_UCG-003	0.64254	0.0304007	0.0797297
(3beta,9beta)-7-Drimene-3,11,12-triol	Erysipelotrichaceae_UCG-003	0.64254	0.0304007	0.0797297
Trigonelline	norank_f__norank_o__RF39	0.64254	0.0304007	0.0797297
4-Oxododecanedioic acid	norank_f__norank_o__Clostridia_vadinBB60_group	0.61859	0.0443834	0.0926873
Petasitenine	norank_f__norank_o__Clostridia_vadinBB60_group	0.61859	0.0443834	0.0926873
Phenacetin	norank_f__norank_o__Clostridia_vadinBB60_group	0.61859	0.0443834	0.0926873
3,7,8,15-Scirpenetetrol	norank_f__norank_o__Clostridia_vadinBB60_group	0.61859	0.0443834	0.0926873
21-Deoxycortisol	norank_f__norank_o__Clostridia_vadinBB60_group	0.61859	0.0443834	0.0926873
1,2-Dihydronaphthalene-1,2-diol	norank_f__norank_o__Clostridia_vadinBB60_group	0.61859	0.0443834	0.0926873
(24E)-15alpha-Acetoxy-3alpha-hydroxy-23-oxo-7,9(11),24-lanostatrien-26-oic acid	norank_f__norank_o__Clostridia_vadinBB60_group	0.61859	0.0443834	0.0926873
2-amino-3,7-dideoxy-D-threo-hept-6-ulosonate	norank_f__norank_o__Clostridia_vadinBB60_group	0.61859	0.0443834	0.0926873
(3beta,9beta)-7-Drimene-3,11,12-triol	norank_f__norank_o__Clostridia_vadinBB60_group	0.61859	0.0443834	0.0926873
Coprocholic acid	norank_f__norank_o__Clostridia_vadinBB60_group	0.61859	0.0443834	0.0926873
4-Oxododecanedioic acid	unclassified_f__Prevotellaceae	0.618284	0.0340493	0.0797297
2-Naphthylamine	Prevotellaceae_UCG-001	0.618284	0.0340493	0.0797297
Polyethylene, oxidized	Alistipes	0.618284	0.0340493	0.0797297
Polyethylene, oxidized	unclassified_f__Prevotellaceae	0.618284	0.0340493	0.0797297
1-cyclohexyl-3-[2-(4-ethoxyphenoxy)ethyl]urea	unclassified_f__Prevotellaceae	0.618284	0.0340493	0.0797297
Cyclo(glycylleucylvalylleucylprolylseryl)	Prevotellaceae_UCG-001	0.618284	0.0340493	0.0797297
Cyclo(glycylleucylvalylleucylprolylseryl)	unclassified_f__Prevotellaceae	0.618284	0.0340493	0.0797297
Jervine	unclassified_f__Prevotellaceae	0.618284	0.0340493	0.0797297
Cinanserin	Alistipes	0.618284	0.0340493	0.0797297
Peridinin	Alistipes	0.618284	0.0340493	0.0797297
Pyridinoline	Prevotellaceae_UCG-001	0.618284	0.0340493	0.0797297
Coprocholic acid	Prevotellaceae_UCG-001	0.618284	0.0340493	0.0797297
Oxyphencyclimine	Alistipes	0.618284	0.0340493	0.0797297
Oxyphencyclimine	unclassified_f__Prevotellaceae	0.618284	0.0340493	0.0797297
Trigonelline	unclassified_f__Prevotellaceae	0.618284	0.0340493	0.0797297
12S-HHT	Prevotellaceae_UCG-001	0.618284	0.0340493	0.0797297
N-Acetyl-L-Glutamic Acid	Bacteroides	0.617213	0.0399553	0.0864174
4-Oxododecanedioic acid	Bacteroides	0.617213	0.0399553	0.0864174
2-Naphthylamine	norank_f__Oscillospiraceae	0.617213	0.0399553	0.0864174
Yohimbine	norank_f__Oscillospiraceae	0.617213	0.0399553	0.0864174
Phenacetin	Bacteroides	0.617213	0.0399553	0.0864174
Phenacetin	norank_f__Oscillospiraceae	0.617213	0.0399553	0.0864174
Cyclo(glycylleucylvalylleucylprolylseryl)	norank_f__Oscillospiraceae	0.617213	0.0399553	0.0864174
Isovalerylglutamic acid	norank_f__Oscillospiraceae	0.617213	0.0399553	0.0864174
Gibberellin A50	norank_f__Oscillospiraceae	0.617213	0.0399553	0.0864174
Jervine	norank_f__Oscillospiraceae	0.617213	0.0399553	0.0864174
3-Hydroxy-alpha-methyl-DL-tyrosine	Bacteroides	0.617213	0.0399553	0.0864174
Estradiol-17beta-glucuronide	Bacteroides	0.617213	0.0399553	0.0864174
Estradiol-17beta-glucuronide	norank_f__Oscillospiraceae	0.617213	0.0399553	0.0864174
(24E)-15alpha-Acetoxy-3alpha-hydroxy-23-oxo-7,9(11),24-lanostatrien-26-oic acid	Bacteroides	0.617213	0.0399553	0.0864174
2-amino-3,7-dideoxy-D-threo-hept-6-ulosonate	Bacteroides	0.617213	0.0399553	0.0864174
Pyridinoline	norank_f__Oscillospiraceae	0.617213	0.0399553	0.0864174
3b,7a-Dihydroxy-5b-cholanoic acid	Bacteroides	0.617213	0.0399553	0.0864174
4-Oxododecanedioic acid	Lachnoclostridium	0.571429	0.0477612	0.0926873
4-Oxododecanedioic acid	Erysipelatoclostridium	0.571429	0.0477612	0.0926873
2-Naphthylamine	unclassified_f__Lachnospiraceae	0.571429	0.0477612	0.0926873
Petasitenine	Erysipelatoclostridium	0.571429	0.0477612	0.0926873
Phenacetin	unclassified_f__Lachnospiraceae	0.571429	0.0477612	0.0926873
Dihydroxylysinonorleucine	unclassified_f__Lachnospiraceae	0.571429	0.0477612	0.0926873
Isovalerylglutamic acid	unclassified_f__Lachnospiraceae	0.571429	0.0477612	0.0926873
3,7,8,15-Scirpenetetrol	Erysipelatoclostridium	0.571429	0.0477612	0.0926873
(9R,10S,12Z)-9,10-Dihydroxy-8-oxo-12-octadecenoic acid	unclassified_f__Lachnospiraceae	0.571429	0.0477612	0.0926873
21-Deoxycortisol	Erysipelatoclostridium	0.571429	0.0477612	0.0926873
Jervine	Erysipelatoclostridium	0.571429	0.0477612	0.0926873
Cinanserin	Lachnoclostridium	0.571429	0.0477612	0.0926873
Cinanserin	Erysipelatoclostridium	0.571429	0.0477612	0.0926873
N-[(3s)-2-Oxotetrahydrofuran-3-Yl]butanamide	unclassified_f__Lachnospiraceae	0.571429	0.0477612	0.0926873
Estradiol-17beta-glucuronide	unclassified_f__Lachnospiraceae	0.571429	0.0477612	0.0926873
(24E)-15alpha-Acetoxy-3alpha-hydroxy-23-oxo-7,9(11),24-lanostatrien-26-oic acid	Erysipelatoclostridium	0.571429	0.0477612	0.0926873
2-amino-3,7-dideoxy-D-threo-hept-6-ulosonate	Lachnoclostridium	0.571429	0.0477612	0.0926873
2-amino-3,7-dideoxy-D-threo-hept-6-ulosonate	Erysipelatoclostridium	0.571429	0.0477612	0.0926873
(3beta,9beta)-7-Drimene-3,11,12-triol	Erysipelatoclostridium	0.571429	0.0477612	0.0926873
Pyridinoline	unclassified_f__Lachnospiraceae	0.571429	0.0477612	0.0926873
Coprocholic acid	Lachnoclostridium	0.571429	0.0477612	0.0926873
Coprocholic acid	Erysipelatoclostridium	0.571429	0.0477612	0.0926873
Trigonelline	Lachnoclostridium	0.571429	0.0477612	0.0926873
(Z)-2-((3R,4S,8S,9S,10S,11R,13R,14S,16S)-16-Acetoxy-3,11-dihydroxy-4,8,10,14-tetramethyldodecahydro-1H-cyclopenta[a]phenanthren-17(2H,10H,14H)-ylidene)-6-methylhept-5-enoic acid	Lachnoclostridium	0.571429	0.0477612	0.0926873
3b,7a-Dihydroxy-5b-cholanoic acid	unclassified_f__Lachnospiraceae	0.571429	0.0477612	0.0926873
N-Acetyl-L-Glutamic Acid	Erysipelotrichaceae_UCG-003	0.566947	0.0561147	0.104143
Stercobilin	Erysipelotrichaceae_UCG-003	0.566947	0.0561147	0.104143
Phenacetin	norank_f__norank_o__RF39	0.566947	0.0561147	0.104143
Cyclo(glycylleucylvalylleucylprolylseryl)	norank_f__norank_o__RF39	0.566947	0.0561147	0.104143
Isovalerylglutamic acid	Erysipelotrichaceae_UCG-003	0.566947	0.0561147	0.104143
(9R,10S,12Z)-9,10-Dihydroxy-8-oxo-12-octadecenoic acid	norank_f__norank_o__RF39	0.566947	0.0561147	0.104143
(9R,10S,12Z)-9,10-Dihydroxy-8-oxo-12-octadecenoic acid	Erysipelotrichaceae_UCG-003	0.566947	0.0561147	0.104143
Cinanserin	Erysipelotrichaceae_UCG-003	0.566947	0.0561147	0.104143
N-[(3s)-2-Oxotetrahydrofuran-3-Yl]butanamide	Erysipelotrichaceae_UCG-003	0.566947	0.0561147	0.104143
Estradiol-17beta-glucuronide	norank_f__norank_o__RF39	0.566947	0.0561147	0.104143
1,2-Dihydronaphthalene-1,2-diol	norank_f__norank_o__RF39	0.566947	0.0561147	0.104143
(24E)-15alpha-Acetoxy-3alpha-hydroxy-23-oxo-7,9(11),24-lanostatrien-26-oic acid	norank_f__norank_o__RF39	0.566947	0.0561147	0.104143
Pyridinoline	norank_f__norank_o__RF39	0.566947	0.0561147	0.104143
Phytocassane D	norank_f__norank_o__RF39	0.566947	0.0561147	0.104143
Phytocassane D	Erysipelotrichaceae_UCG-003	0.566947	0.0561147	0.104143
Trans-Cinnamic acid	Alloprevotella	0.564076	0.0629151	0.104858
Indoleacrylic acid	Alloprevotella	0.564076	0.0629151	0.104858
N-Acetyl-L-Glutamic Acid	norank_f__norank_o__Clostridia_UCG-014	0.564076	0.0629151	0.104858
Phenacetin	Monoglobus	0.564076	0.0629151	0.104858
Phenacetin	Fournierella	0.564076	0.0629151	0.104858
Dihydroxylysinonorleucine	Enterorhabdus	0.564076	0.0660197	0.107298
3-Hydroxy-alpha-methyl-DL-tyrosine	Enterorhabdus	0.564076	0.0660197	0.107298
Cinanserin	norank_f__norank_o__Clostridia_UCG-014	0.564076	0.0629151	0.104858
Bethanechol	Alloprevotella	0.564076	0.0629151	0.104858
N-[(3s)-2-Oxotetrahydrofuran-3-Yl]butanamide	Enterorhabdus	0.564076	0.0660197	0.107298
Estradiol-17beta-glucuronide	norank_f__norank_o__Clostridia_UCG-014	0.564076	0.0629151	0.104858
Estradiol-17beta-glucuronide	Monoglobus	0.564076	0.0629151	0.104858
Estradiol-17beta-glucuronide	Fournierella	0.564076	0.0629151	0.104858
1,2-Dihydronaphthalene-1,2-diol	norank_f__norank_o__Clostridia_UCG-014	0.564076	0.0629151	0.104858
1,2-Dihydronaphthalene-1,2-diol	Monoglobus	0.564076	0.0629151	0.104858
1,2-Dihydronaphthalene-1,2-diol	Fournierella	0.564076	0.0629151	0.104858
(24E)-15alpha-Acetoxy-3alpha-hydroxy-23-oxo-7,9(11),24-lanostatrien-26-oic acid	Monoglobus	0.564076	0.0629151	0.104858
(24E)-15alpha-Acetoxy-3alpha-hydroxy-23-oxo-7,9(11),24-lanostatrien-26-oic acid	Fournierella	0.564076	0.0629151	0.104858
(24E)-15alpha-Acetoxy-3alpha-hydroxy-23-oxo-7,9(11),24-lanostatrien-26-oic acid	Enterorhabdus	0.564076	0.0660197	0.107298
Pyridinoline	norank_f__norank_o__Clostridia_UCG-014	0.564076	0.0629151	0.104858
Pyridinoline	Monoglobus	0.564076	0.0629151	0.104858
Pyridinoline	Fournierella	0.564076	0.0629151	0.104858
Coprocholic acid	Monoglobus	0.564076	0.0629151	0.104858
Coprocholic acid	Fournierella	0.564076	0.0629151	0.104858
(Z)-2-((3R,4S,8S,9S,10S,11R,13R,14S,16S)-16-Acetoxy-3,11-dihydroxy-4,8,10,14-tetramethyldodecahydro-1H-cyclopenta[a]phenanthren-17(2H,10H,14H)-ylidene)-6-methylhept-5-enoic acid	Enterorhabdus	0.564076	0.0660197	0.107298
3b,7a-Dihydroxy-5b-cholanoic acid	Enterorhabdus	0.564076	0.0660197	0.107298
Phytocassane D	norank_f__norank_o__Clostridia_UCG-014	0.564076	0.0629151	0.104858
Phytocassane D	Enterorhabdus	0.564076	0.0660197	0.107298
4-Oxododecanedioic acid	Prevotellaceae_UCG-001	0.545545	0.0614649	0.104858
Stercobilin	unclassified_f__Prevotellaceae	0.545545	0.0614649	0.104858
Phenacetin	unclassified_f__Prevotellaceae	0.545545	0.0614649	0.104858
3-Hydroxy-alpha-methyl-DL-tyrosine	Alistipes	0.545545	0.0614649	0.104858
3-Hydroxy-alpha-methyl-DL-tyrosine	unclassified_f__Prevotellaceae	0.545545	0.0614649	0.104858
N-[(3s)-2-Oxotetrahydrofuran-3-Yl]butanamide	unclassified_f__Prevotellaceae	0.545545	0.0614649	0.104858
2-amino-3,7-dideoxy-D-threo-hept-6-ulosonate	Prevotellaceae_UCG-001	0.545545	0.0614649	0.104858
Coprocholic acid	unclassified_f__Prevotellaceae	0.545545	0.0614649	0.104858
(Z)-2-((3R,4S,8S,9S,10S,11R,13R,14S,16S)-16-Acetoxy-3,11-dihydroxy-4,8,10,14-tetramethyldodecahydro-1H-cyclopenta[a]phenanthren-17(2H,10H,14H)-ylidene)-6-methylhept-5-enoic acid	Alistipes	0.545545	0.0614649	0.104858
3b,7a-Dihydroxy-5b-cholanoic acid	Alistipes	0.545545	0.0614649	0.104858
3b,7a-Dihydroxy-5b-cholanoic acid	unclassified_f__Prevotellaceae	0.545545	0.0614649	0.104858
Phytocassane D	unclassified_f__Prevotellaceae	0.545545	0.0614649	0.104858
12S-HHT	Alistipes	0.545545	0.0614649	0.104858
Stercobilin	Bacteroides	0.540062	0.0722667	0.115031
Dihydroxylysinonorleucine	Bacteroides	0.540062	0.0722667	0.115031
Peiminine	Bacteroides	0.540062	0.0722667	0.115031
Cinanserin	Bacteroides	0.540062	0.0722667	0.115031
Peridinin	Bacteroides	0.540062	0.0722667	0.115031
1,2-Dihydronaphthalene-1,2-diol	norank_f__Oscillospiraceae	0.540062	0.0722667	0.115031
(24E)-15alpha-Acetoxy-3alpha-hydroxy-23-oxo-7,9(11),24-lanostatrien-26-oic acid	norank_f__Oscillospiraceae	0.540062	0.0722667	0.115031
2-amino-3,7-dideoxy-D-threo-hept-6-ulosonate	norank_f__Oscillospiraceae	0.540062	0.0722667	0.115031
N-Acetyl-L-Glutamic Acid	norank_f__norank_o__Clostridia_vadinBB60_group	0.536111	0.08144	0.12266
1-cyclohexyl-3-[2-(4-ethoxyphenoxy)ethyl]urea	norank_f__norank_o__Clostridia_vadinBB60_group	0.536111	0.08144	0.12266
Isovalerylglutamic acid	norank_f__norank_o__Clostridia_vadinBB60_group	0.536111	0.08144	0.12266
(9R,10S,12Z)-9,10-Dihydroxy-8-oxo-12-octadecenoic acid	norank_f__norank_o__Clostridia_vadinBB60_group	0.536111	0.08144	0.12266
Jervine	norank_f__norank_o__Clostridia_vadinBB60_group	0.536111	0.08144	0.12266
Cinanserin	norank_f__norank_o__Clostridia_vadinBB60_group	0.536111	0.08144	0.12266
Phytocassane D	norank_f__norank_o__Clostridia_vadinBB60_group	0.536111	0.08144	0.12266
N-Acetyl-L-Glutamic Acid	Erysipelatoclostridium	0.5	0.0832645	0.12266
4-Oxododecanedioic acid	unclassified_f__Lachnospiraceae	0.5	0.0832645	0.12266
2-Naphthylamine	Erysipelatoclostridium	0.5	0.0832645	0.12266
1-cyclohexyl-3-[2-(4-ethoxyphenoxy)ethyl]urea	unclassified_f__Lachnospiraceae	0.5	0.0832645	0.12266
Yohimbine	unclassified_f__Lachnospiraceae	0.5	0.0832645	0.12266
Isovalerylglutamic acid	Erysipelatoclostridium	0.5	0.0832645	0.12266
(9R,10S,12Z)-9,10-Dihydroxy-8-oxo-12-octadecenoic acid	Lachnoclostridium	0.5	0.0832645	0.12266
(9R,10S,12Z)-9,10-Dihydroxy-8-oxo-12-octadecenoic acid	Erysipelatoclostridium	0.5	0.0832645	0.12266
Jervine	unclassified_f__Lachnospiraceae	0.5	0.0832645	0.12266
3-Hydroxy-alpha-methyl-DL-tyrosine	Lachnoclostridium	0.5	0.0832645	0.12266
3-Hydroxy-alpha-methyl-DL-tyrosine	Erysipelatoclostridium	0.5	0.0832645	0.12266
Peridinin	Erysipelatoclostridium	0.5	0.0832645	0.12266
Estradiol-17beta-glucuronide	Erysipelatoclostridium	0.5	0.0832645	0.12266
(24E)-15alpha-Acetoxy-3alpha-hydroxy-23-oxo-7,9(11),24-lanostatrien-26-oic acid	unclassified_f__Lachnospiraceae	0.5	0.0832645	0.12266
Pyridinoline	Lachnoclostridium	0.5	0.0832645	0.12266
Coprocholic acid	unclassified_f__Lachnospiraceae	0.5	0.0832645	0.12266
(Z)-2-((3R,4S,8S,9S,10S,11R,13R,14S,16S)-16-Acetoxy-3,11-dihydroxy-4,8,10,14-tetramethyldodecahydro-1H-cyclopenta[a]phenanthren-17(2H,10H,14H)-ylidene)-6-methylhept-5-enoic acid	unclassified_f__Lachnospiraceae	0.5	0.0832645	0.12266
Phytocassane D	Erysipelatoclostridium	0.5	0.0832645	0.12266
12S-HHT	Lachnoclostridium	0.5	0.0832645	0.12266
12S-HHT	Erysipelatoclostridium	0.5	0.0832645	0.12266
4-Oxododecanedioic acid	Erysipelotrichaceae_UCG-003	0.491354	0.0978317	0.137677
2-Naphthylamine	norank_f__norank_o__RF39	0.491354	0.0978317	0.137677
1-cyclohexyl-3-[2-(4-ethoxyphenoxy)ethyl]urea	Erysipelotrichaceae_UCG-003	0.491354	0.0978317	0.137677
Yohimbine	Erysipelotrichaceae_UCG-003	0.491354	0.0978317	0.137677
Petasitenine	norank_f__norank_o__RF39	0.491354	0.0978317	0.137677
Peiminine	norank_f__norank_o__RF39	0.491354	0.0978317	0.137677
3,7,8,15-Scirpenetetrol	norank_f__norank_o__RF39	0.491354	0.0978317	0.137677
21-Deoxycortisol	norank_f__norank_o__RF39	0.491354	0.0978317	0.137677
3-Hydroxy-alpha-methyl-DL-tyrosine	norank_f__norank_o__RF39	0.491354	0.0978317	0.137677
3-Hydroxy-alpha-methyl-DL-tyrosine	Erysipelotrichaceae_UCG-003	0.491354	0.0978317	0.137677
Peridinin	norank_f__norank_o__RF39	0.491354	0.0978317	0.137677
Peridinin	Erysipelotrichaceae_UCG-003	0.491354	0.0978317	0.137677
(24E)-15alpha-Acetoxy-3alpha-hydroxy-23-oxo-7,9(11),24-lanostatrien-26-oic acid	Erysipelotrichaceae_UCG-003	0.491354	0.0978317	0.137677
(3beta,9beta)-7-Drimene-3,11,12-triol	norank_f__norank_o__RF39	0.491354	0.0978317	0.137677
Trigonelline	Erysipelotrichaceae_UCG-003	0.491354	0.0978317	0.137677
3b,7a-Dihydroxy-5b-cholanoic acid	norank_f__norank_o__RF39	0.491354	0.0978317	0.137677
12S-HHT	Erysipelotrichaceae_UCG-003	0.491354	0.0978317	0.137677
4-Oxododecanedioic acid	norank_f__norank_o__Clostridia_UCG-014	0.483494	0.110912	0.145711
4-Oxododecanedioic acid	Monoglobus	0.483494	0.110912	0.145711
4-Oxododecanedioic acid	Fournierella	0.483494	0.110912	0.145711
4-Oxododecanedioic acid	Enterorhabdus	0.483494	0.1151	0.147787
Polyethylene, oxidized	Enterorhabdus	0.483494	0.1151	0.147787
Yohimbine	Enterorhabdus	0.483494	0.1151	0.147787
Stercobilin	Enterorhabdus	0.483494	0.1151	0.147787
Petasitenine	Enterorhabdus	0.483494	0.1151	0.147787
Cyclo(glycylleucylvalylleucylprolylseryl)	Monoglobus	0.483494	0.110912	0.145711
Cyclo(glycylleucylvalylleucylprolylseryl)	Fournierella	0.483494	0.110912	0.145711
Isovalerylglutamic acid	Enterorhabdus	0.483494	0.1151	0.147787
Gibberellin A50	Monoglobus	0.483494	0.110912	0.145711
Gibberellin A50	Fournierella	0.483494	0.110912	0.145711
3,7,8,15-Scirpenetetrol	Enterorhabdus	0.483494	0.1151	0.147787
21-Deoxycortisol	Enterorhabdus	0.483494	0.1151	0.147787
3-Hydroxy-alpha-methyl-DL-tyrosine	norank_f__norank_o__Clostridia_UCG-014	0.483494	0.110912	0.145711
Cinanserin	Enterorhabdus	0.483494	0.1151	0.147787
N-[(3s)-2-Oxotetrahydrofuran-3-Yl]butanamide	norank_f__norank_o__Clostridia_UCG-014	0.483494	0.110912	0.145711
Estradiol-17beta-glucuronide	Enterorhabdus	0.483494	0.1151	0.147787
2-amino-3,7-dideoxy-D-threo-hept-6-ulosonate	norank_f__norank_o__Clostridia_UCG-014	0.483494	0.110912	0.145711
2-amino-3,7-dideoxy-D-threo-hept-6-ulosonate	Monoglobus	0.483494	0.110912	0.145711
2-amino-3,7-dideoxy-D-threo-hept-6-ulosonate	Fournierella	0.483494	0.110912	0.145711
(3beta,9beta)-7-Drimene-3,11,12-triol	Enterorhabdus	0.483494	0.1151	0.147787
Oxyphencyclimine	Enterorhabdus	0.483494	0.1151	0.147787
Trigonelline	norank_f__norank_o__Clostridia_UCG-014	0.483494	0.110912	0.145711
12S-HHT	norank_f__norank_o__Clostridia_UCG-014	0.483494	0.110912	0.145711
4-Oxododecanedioic acid	Alistipes	0.472805	0.105064	0.142887
Yohimbine	Alistipes	0.472805	0.105064	0.142887
Yohimbine	unclassified_f__Prevotellaceae	0.472805	0.105064	0.142887
Stercobilin	Prevotellaceae_UCG-001	0.472805	0.105064	0.142887
Petasitenine	unclassified_f__Prevotellaceae	0.472805	0.105064	0.142887
Dihydroxylysinonorleucine	Prevotellaceae_UCG-001	0.472805	0.105064	0.142887
Peiminine	unclassified_f__Prevotellaceae	0.472805	0.105064	0.142887
Gibberellin A50	Prevotellaceae_UCG-001	0.472805	0.105064	0.142887
3,7,8,15-Scirpenetetrol	unclassified_f__Prevotellaceae	0.472805	0.105064	0.142887
21-Deoxycortisol	unclassified_f__Prevotellaceae	0.472805	0.105064	0.142887
Cinanserin	unclassified_f__Prevotellaceae	0.472805	0.105064	0.142887
(24E)-15alpha-Acetoxy-3alpha-hydroxy-23-oxo-7,9(11),24-lanostatrien-26-oic acid	unclassified_f__Prevotellaceae	0.472805	0.105064	0.142887
2-amino-3,7-dideoxy-D-threo-hept-6-ulosonate	Alistipes	0.472805	0.105064	0.142887
2-amino-3,7-dideoxy-D-threo-hept-6-ulosonate	unclassified_f__Prevotellaceae	0.472805	0.105064	0.142887
(3beta,9beta)-7-Drimene-3,11,12-triol	unclassified_f__Prevotellaceae	0.472805	0.105064	0.142887
(Z)-2-((3R,4S,8S,9S,10S,11R,13R,14S,16S)-16-Acetoxy-3,11-dihydroxy-4,8,10,14-tetramethyldodecahydro-1H-cyclopenta[a]phenanthren-17(2H,10H,14H)-ylidene)-6-methylhept-5-enoic acid	unclassified_f__Prevotellaceae	0.472805	0.105064	0.142887
4-Oxododecanedioic acid	norank_f__Oscillospiraceae	0.46291	0.1234	0.155623
Cyclo(glycylleucylvalylleucylprolylseryl)	Bacteroides	0.46291	0.1234	0.155623
Gibberellin A50	Bacteroides	0.46291	0.1234	0.155623
Pyridinoline	Bacteroides	0.46291	0.1234	0.155623
Coprocholic acid	Bacteroides	0.46291	0.1234	0.155623
(Z)-2-((3R,4S,8S,9S,10S,11R,13R,14S,16S)-16-Acetoxy-3,11-dihydroxy-4,8,10,14-tetramethyldodecahydro-1H-cyclopenta[a]phenanthren-17(2H,10H,14H)-ylidene)-6-methylhept-5-enoic acid	norank_f__Oscillospiraceae	0.46291	0.1234	0.155623
12S-HHT	Bacteroides	0.46291	0.1234	0.155623
2-Naphthylamine	norank_f__norank_o__Clostridia_vadinBB60_group	0.453632	0.140392	0.171456
Yohimbine	norank_f__norank_o__Clostridia_vadinBB60_group	0.453632	0.140392	0.171456
3-Hydroxy-alpha-methyl-DL-tyrosine	norank_f__norank_o__Clostridia_vadinBB60_group	0.453632	0.140392	0.171456
N-[(3s)-2-Oxotetrahydrofuran-3-Yl]butanamide	norank_f__norank_o__Clostridia_vadinBB60_group	0.453632	0.140392	0.171456
Estradiol-17beta-glucuronide	norank_f__norank_o__Clostridia_vadinBB60_group	0.453632	0.140392	0.171456
Pyridinoline	norank_f__norank_o__Clostridia_vadinBB60_group	0.453632	0.140392	0.171456
Trigonelline	norank_f__norank_o__Clostridia_vadinBB60_group	0.453632	0.140392	0.171456
12S-HHT	norank_f__norank_o__Clostridia_vadinBB60_group	0.453632	0.140392	0.171456
1-cyclohexyl-3-[2-(4-ethoxyphenoxy)ethyl]urea	Lachnoclostridium	0.428571	0.137646	0.170801
1-cyclohexyl-3-[2-(4-ethoxyphenoxy)ethyl]urea	Erysipelatoclostridium	0.428571	0.137646	0.170801
Yohimbine	Lachnoclostridium	0.428571	0.137646	0.170801
Yohimbine	Erysipelatoclostridium	0.428571	0.137646	0.170801
Stercobilin	unclassified_f__Lachnospiraceae	0.428571	0.137646	0.170801
1,2-Dihydronaphthalene-1,2-diol	unclassified_f__Lachnospiraceae	0.428571	0.137646	0.170801
Trigonelline	Erysipelatoclostridium	0.428571	0.137646	0.170801
N-Acetyl-L-Glutamic Acid	norank_f__norank_o__RF39	0.415761	0.161282	0.193904
Phenacetin	Erysipelotrichaceae_UCG-003	0.415761	0.161282	0.193904
Cyclo(glycylleucylvalylleucylprolylseryl)	Erysipelotrichaceae_UCG-003	0.415761	0.161282	0.193904
Dihydroxylysinonorleucine	norank_f__norank_o__RF39	0.415761	0.161282	0.193904
Cinanserin	norank_f__norank_o__RF39	0.415761	0.161282	0.193904
Estradiol-17beta-glucuronide	Erysipelotrichaceae_UCG-003	0.415761	0.161282	0.193904
1,2-Dihydronaphthalene-1,2-diol	Erysipelotrichaceae_UCG-003	0.415761	0.161282	0.193904
(Z)-2-((3R,4S,8S,9S,10S,11R,13R,14S,16S)-16-Acetoxy-3,11-dihydroxy-4,8,10,14-tetramethyldodecahydro-1H-cyclopenta[a]phenanthren-17(2H,10H,14H)-ylidene)-6-methylhept-5-enoic acid	Erysipelotrichaceae_UCG-003	0.415761	0.161282	0.193904
N-Acetyl-L-Glutamic Acid	Enterorhabdus	0.402911	0.189161	0.217574
1-cyclohexyl-3-[2-(4-ethoxyphenoxy)ethyl]urea	norank_f__norank_o__Clostridia_UCG-014	0.402911	0.184039	0.213124
Tricarballylic Acid	Alloprevotella	0.402911	0.184039	0.213124
Dihydroxylysinonorleucine	Monoglobus	0.402911	0.184039	0.213124
Dihydroxylysinonorleucine	Fournierella	0.402911	0.184039	0.213124
Peiminine	Enterorhabdus	0.402911	0.189161	0.217574
(9R,10S,12Z)-9,10-Dihydroxy-8-oxo-12-octadecenoic acid	norank_f__norank_o__Clostridia_UCG-014	0.402911	0.184039	0.213124
Aspartic Acid	Alloprevotella	0.402911	0.184039	0.213124
Peridinin	Enterorhabdus	0.402911	0.189161	0.217574
12S-HHT	Enterorhabdus	0.402911	0.189161	0.217574
N-Acetyl-L-Glutamic Acid	unclassified_f__Prevotellaceae	0.400066	0.17024	0.200978
2-Naphthylamine	Alistipes	0.400066	0.17024	0.200978
Isovalerylglutamic acid	unclassified_f__Prevotellaceae	0.400066	0.17024	0.200978
Peridinin	Prevotellaceae_UCG-001	0.400066	0.17024	0.200978
Peridinin	unclassified_f__Prevotellaceae	0.400066	0.17024	0.200978
Estradiol-17beta-glucuronide	unclassified_f__Prevotellaceae	0.400066	0.17024	0.200978
12S-HHT	unclassified_f__Prevotellaceae	0.400066	0.17024	0.200978
Dihydroxylysinonorleucine	norank_f__Oscillospiraceae	0.385758	0.199183	0.228175
2-Naphthylamine	Lachnoclostridium	0.357143	0.216021	0.24515
2-Naphthylamine	unclassified_f__Oscillospiraceae	0.357143	0.216021	0.24515
N-[(3s)-2-Oxotetrahydrofuran-3-Yl]butanamide	Erysipelatoclostridium	0.357143	0.216021	0.24515
3b,7a-Dihydroxy-5b-cholanoic acid	Lachnoclostridium	0.357143	0.216021	0.24515
3b,7a-Dihydroxy-5b-cholanoic acid	Erysipelatoclostridium	0.357143	0.216021	0.24515
Polyethylene, oxidized	norank_f__norank_o__RF39	0.340168	0.251759	0.280466
Yohimbine	norank_f__norank_o__RF39	0.340168	0.251759	0.280466
Stercobilin	norank_f__norank_o__RF39	0.340168	0.251759	0.280466
Gibberellin A50	norank_f__norank_o__RF39	0.340168	0.251759	0.280466
Jervine	Erysipelotrichaceae_UCG-003	0.340168	0.251759	0.280466
Pyridinoline	Erysipelotrichaceae_UCG-003	0.340168	0.251759	0.280466
Coprocholic acid	Erysipelotrichaceae_UCG-003	0.340168	0.251759	0.280466
Oxyphencyclimine	norank_f__norank_o__RF39	0.340168	0.251759	0.280466
3b,7a-Dihydroxy-5b-cholanoic acid	Erysipelotrichaceae_UCG-003	0.340168	0.251759	0.280466
12S-HHT	norank_f__norank_o__RF39	0.340168	0.251759	0.280466
(Z)-2-((3R,4S,8S,9S,10S,11R,13R,14S,16S)-16-Acetoxy-3,11-dihydroxy-4,8,10,14-tetramethyldodecahydro-1H-cyclopenta[a]phenanthren-17(2H,10H,14H)-ylidene)-6-methylhept-5-enoic acid	Prevotellaceae_UCG-001	0.327327	0.261828	0.29092
2-Naphthylamine	norank_f__norank_o__Clostridia_UCG-014	0.322329	0.287901	0.314141
Prednisone acetate	Alloprevotella	0.322329	0.287901	0.314141
Yohimbine	norank_f__norank_o__Clostridia_UCG-014	0.322329	0.287901	0.314141
Withanolide	Alloprevotella	0.322329	0.287901	0.314141
Stercobilin	Monoglobus	0.322329	0.287901	0.314141
Stercobilin	Fournierella	0.322329	0.287901	0.314141
Peridinin	Monoglobus	0.322329	0.287901	0.314141
Peridinin	Fournierella	0.322329	0.287901	0.314141
2-amino-3,7-dideoxy-D-threo-hept-6-ulosonate	Enterorhabdus	0.322329	0.293511	0.319851
(Z)-2-((3R,4S,8S,9S,10S,11R,13R,14S,16S)-16-Acetoxy-3,11-dihydroxy-4,8,10,14-tetramethyldodecahydro-1H-cyclopenta[a]phenanthren-17(2H,10H,14H)-ylidene)-6-methylhept-5-enoic acid	Monoglobus	0.322329	0.287901	0.314141
(Z)-2-((3R,4S,8S,9S,10S,11R,13R,14S,16S)-16-Acetoxy-3,11-dihydroxy-4,8,10,14-tetramethyldodecahydro-1H-cyclopenta[a]phenanthren-17(2H,10H,14H)-ylidene)-6-methylhept-5-enoic acid	Fournierella	0.322329	0.287901	0.314141
3b,7a-Dihydroxy-5b-cholanoic acid	norank_f__norank_o__Clostridia_UCG-014	0.322329	0.287901	0.314141
Stercobilin	norank_f__Oscillospiraceae	0.308607	0.304371	0.330415
(Z)-2-((3R,4S,8S,9S,10S,11R,13R,14S,16S)-16-Acetoxy-3,11-dihydroxy-4,8,10,14-tetramethyldodecahydro-1H-cyclopenta[a]phenanthren-17(2H,10H,14H)-ylidene)-6-methylhept-5-enoic acid	Bacteroides	0.308607	0.304371	0.330415
3b,7a-Dihydroxy-5b-cholanoic acid	norank_f__norank_o__Clostridia_vadinBB60_group	0.288675	0.348136	0.373631
1-cyclohexyl-3-[2-(4-ethoxyphenoxy)ethyl]urea	unclassified_f__Oscillospiraceae	0.285714	0.3223	0.34634
Peridinin	unclassified_f__Lachnospiraceae	0.285714	0.3223	0.34634
(Z)-2-((3R,4S,8S,9S,10S,11R,13R,14S,16S)-16-Acetoxy-3,11-dihydroxy-4,8,10,14-tetramethyldodecahydro-1H-cyclopenta[a]phenanthren-17(2H,10H,14H)-ylidene)-6-methylhept-5-enoic acid	norank_f__norank_o__RF39	0.264575	0.372714	0.399002
Peridinin	norank_f__Oscillospiraceae	0.231455	0.441105	0.468089
(9R,10S,12Z)-9,10-Dihydroxy-8-oxo-12-octadecenoic acid	unclassified_f__Oscillospiraceae	0.214286	0.457901	0.481107
3-Hydroxy-alpha-methyl-DL-tyrosine	unclassified_f__Oscillospiraceae	0.214286	0.457901	0.481107
Pyridinoline	unclassified_f__Oscillospiraceae	0.214286	0.457901	0.481107
3b,7a-Dihydroxy-5b-cholanoic acid	unclassified_f__Oscillospiraceae	0.214286	0.457901	0.481107
4-Oxododecanedioic acid	norank_f__norank_o__RF39	0.188982	0.524311	0.549524
2-amino-3,7-dideoxy-D-threo-hept-6-ulosonate	norank_f__norank_o__RF39	0.188982	0.524311	0.549524
Trans-Cinnamic acid	unclassified_f__Oscillospiraceae	0.142857	0.620691	0.641833
Yohimbine	unclassified_f__Oscillospiraceae	0.142857	0.620691	0.641833
Acrylamide-sodium acrylate resin	unclassified_f__Oscillospiraceae	0.142857	0.620691	0.641833
Cinanserin	unclassified_f__Oscillospiraceae	0.142857	0.620691	0.641833
Coprocholic acid	unclassified_f__Oscillospiraceae	0.142857	0.620691	0.641833
Trigonelline	unclassified_f__Oscillospiraceae	0.142857	0.620691	0.641833
Polidocanol	unclassified_f__Oscillospiraceae	0.0714286	0.804571	0.819024
N-[(3s)-2-Oxotetrahydrofuran-3-Yl]butanamide	unclassified_f__Oscillospiraceae	0.0714286	0.804571	0.819024
1,2-Dihydronaphthalene-1,2-diol	unclassified_f__Oscillospiraceae	0.0714286	0.804571	0.819024
Phytocassane D	unclassified_f__Oscillospiraceae	0.0714286	0.804571	0.819024
12S-HHT	unclassified_f__Oscillospiraceae	0.0714286	0.804571	0.819024
Creatine	unclassified_f__Oscillospiraceae	0	1	1
4-Oxododecanedioic acid	unclassified_f__Oscillospiraceae	0	1	1
Polyethylene, oxidized	unclassified_f__Oscillospiraceae	0	1	1
Withanolide	unclassified_f__Oscillospiraceae	0	1	1
Petasitenine	unclassified_f__Oscillospiraceae	0	1	1
Cyclo(glycylleucylvalylleucylprolylseryl)	unclassified_f__Oscillospiraceae	0	1	1
N-(2-Aminoethyl)maleimide	unclassified_f__Oscillospiraceae	0	1	1
3,7,8,15-Scirpenetetrol	unclassified_f__Oscillospiraceae	0	1	1
21-Deoxycortisol	unclassified_f__Oscillospiraceae	0	1	1
Jervine	unclassified_f__Oscillospiraceae	0	1	1
2-amino-3,7-dideoxy-D-threo-hept-6-ulosonate	unclassified_f__Oscillospiraceae	0	1	1
Retaspimycin	unclassified_f__Oscillospiraceae	0	1	1
(3beta,9beta)-7-Drimene-3,11,12-triol	unclassified_f__Oscillospiraceae	0	1	1
Oxyphencyclimine	unclassified_f__Oscillospiraceae	0	1	1
(Z)-2-((3R,4S,8S,9S,10S,11R,13R,14S,16S)-16-Acetoxy-3,11-dihydroxy-4,8,10,14-tetramethyldodecahydro-1H-cyclopenta[a]phenanthren-17(2H,10H,14H)-ylidene)-6-methylhept-5-enoic acid	unclassified_f__Oscillospiraceae	0	1	1
Indoleacrylic acid	unclassified_f__Oscillospiraceae	-0.0714286	0.804571	0.819024
N-Acetyl-L-Glutamic Acid	unclassified_f__Oscillospiraceae	-0.0714286	0.804571	0.819024
Phenacetin	unclassified_f__Oscillospiraceae	-0.0714286	0.804571	0.819024
Dihydroxylysinonorleucine	unclassified_f__Oscillospiraceae	-0.0714286	0.804571	0.819024
Isovalerylglutamic acid	unclassified_f__Oscillospiraceae	-0.0714286	0.804571	0.819024
Gibberellin A50	unclassified_f__Oscillospiraceae	-0.0714286	0.804571	0.819024
Bethanechol	unclassified_f__Oscillospiraceae	-0.0714286	0.804571	0.819024
Estradiol-17beta-glucuronide	unclassified_f__Oscillospiraceae	-0.0714286	0.804571	0.819024
Prednisone acetate	unclassified_f__Oscillospiraceae	-0.142857	0.620691	0.641833
Tricarballylic Acid	Lachnoclostridium	-0.142857	0.620691	0.641833
Peiminine	unclassified_f__Oscillospiraceae	-0.142857	0.620691	0.641833
(24E)-15alpha-Acetoxy-3alpha-hydroxy-23-oxo-7,9(11),24-lanostatrien-26-oic acid	unclassified_f__Oscillospiraceae	-0.142857	0.620691	0.641833
Carboxyethyllysine	unclassified_f__Oscillospiraceae	-0.142857	0.620691	0.641833
Stercobilin	unclassified_f__Oscillospiraceae	-0.214286	0.457901	0.481107
N-(2-Aminoethyl)maleimide	unclassified_f__Lachnospiraceae	-0.214286	0.457901	0.481107
Peridinin	unclassified_f__Oscillospiraceae	-0.214286	0.457901	0.481107
N2-Acetylornithine	unclassified_f__Oscillospiraceae	-0.214286	0.457901	0.481107
Prednisone acetate	Bacteroides	-0.231455	0.441105	0.468089
Tricarballylic Acid	Bacteroides	-0.231455	0.441105	0.468089
Tricarballylic Acid	Enterorhabdus	-0.241747	0.430791	0.458863
Withanolide	Prevotellaceae_UCG-001	-0.254588	0.38281	0.408267
Tricarballylic Acid	Alistipes	-0.254588	0.38281	0.408267
Tricarballylic Acid	unclassified_f__Prevotellaceae	-0.254588	0.38281	0.408267
Trans-Cinnamic acid	norank_f__norank_o__RF39	-0.264575	0.372714	0.399002
Creatine	Erysipelatoclostridium	-0.285714	0.3223	0.34634
Tricarballylic Acid	unclassified_f__Oscillospiraceae	-0.285714	0.3223	0.34634
Tricarballylic Acid	Erysipelatoclostridium	-0.285714	0.3223	0.34634
N-(2-Aminoethyl)maleimide	Erysipelatoclostridium	-0.285714	0.3223	0.34634
L-alpha-Hydroxyisovaleric acid	unclassified_f__Oscillospiraceae	-0.285714	0.3223	0.34634
Carboxyethyllysine	Erysipelatoclostridium	-0.285714	0.3223	0.34634
Withanolide	Bacteroides	-0.308607	0.304371	0.330415
Withanolide	Monoglobus	-0.322329	0.287901	0.314141
Withanolide	Fournierella	-0.322329	0.287901	0.314141
Aspartic Acid	norank_f__norank_o__Clostridia_UCG-014	-0.322329	0.287901	0.314141
Tricarballylic Acid	Prevotellaceae_UCG-001	-0.327327	0.261828	0.29092
Prednisone acetate	Erysipelotrichaceae_UCG-003	-0.340168	0.251759	0.280466
N-(2-Aminoethyl)maleimide	Erysipelotrichaceae_UCG-003	-0.340168	0.251759	0.280466
Acrylamide-sodium acrylate resin	norank_f__norank_o__RF39	-0.340168	0.251759	0.280466
Aspartic Acid	Lachnoclostridium	-0.357143	0.216021	0.24515
Aspartic Acid	unclassified_f__Oscillospiraceae	-0.357143	0.216021	0.24515
Tricarballylic Acid	norank_f__norank_o__Clostridia_vadinBB60_group	-0.371154	0.227713	0.258075
Trans-Cinnamic acid	Bacteroides	-0.385758	0.199183	0.228175
Withanolide	norank_f__Oscillospiraceae	-0.385758	0.199183	0.228175
Trans-Cinnamic acid	Prevotellaceae_UCG-001	-0.400066	0.17024	0.200978
Prednisone acetate	Prevotellaceae_UCG-001	-0.400066	0.17024	0.200978
N-(2-Aminoethyl)maleimide	unclassified_f__Prevotellaceae	-0.400066	0.17024	0.200978
Aspartic Acid	Alistipes	-0.400066	0.17024	0.200978
Bethanechol	unclassified_f__Prevotellaceae	-0.400066	0.17024	0.200978
Carboxyethyllysine	unclassified_f__Prevotellaceae	-0.400066	0.17024	0.200978
Trans-Cinnamic acid	Monoglobus	-0.402911	0.184039	0.213124
Trans-Cinnamic acid	Fournierella	-0.402911	0.184039	0.213124
2-Naphthylamine	Alloprevotella	-0.402911	0.184039	0.213124
Prednisone acetate	Monoglobus	-0.402911	0.184039	0.213124
Prednisone acetate	Fournierella	-0.402911	0.184039	0.213124
Tricarballylic Acid	norank_f__norank_o__Clostridia_UCG-014	-0.402911	0.184039	0.213124
Acrylamide-sodium acrylate resin	Enterorhabdus	-0.402911	0.189161	0.217574
L-alpha-Hydroxyisovaleric acid	norank_f__norank_o__Clostridia_UCG-014	-0.402911	0.184039	0.213124
N2-Acetylornithine	norank_f__norank_o__Clostridia_UCG-014	-0.402911	0.184039	0.213124
Withanolide	norank_f__norank_o__RF39	-0.415761	0.161282	0.193904
Tricarballylic Acid	Erysipelotrichaceae_UCG-003	-0.415761	0.161282	0.193904
N2-Acetylornithine	norank_f__norank_o__RF39	-0.415761	0.161282	0.193904
Prednisone acetate	Lachnoclostridium	-0.428571	0.137646	0.170801
L-alpha-Hydroxyisovaleric acid	Lachnoclostridium	-0.428571	0.137646	0.170801
L-alpha-Hydroxyisovaleric acid	Erysipelatoclostridium	-0.428571	0.137646	0.170801
Carboxyethyllysine	Lachnoclostridium	-0.428571	0.137646	0.170801
Creatine	norank_f__norank_o__Clostridia_vadinBB60_group	-0.453632	0.140392	0.171456
Prednisone acetate	norank_f__norank_o__Clostridia_vadinBB60_group	-0.453632	0.140392	0.171456
Aspartic Acid	norank_f__norank_o__Clostridia_vadinBB60_group	-0.453632	0.140392	0.171456
Indoleacrylic acid	Bacteroides	-0.46291	0.1234	0.155623
N-(2-Aminoethyl)maleimide	norank_f__Oscillospiraceae	-0.46291	0.1234	0.155623
Acrylamide-sodium acrylate resin	norank_f__Oscillospiraceae	-0.46291	0.1234	0.155623
Polidocanol	Bacteroides	-0.46291	0.1234	0.155623
Bethanechol	Bacteroides	-0.46291	0.1234	0.155623
Creatine	unclassified_f__Prevotellaceae	-0.472805	0.105064	0.142887
Withanolide	Alistipes	-0.472805	0.105064	0.142887
Acrylamide-sodium acrylate resin	Prevotellaceae_UCG-001	-0.472805	0.105064	0.142887
Acrylamide-sodium acrylate resin	unclassified_f__Prevotellaceae	-0.472805	0.105064	0.142887
Retaspimycin	unclassified_f__Prevotellaceae	-0.472805	0.105064	0.142887
Creatine	norank_f__norank_o__Clostridia_UCG-014	-0.483494	0.110912	0.145711
Creatine	Enterorhabdus	-0.483494	0.1151	0.147787
Acrylamide-sodium acrylate resin	Monoglobus	-0.483494	0.110912	0.145711
Acrylamide-sodium acrylate resin	Fournierella	-0.483494	0.110912	0.145711
Polidocanol	Monoglobus	-0.483494	0.110912	0.145711
Polidocanol	Fournierella	-0.483494	0.110912	0.145711
Bethanechol	Enterorhabdus	-0.483494	0.1151	0.147787
Pyridinoline	Alloprevotella	-0.483494	0.110912	0.145711
Carboxyethyllysine	Enterorhabdus	-0.483494	0.1151	0.147787
3b,7a-Dihydroxy-5b-cholanoic acid	Alloprevotella	-0.483494	0.110912	0.145711
12S-HHT	Alloprevotella	-0.483494	0.110912	0.145711
Prednisone acetate	norank_f__norank_o__RF39	-0.491354	0.0978317	0.137677
Tricarballylic Acid	norank_f__norank_o__RF39	-0.491354	0.0978317	0.137677
Aspartic Acid	norank_f__norank_o__RF39	-0.491354	0.0978317	0.137677
Polidocanol	norank_f__norank_o__RF39	-0.491354	0.0978317	0.137677
Polidocanol	Erysipelotrichaceae_UCG-003	-0.491354	0.0978317	0.137677
L-alpha-Hydroxyisovaleric acid	Erysipelotrichaceae_UCG-003	-0.491354	0.0978317	0.137677
Bethanechol	norank_f__norank_o__RF39	-0.491354	0.0978317	0.137677
Bethanechol	Erysipelotrichaceae_UCG-003	-0.491354	0.0978317	0.137677
Retaspimycin	Erysipelotrichaceae_UCG-003	-0.491354	0.0978317	0.137677
Carboxyethyllysine	Erysipelotrichaceae_UCG-003	-0.491354	0.0978317	0.137677
Creatine	unclassified_f__Lachnospiraceae	-0.5	0.0832645	0.12266
Prednisone acetate	unclassified_f__Lachnospiraceae	-0.5	0.0832645	0.12266
Withanolide	unclassified_f__Lachnospiraceae	-0.5	0.0832645	0.12266
Tricarballylic Acid	unclassified_f__Lachnospiraceae	-0.5	0.0832645	0.12266
Aspartic Acid	Erysipelatoclostridium	-0.5	0.0832645	0.12266
Acrylamide-sodium acrylate resin	unclassified_f__Lachnospiraceae	-0.5	0.0832645	0.12266
L-alpha-Hydroxyisovaleric acid	unclassified_f__Lachnospiraceae	-0.5	0.0832645	0.12266
Carboxyethyllysine	unclassified_f__Lachnospiraceae	-0.5	0.0832645	0.12266
N2-Acetylornithine	Lachnoclostridium	-0.5	0.0832645	0.12266
N2-Acetylornithine	Erysipelatoclostridium	-0.5	0.0832645	0.12266
N-(2-Aminoethyl)maleimide	norank_f__norank_o__Clostridia_vadinBB60_group	-0.536111	0.08144	0.12266
L-alpha-Hydroxyisovaleric acid	norank_f__norank_o__Clostridia_vadinBB60_group	-0.536111	0.08144	0.12266
Bethanechol	norank_f__norank_o__Clostridia_vadinBB60_group	-0.536111	0.08144	0.12266
Retaspimycin	norank_f__norank_o__Clostridia_vadinBB60_group	-0.536111	0.08144	0.12266
Carboxyethyllysine	norank_f__norank_o__Clostridia_vadinBB60_group	-0.536111	0.08144	0.12266
N2-Acetylornithine	norank_f__norank_o__Clostridia_vadinBB60_group	-0.536111	0.08144	0.12266
Trans-Cinnamic acid	norank_f__Oscillospiraceae	-0.540062	0.0722667	0.115031
Prednisone acetate	norank_f__Oscillospiraceae	-0.540062	0.0722667	0.115031
Acrylamide-sodium acrylate resin	Bacteroides	-0.540062	0.0722667	0.115031
Indoleacrylic acid	unclassified_f__Prevotellaceae	-0.545545	0.0614649	0.104858
Prednisone acetate	unclassified_f__Prevotellaceae	-0.545545	0.0614649	0.104858
Acrylamide-sodium acrylate resin	Alistipes	-0.545545	0.0614649	0.104858
Carboxyethyllysine	Alistipes	-0.545545	0.0614649	0.104858
N2-Acetylornithine	Alistipes	-0.545545	0.0614649	0.104858
N2-Acetylornithine	unclassified_f__Prevotellaceae	-0.545545	0.0614649	0.104858
Trans-Cinnamic acid	Enterorhabdus	-0.564076	0.0660197	0.107298
Indoleacrylic acid	Enterorhabdus	-0.564076	0.0660197	0.107298
4-Oxododecanedioic acid	Alloprevotella	-0.564076	0.0629151	0.104858
Prednisone acetate	norank_f__norank_o__Clostridia_UCG-014	-0.564076	0.0629151	0.104858
Yohimbine	Alloprevotella	-0.564076	0.0629151	0.104858
Withanolide	Enterorhabdus	-0.564076	0.0660197	0.107298
Stercobilin	Alloprevotella	-0.564076	0.0629151	0.104858
Tricarballylic Acid	Monoglobus	-0.564076	0.0629151	0.104858
Tricarballylic Acid	Fournierella	-0.564076	0.0629151	0.104858
Dihydroxylysinonorleucine	Alloprevotella	-0.564076	0.0629151	0.104858
N-(2-Aminoethyl)maleimide	Enterorhabdus	-0.564076	0.0660197	0.107298
3-Hydroxy-alpha-methyl-DL-tyrosine	Alloprevotella	-0.564076	0.0629151	0.104858
Cinanserin	Alloprevotella	-0.564076	0.0629151	0.104858
2-amino-3,7-dideoxy-D-threo-hept-6-ulosonate	Alloprevotella	-0.564076	0.0629151	0.104858
Retaspimycin	Enterorhabdus	-0.564076	0.0660197	0.107298
Carboxyethyllysine	norank_f__norank_o__Clostridia_UCG-014	-0.564076	0.0629151	0.104858
N2-Acetylornithine	Enterorhabdus	-0.564076	0.0660197	0.107298
(Z)-2-((3R,4S,8S,9S,10S,11R,13R,14S,16S)-16-Acetoxy-3,11-dihydroxy-4,8,10,14-tetramethyldodecahydro-1H-cyclopenta[a]phenanthren-17(2H,10H,14H)-ylidene)-6-methylhept-5-enoic acid	Alloprevotella	-0.564076	0.0629151	0.104858
Trans-Cinnamic acid	Erysipelotrichaceae_UCG-003	-0.566947	0.0561147	0.104143
Indoleacrylic acid	norank_f__norank_o__RF39	-0.566947	0.0561147	0.104143
Creatine	Erysipelotrichaceae_UCG-003	-0.566947	0.0561147	0.104143
Acrylamide-sodium acrylate resin	Erysipelotrichaceae_UCG-003	-0.566947	0.0561147	0.104143
N2-Acetylornithine	Erysipelotrichaceae_UCG-003	-0.566947	0.0561147	0.104143
Creatine	Lachnoclostridium	-0.571429	0.0477612	0.0926873
Prednisone acetate	Erysipelatoclostridium	-0.571429	0.0477612	0.0926873
Withanolide	Lachnoclostridium	-0.571429	0.0477612	0.0926873
N-(2-Aminoethyl)maleimide	Lachnoclostridium	-0.571429	0.0477612	0.0926873
Aspartic Acid	unclassified_f__Lachnospiraceae	-0.571429	0.0477612	0.0926873
Acrylamide-sodium acrylate resin	Lachnoclostridium	-0.571429	0.0477612	0.0926873
Acrylamide-sodium acrylate resin	Erysipelatoclostridium	-0.571429	0.0477612	0.0926873
Retaspimycin	Erysipelatoclostridium	-0.571429	0.0477612	0.0926873
N2-Acetylornithine	unclassified_f__Lachnospiraceae	-0.571429	0.0477612	0.0926873
Creatine	norank_f__Oscillospiraceae	-0.617213	0.0399553	0.0864174
Tricarballylic Acid	norank_f__Oscillospiraceae	-0.617213	0.0399553	0.0864174
N-(2-Aminoethyl)maleimide	Bacteroides	-0.617213	0.0399553	0.0864174
Aspartic Acid	norank_f__Oscillospiraceae	-0.617213	0.0399553	0.0864174
Polidocanol	norank_f__Oscillospiraceae	-0.617213	0.0399553	0.0864174
Trans-Cinnamic acid	Alistipes	-0.618284	0.0340493	0.0797297
Trans-Cinnamic acid	unclassified_f__Prevotellaceae	-0.618284	0.0340493	0.0797297
Indoleacrylic acid	Prevotellaceae_UCG-001	-0.618284	0.0340493	0.0797297
Creatine	Alistipes	-0.618284	0.0340493	0.0797297
Prednisone acetate	Alistipes	-0.618284	0.0340493	0.0797297
N-(2-Aminoethyl)maleimide	Prevotellaceae_UCG-001	-0.618284	0.0340493	0.0797297
Aspartic Acid	Prevotellaceae_UCG-001	-0.618284	0.0340493	0.0797297
Polidocanol	Prevotellaceae_UCG-001	-0.618284	0.0340493	0.0797297
L-alpha-Hydroxyisovaleric acid	unclassified_f__Prevotellaceae	-0.618284	0.0340493	0.0797297
Bethanechol	Prevotellaceae_UCG-001	-0.618284	0.0340493	0.0797297
Indoleacrylic acid	norank_f__norank_o__Clostridia_vadinBB60_group	-0.61859	0.0443834	0.0926873
Indoleacrylic acid	Erysipelotrichaceae_UCG-003	-0.64254	0.0304007	0.0797297
Withanolide	Erysipelotrichaceae_UCG-003	-0.64254	0.0304007	0.0797297
Aspartic Acid	Erysipelotrichaceae_UCG-003	-0.64254	0.0304007	0.0797297
L-alpha-Hydroxyisovaleric acid	norank_f__norank_o__RF39	-0.64254	0.0304007	0.0797297
Retaspimycin	norank_f__norank_o__RF39	-0.64254	0.0304007	0.0797297
Trans-Cinnamic acid	unclassified_f__Lachnospiraceae	-0.642857	0.0259525	0.0797297
Indoleacrylic acid	Lachnoclostridium	-0.642857	0.0259525	0.0797297
Bethanechol	Lachnoclostridium	-0.642857	0.0259525	0.0797297
Bethanechol	Erysipelatoclostridium	-0.642857	0.0259525	0.0797297
Retaspimycin	unclassified_f__Lachnospiraceae	-0.642857	0.0259525	0.0797297
N-Acetyl-L-Glutamic Acid	Alloprevotella	-0.644658	0.0335469	0.0797297
Prednisone acetate	Enterorhabdus	-0.644658	0.0356495	0.0816767
Withanolide	norank_f__norank_o__Clostridia_UCG-014	-0.644658	0.0335469	0.0797297
Isovalerylglutamic acid	Alloprevotella	-0.644658	0.0335469	0.0797297
N-(2-Aminoethyl)maleimide	norank_f__norank_o__Clostridia_UCG-014	-0.644658	0.0335469	0.0797297
N-(2-Aminoethyl)maleimide	Monoglobus	-0.644658	0.0335469	0.0797297
N-(2-Aminoethyl)maleimide	Fournierella	-0.644658	0.0335469	0.0797297
Gibberellin A50	Alloprevotella	-0.644658	0.0335469	0.0797297
Aspartic Acid	Monoglobus	-0.644658	0.0335469	0.0797297
Aspartic Acid	Fournierella	-0.644658	0.0335469	0.0797297
Aspartic Acid	Enterorhabdus	-0.644658	0.0356495	0.0816767
Acrylamide-sodium acrylate resin	norank_f__norank_o__Clostridia_UCG-014	-0.644658	0.0335469	0.0797297
Polidocanol	Enterorhabdus	-0.644658	0.0356495	0.0816767
Bethanechol	norank_f__norank_o__Clostridia_UCG-014	-0.644658	0.0335469	0.0797297
Bethanechol	Monoglobus	-0.644658	0.0335469	0.0797297
Bethanechol	Fournierella	-0.644658	0.0335469	0.0797297
N-[(3s)-2-Oxotetrahydrofuran-3-Yl]butanamide	Alloprevotella	-0.644658	0.0335469	0.0797297
Estradiol-17beta-glucuronide	Alloprevotella	-0.644658	0.0335469	0.0797297
(24E)-15alpha-Acetoxy-3alpha-hydroxy-23-oxo-7,9(11),24-lanostatrien-26-oic acid	Alloprevotella	-0.644658	0.0335469	0.0797297
Retaspimycin	norank_f__norank_o__Clostridia_UCG-014	-0.644658	0.0335469	0.0797297
Retaspimycin	Monoglobus	-0.644658	0.0335469	0.0797297
Retaspimycin	Fournierella	-0.644658	0.0335469	0.0797297
Coprocholic acid	Alloprevotella	-0.644658	0.0335469	0.0797297
Indoleacrylic acid	Alistipes	-0.691023	0.017844	0.0699413
Withanolide	unclassified_f__Prevotellaceae	-0.691023	0.017844	0.0699413
N-(2-Aminoethyl)maleimide	Alistipes	-0.691023	0.017844	0.0699413
Aspartic Acid	unclassified_f__Prevotellaceae	-0.691023	0.017844	0.0699413
Polidocanol	unclassified_f__Prevotellaceae	-0.691023	0.017844	0.0699413
L-alpha-Hydroxyisovaleric acid	Alistipes	-0.691023	0.017844	0.0699413
Bethanechol	Alistipes	-0.691023	0.017844	0.0699413
Aspartic Acid	Bacteroides	-0.694365	0.0208336	0.0728747
L-alpha-Hydroxyisovaleric acid	norank_f__Oscillospiraceae	-0.694365	0.0208336	0.0728747
Retaspimycin	Bacteroides	-0.694365	0.0208336	0.0728747
Retaspimycin	norank_f__Oscillospiraceae	-0.694365	0.0208336	0.0728747
Carboxyethyllysine	Bacteroides	-0.694365	0.0208336	0.0728747
N2-Acetylornithine	norank_f__Oscillospiraceae	-0.694365	0.0208336	0.0728747
Withanolide	norank_f__norank_o__Clostridia_vadinBB60_group	-0.701068	0.0226961	0.0771667
Polidocanol	norank_f__norank_o__Clostridia_vadinBB60_group	-0.701068	0.0226961	0.0771667
Trans-Cinnamic acid	Lachnoclostridium	-0.714286	0.0133476	0.0699413
Withanolide	Erysipelatoclostridium	-0.714286	0.0133476	0.0699413
Polidocanol	unclassified_f__Lachnospiraceae	-0.714286	0.0133476	0.0699413
Bethanechol	unclassified_f__Lachnospiraceae	-0.714286	0.0133476	0.0699413
Retaspimycin	Lachnoclostridium	-0.714286	0.0133476	0.0699413
Creatine	norank_f__norank_o__RF39	-0.718132	0.0155412	0.0699413
Trans-Cinnamic acid	norank_f__norank_o__Clostridia_UCG-014	-0.725241	0.0167952	0.0699413
Indoleacrylic acid	norank_f__norank_o__Clostridia_UCG-014	-0.725241	0.0167952	0.0699413
Indoleacrylic acid	Monoglobus	-0.725241	0.0167952	0.0699413
Indoleacrylic acid	Fournierella	-0.725241	0.0167952	0.0699413
Polyethylene, oxidized	Alloprevotella	-0.725241	0.0167952	0.0699413
Petasitenine	Alloprevotella	-0.725241	0.0167952	0.0699413
Phenacetin	Alloprevotella	-0.725241	0.0167952	0.0699413
Cyclo(glycylleucylvalylleucylprolylseryl)	Alloprevotella	-0.725241	0.0167952	0.0699413
Peiminine	Alloprevotella	-0.725241	0.0167952	0.0699413
3,7,8,15-Scirpenetetrol	Alloprevotella	-0.725241	0.0167952	0.0699413
(9R,10S,12Z)-9,10-Dihydroxy-8-oxo-12-octadecenoic acid	Alloprevotella	-0.725241	0.0167952	0.0699413
21-Deoxycortisol	Alloprevotella	-0.725241	0.0167952	0.0699413
Jervine	Alloprevotella	-0.725241	0.0167952	0.0699413
L-alpha-Hydroxyisovaleric acid	Monoglobus	-0.725241	0.0167952	0.0699413
L-alpha-Hydroxyisovaleric acid	Fournierella	-0.725241	0.0167952	0.0699413
L-alpha-Hydroxyisovaleric acid	Enterorhabdus	-0.725241	0.0181025	0.0699413
Peridinin	Alloprevotella	-0.725241	0.0167952	0.0699413
1,2-Dihydronaphthalene-1,2-diol	Alloprevotella	-0.725241	0.0167952	0.0699413
(3beta,9beta)-7-Drimene-3,11,12-triol	Alloprevotella	-0.725241	0.0167952	0.0699413
N2-Acetylornithine	Monoglobus	-0.725241	0.0167952	0.0699413
N2-Acetylornithine	Fournierella	-0.725241	0.0167952	0.0699413
Oxyphencyclimine	Alloprevotella	-0.725241	0.0167952	0.0699413
Trigonelline	Alloprevotella	-0.725241	0.0167952	0.0699413
Phytocassane D	Alloprevotella	-0.725241	0.0167952	0.0699413
Carboxyethyllysine	Prevotellaceae_UCG-001	-0.763763	0.00883974	0.0683071
N2-Acetylornithine	Prevotellaceae_UCG-001	-0.763763	0.00883974	0.0683071
Bethanechol	norank_f__Oscillospiraceae	-0.771517	0.0102357	0.0699413
Carboxyethyllysine	norank_f__Oscillospiraceae	-0.771517	0.0102357	0.0699413
Trans-Cinnamic acid	norank_f__norank_o__Clostridia_vadinBB60_group	-0.783547	0.0108787	0.0699413
Acrylamide-sodium acrylate resin	norank_f__norank_o__Clostridia_vadinBB60_group	-0.783547	0.0108787	0.0699413
Indoleacrylic acid	Erysipelatoclostridium	-0.785714	0.00649286	0.0683071
Polidocanol	Lachnoclostridium	-0.785714	0.00649286	0.0683071
Polidocanol	Erysipelatoclostridium	-0.785714	0.00649286	0.0683071
Carboxyethyllysine	norank_f__norank_o__RF39	-0.793725	0.00749075	0.0683071
Creatine	Monoglobus	-0.805823	0.00788758	0.0683071
Creatine	Fournierella	-0.805823	0.00788758	0.0683071
1-cyclohexyl-3-[2-(4-ethoxyphenoxy)ethyl]urea	Alloprevotella	-0.805823	0.00788758	0.0683071
Polidocanol	norank_f__norank_o__Clostridia_UCG-014	-0.805823	0.00788758	0.0683071
Creatine	Prevotellaceae_UCG-001	-0.836502	0.00413674	0.0683071
Polidocanol	Alistipes	-0.836502	0.00413674	0.0683071
Retaspimycin	Prevotellaceae_UCG-001	-0.836502	0.00413674	0.0683071
Indoleacrylic acid	norank_f__Oscillospiraceae	-0.848668	0.00473486	0.0683071
Creatine	Bacteroides	-0.848668	0.00473486	0.0683071
N2-Acetylornithine	Bacteroides	-0.848668	0.00473486	0.0683071
Trans-Cinnamic acid	Erysipelatoclostridium	-0.857143	0.00298547	0.0683071
Indoleacrylic acid	unclassified_f__Lachnospiraceae	-0.857143	0.00298547	0.0683071
N-(2-Aminoethyl)maleimide	norank_f__norank_o__RF39	-0.869318	0.00340178	0.0683071
Carboxyethyllysine	Monoglobus	-0.886405	0.00347201	0.0683071
Carboxyethyllysine	Fournierella	-0.886405	0.00347201	0.0683071
L-alpha-Hydroxyisovaleric acid	Prevotellaceae_UCG-001	-0.909241	0.00182768	0.0683071
Retaspimycin	Alistipes	-0.909241	0.00182768	0.0683071
L-alpha-Hydroxyisovaleric acid	Bacteroides	-0.92582	0.00206088	0.0683071
